# Supplementary material for: Point source capture with storage yields superior aviation health benefits over direct air capture
Source: Eco Environ Health. 2026 Mar 21;5(2):100235. doi: 10.1016/j.eehl.2026.100235 (PMC13088995; doi:10.1016/j.eehl.2026.100235)
Supplement: Multimedia component 2 [file mmc2.xlsx]

## Sheet: Average wind speed
Airport code	average wind speed(m/s)
ATL	3.3525
PEK	2.61667
DXB	6.55093
LAX	3.30833
HND	3.68167
LHR	5.04167
ORD	7.11917
CGK	3.43333
HKG	3.80833
DFW	4.125
PVG	3.3
DEN	4.725
FRA	3.90833
CDG	4.25833
IST	4.28333
SIN	3.45833
CAN	2.35833
JFK	4.175
LAS	3.525
BKK	3.50833
KUL	2.925
AMS	4.875
PHX	3.50833
SFO	4.29167
DEL	3.7
ICN	3.28333
MCO	3.49167
MAD	3
KMG	2.325
SEA	3.41667
BOM	4.76667
SZX	2.53333
MUC	3.3
MIA	3.85833
CTU	1.425
CLT	3.45
IAH	3.93333
SYD	4.66667
GRU	2.5
FCO	3.15
SHA	3.3
EWR	3.94167
YYZ	3.90833
BOS	4.26667
MSP	3.91667
MNL	3.04167
MEX	3.04167
TPE	2.41667
NRT	2.89167
XIY	1.88333
BWI	3.44167
BCN	3.44167
DTW	3.8
MDW	4.31667
DOH	4.61667
CKG	1.43333
LGA	3.70833
PHL	3.70833
MEL	4.825
LGW	3.70833
FLL	4.78333
HGH	2.60833
XMN	2.96667
JED	4.01667
SVO	3.60833
DCA	3.4
ORY	3.40833
DME	3.60833
DMK	2.36667
ZRH	2.11667
BOG	2.15
TPA	3
SAW	3.85
SAN	3.13333
CPH	4.75833
OSL	3.325
SGN	2.78333
DAL	4.425
BRU	4.36667
AUH	6.21667
SUB	4.00833
URC	2.91667
KIX	2.79167
SLC	3.65
VIE	3.00833
BNE	4.89167
IAD	3.56667
DUB	5.10833
TAO	3.79167
ARN	3.85833
HOU	3.525
RUH	5.18333
JNB	2.91667
BSB	2.26667
DUS	3.975
CGH	2.20833
CJU	3.025
FUK	2.65833
WUH	1.83333
NKG	2.65833
CSX	1.9
YVR	2.65
CTS	3.50833
BLR	3.06667
PDX	2.79167
GMP	2.80833
STL	6.34167
HAK	3.34167
DPS	3.39167
HRB	3.325
CGO	2.30833
HNL	7.7
SYX	4.18333
OAK	3.45833
STN	4.40833
LIS	4.43333
OKA	5.59167
PMI	5.08333
BNA	7.1
DLC	3.96667
MXP	3.55833
MAN	4.175
LIM	5.975
CAI	6.74167
SHE	3.575
SCL	6.05
ATH	3.99167
MAA	6.03333
GIG	2.70833
CUN	5.91667
AUS	4.25
AKL	8.01667
MSY	8.05
TSN	3.675
MCI	6.61667
GVA	6.04167
HAN	5.30093
KWE	1.55
HEL	6.23333
YUL	8.025
HAM	4.9
FOC	2.39167
YYC	7.00833
VKO	4.54167
CCU	2.86667
SJC	4.35833
ITM	6.28333
SMF	4.7
UPG	3.65009
PTY	2.525
RDU	3.83333
PER	4.43333
NNG	2.24167
HYD	3.75
SNA	3.61667
KWI	4.54167
SAT	4.08333
AYT	2.925
LED	2.95833
TLV	5.55833
CNF	3.65833
SDU	3.38333
CGQ	3.31667
NGO	5.60833
TNA	2.84167
AGP	4.14352
NCE	4.075
PIT	2.14167
MCT	4.45
PUS	6.06667
ADD	1.975
ESB	3.84167
HKT	1.93333
SSA	7.25
VCP	8.41667
IND	7.78009
PRG	6.15972
KNO	2.86574
TYN	3.48333
AEP	7.7075
LHW	3.71667
CLE	4.25917
LTN	5.11667
BAH	6.56667
CMH	3.65
RSW	3.36667
STR	3.65
CMN	5.75
ADB	5.225
EDI	5.26667
BPN	2.825
EZE	2.64167
WAW	4.4
LIN	3.675
CGN	4.4
MKE	4.75833
POA	3.15
GDL	2.85833
SJU	4.96667
CPT	5.23917
CMB	3.575
DMM	8.26417
BUD	2.51833
HET	3.91667
FOR	7.75667
REC	4.45833
OTP	3.28333
CWB	2.64167
BGY	2.825
LYS	2.775
NBO	3.3
ALC	5.84
MTY	7.825
WNZ	2.55
BHX	4.925
CEB	4.58333
LOS	3.05333
COK	3.2625
YEG	4.25833
MRS	5.35167
SHJ	3.55333
KHN	1.99167
VCE	3.21667
CNX	1.6
ABQ	3.975
CCS	2.86667
INC	3.61667
DAC	2.81667
TLS	3.33333
ADL	4.54167
NGB	2.525
LPA	5.45
BDL	3.56667
AMM	5.00833
HFE	2.15
KHI	5.09167
KWL	1.95833
GLA	4.775
JAX	4.275
OPO	4.425
BKI	2.78333
PBI	4.50833
AMD	2.68333
ALG	5.26667
BUR	3.525
BGO	5.625
RGN	3.53333
BEL	2.925
OGG	5.08333
JOG	3.33333
MFM	5.04167
PEN	4.55
BEY	3.38333
UIO	1.675
BTH	4.66667
ANC	2.48333
BUF	3.81667
CVG	3.80833
ONT	3.08583
LJG	2.675
BLQ	3.55
CHC	4.075
CTA	5.63333
BSL	2.975
SJW	3.23333
OKC	4.31667
OMA	5.125
CRL	3.925
DAD	3.81667
ZUH	2.24167
KOJ	3.10833
PNQ	3.225
GOI	3.925
TFS	2.11667
MAO	1.19167
RNO	2.7475
GOT	6.8
KBP	3.14
MDE	2.86667
OOL	5.14167
KHH	3.6225
SVG	5.2
PUJ	7.1375
NAP	4.34167
YOW	2.35
SJO	4.4
WUX	2.125
TRD	5.2
YNT	3.56667
WLG	6.03333
PVD	2.79167
RIX	5.10833
BRS	4.91667
IKA	3.44167
XNN	3.48333
ALA	3.30833
IBZ	5.15
BOD	4.21667
TUN	5.28333
JJN	2.26667
HAJ	3.69167
KCH	2.80833
LCY	7.31667
ELP	5
SKG	2.31667
FAO	5.36667
MED	5.475
MEM	3.34333
LHE	2.37583
DUR	5.8825
JHG	1.86667
MLE	4.63
TIJ	3.16417
CNS	3.48167
BEG	3.405
YWG	3.54
ISB	3.5725
CLO	3.66667
GYE	2.80833
ABV	4.68333
SIP	8.13333
CIA	3.43333
VLC	4.33333
SDF	5.175
ACE	6.35833
SAL	#DIV/0!
TUL	4.55833
ADA	2.44167
PMO	6.59667
TUS	5.98417
PLM	2.30833
RIC	4.55833
BOI	3.00833
GAU	2.09
KTM	3.09333
YHZ	4.42
BDJ	1.88167
GEG	2.82083
PSA	5.06333
SWA	2.16667
MLA	7.74417
BHM	1.90583
LCA	4.02583
KEF	9.345
CGB	2.74167
BIO	4.79167
CHS	5.5525
TSA	4.91667
BDO	4.075
KRT	4.79167
POS	6.49167
LXA	2.975
ORF	7.275
REP	2.2075
AER	3.09833
FLN	8.95
SJD	7.125
SRG	2.0875
SVX	3.20833
NTE	6.535
SOF	4.87833
LKO	3.06083
RAK	3.16083
LPL	5.9875
OVB	5.09167
TRV	2.21583
YTZ	4.96667
SVQ	3.49917
BVA	4.40833
ALB	3.04333
PNH	5.325
GYN	4.8625
BFS	4.59
TFN	3.39
PDG	1.49583
VIX	4.52417
KBV	1.97167
SDJ	3.96917
KMJ	2.65917
ACC	7.275
HER	2.89167
KRK	4.045
TSE	4.89333
DJJ	2.08333
LPB	5.83333
HAV	6.625
EIN	5.94917
SLZ	7.19
KMI	3.6975
NAS	5.74167
THR	5.17667
BRI	5.94833
TRN	2.77833
SDQ	2.6925
SZB	2.18667
FUE	5.63417
DAR	6.36667
PVR	4.11667
NCL	6.875
VVI	10.6333
GDN	5.6
DVO	2.24333
MHT	2.24333
GUM	6.29167
CAG	7.225
ABZ	6.49917
CUZ	2.34667
NGS	7.49167
PKU	3.48333
SXR	0.941667
ROC	6.43333
GRR	6.50833
MBJ	6.16667
PNK	2.30833
NAT	6.48333
HIJ	5.93333
HDY	3.05
EMA	8.7
MDC	3.15
AUA	8.53333
NUE	4.38333
GYD	3.46667
LBA	5.14167
CTG	3.08333
JAI	4.125
TRK	2.43333
MRU	3.79167
TAS	4.425
KRR	4.65
VNO	3.10833
TOS	4.375
GUA	2.66667
ABJ	3.08333
CBR	3.60833
ECN	3.31667
KOA	5.03333
UKB	2.975
CAK	4.01667
DKR	5.625
ZAG	3.40833
BHD	4.46667
LUX	3.61667
JHB	3.25
MYJ	2.88333
LIT	4.24167
AHB	3.94167
DSM	4.475
TZX	4.34167
MYY	1.45833
CCJ	2.825
BMA	3.59167
VTZ	3.6
DAY	3.99167
HBE	4.3
LIH	5.21667
LAD	3.93333
BRE	3.9
BJV	3.49167
POM	3.74167
LGK	2.48333
BOO	4.84167
DRW	3.66667
ICT	4.475
MSQ	3.4
DLA	1.91667
GSP	4.65
BAV	4.03333
HRG	10.8917
PTP	4.41667
HLP	2.95
RHO	5.75
BAQ	5.24167
HLD	3.125
ISP	5.33333
IDR	2.84167
ISG	4.8
CBB	3.25833
FLR	4.2
IGU	3.175
DLM	3
PWM	2.825
LGB	2.7
MAF	5
SXM	6.68333
WMI	2.63333
UYN	3.71667
USM	4.60833
PMV	8.675
PGK	4.14167
OIT	3.01667
KBR	3.48333
HHN	3.86667
PAT	2.625
CJB	2.68333
AMQ	2.41667
ANF	4.65833
FNC	5.80833
KLO	2.75833
UTH	2.64167
CGR	1.95833
YYT	3.93333
CUR	5.875
BBI	2.55833
TLL	3.26667
KOE	3.54167
BLL	7.8
MAH	7.29167
SCQ	1.925
NAG	3.19167
CZX	2.44167
MDL	1.55
KGL	3.775
BGI	5.29167
SYR	2.65
COR	3.05
KHG	2.00833
BZV	1.95833
RUN	5.45
KIV	5.85
SSH	5.26667
HBA	8.40833
IXC	3.225
MHD	3.19167
TSF	4.54167
LEJ	2.70833
PLW	4.05833
OLB	4.65833
PSP	4.28333
EVN	3.64167
PVH	1.80833
ILO	3.43333
MYR	4.28333
GZT	4.43333
MVD	4.4
SUF	7.575
FDF	7.00833
SAV	3.29167
GSO	2.95833
YYJ	4.93333
BDS	5.275
MCZ	2.95833
PHC	2.18333
SFB	5.01667
DSN	3.50833
FRU	3.7
TAK	2.30833
SOU	4.95
EBB	2.38333
VRN	2.725
YNJ	2.51667
PPT	5.275
KBL	3.60833
KMQ	2.325
STM	1.875
NAN	4.7
TBS	3.275
MMX	5.46667
TIA	2.53333
PNS	3.4
ROV	3.86667
WRO	2.90833
KUF	3.74167
ORK	4.96667
MRV	3.725
JER	7.31667
YQB	3.13333
XUZ	2.61667
ASB	3.65
IXJ	0.983333
KTW	2.90833
VVO	4.19167
DIY	1.73333
TSV	5.25833
CGY	4.08333
KHV	4.13333
LUM	1.35833
TAE	2.21667
MSN	5.225
PLZ	3.46667
TYS	5.225
HKD	8.575
YLW	1.80833
CXR	2.3
ASR	2.63333
DJB	2.74167
CGP	3.38333
KDI	3.725
BWN	3.65
ATQ	3.075
DTM	3.49167
DRS	3.44167
MID	3.80833
VTE	2.75833
LBB	4.59167
MIG	1.9
SOC	1.75833
HRE	2.56667
UFA	3.19167
BZE	3.075
MGA	2.90833
ANU	9.85
URT	2.34167
VNS	1.59167
DLU	1.94167
SBW	1.41667
RPR	2.05833
KIN	3.24074
RMQ	2.4
RAO	1.825
IXB	2.46667
SPU	2.35833
YXE	4.60833
SZG	2.90833
TRF	4.975
CEI	2.25833
IXE	4.21667
KKJ	3.28333
IQQ	2.98583
JRO	3.75833
NVT	1.75833
NRN	3.6
MAR	4.23333
KJA	4.025
BJX	3.19167
NYO	4.39167
MGF	3.15833
CJJ	2.675
CHQ	4.68333
KRL	3.23333
IKT	4.125
VSA	3.66667
AJU	4.58333
JNU	5.09167
ECP	3.63333
HLA	4.11667
NTG	3.13333
GIZ	3.175
OKJ	3.58333
YIW	2.61667
MDZ	2.88333
THE	6.01667
AQP	3.79167
RTM	5.01667
PMC	8.025
WEH	3.75
KCZ	3.85833
KZN	4.175
ORN	5.03333
KWJ	3.21667
VER	2.73333
AHO	4.46667
FIH	1.725
PPS	3.4
BCD	3.83333
MPM	2.55833
BHY	3.175
MPL	4.35833
MCP	3.20833
TJM	3.93333
FAT	3.44167
ELQ	5.825
AAL	5.43333
FAI	3.76667
PAP	5.68333
CUL	3.51667
AXT	5.19167
LUN	2.76667
HPN	3.15
LJU	1.74167
GCM	4.68333
DYG	3.45
STT	4.69167
ZQN	3.49167
SNN	4.49167
LIL	4.11667
JPA	3.275
YIH	1.83333
BGA	2.175
GRO	3.56667
KGD	4.50833
AKU	4.975
YQR	4.325
CFU	4.11667
TPS	4.09167
COO	3.55833
GOA	2.81667
AGA	3.08333
ZHA	2.88333
PNR	2.69167
HMO	3.95833
TWU	1.725
AJA	4.45833
DYU	1.425
DBV	3.75
XNA	3.53333
BTV	2.61667
PIE	4.09167
STI	2.05833
ZNZ	3.40833
SXB	2.54167
UDI	2.28333
LYI	2.81667
CLJ	2.28333
TKG	4.05
PDL	8.3
LST	2.47667
TKS	9.29167
BLA	2.39167
MDT	2.65833
LEX	3.34167
SKP	2.6
HEH	2.54167
LBV	6.08333
PQC	3.15833
AES	#DIV/0!
MMY	8.03333
UBP	3.25833
TUU	5.21667
UME	3.95833
SGC	2.675
CJC	2.94167
KRS	4.99167
FNT	6.425
YMM	2.84167
ASU	3.26667
NSI	1.89167
BPS	3.46667
SRQ	3.75
KKC	1.09167
ITO	3.55833
LDB	2.075
TNR	2.025
TAC	2.56667
MKY	4.68333
WDH	3.16667
TRZ	3.91667
SAP	4.34167
LLA	4.20833
BIA	2.875
VII	5.94167
AMA	5.39167
CID	4.75
CEK	3.43333
OSS	1.94167
GCI	7.75833
MBA	4.71667
COS	5.40833
LFW	3.85833
KIJ	6.13333
YIN	3.58333
NTL	2.66667
PEI	2.15
TIF	4.46667
HSV	4.69167
CRP	5.10833
YKS	2.4
SEZ	3.83333
PZO	2.86667
OUA	1.725
ZYI	1.375
BTS	3.64167
POZ	3.68333
AOJ	3.23333
UBJ	3.08102
IQT	2.25833
CIF	3.26667
CUU	2.86667
GRZ	1.75833
BZN	2.71667
CAE	3.04167
AZA	4.9
VLN	1.71667
DJE	5.58333
HRL	4.51667
TGU	2.60833
JAN	3
TGZ	3.125
MZG	2.65
YZF	7.29167
PLS	6.14167
TAB	6.89167
LZH	2.60833
ADZ	4.20833
LCG	4.28333
SDK	1.76667
FSD	5.1
CUC	1.68333
SPC	6.06667
PMW	6.09167
BET	4.71667
BIQ	3.36667
KTN	3.6
BTU	2.21667
BIL	4.55833
TGG	3.19167
IXM	3.78333
SCO	5.49167
LIR	2.83333
BES	5.65
IOM	5.88333
SGF	3.74167
FAR	3.83333
FKB	3.74167
PKN	3.79167
DUD	3.98333
YQT	3.775
GOJ	3.64167
TAM	3.475
GEO	4.125
IEV	3.43333
BLI	2.80833
IZO	3.24167
IGR	2.03333
MJV	2.43333
UVF	5.29167
MPH	3.35
SEN	3.63333
MMB	2.65
ILM	3.375
YGJ	3.53333
EYW	5.45833
BEJ	3.68333
CJS	4.34167
MFE	3.99167
FMO	3.325
CRD	5.20833
KNH	3.85833
SBA	4.8
MLI	4.41667
TGO	5.74167
ROK	3.60833
BTR	4.775
AVL	4.11667
AOR	2.51667
SOQ	3.225
EUG	3.63333
NKM	3.14167
YQM	4.075
VPS	5.14167
LAE	3.69167
ALF	4.66667
LBU	2.425
YKA	3.45
FWA	4.38333
MFR	4.25833
TLH	3.34167
ACA	2.24167
PGD	3.04167
TGD	1.775
ASJ	3.71667
CWL	4.125
NSN	2.58333
TLC	2.36667
MLH	2.73333
NYU	1.34083
GND	6.9
ELS	4.40833
ARI	3.075
ETH	3.025
CHA	2.15833
TIV	3.35833
INV	4.09167
TTN	5.31667
MSO	2.4
DWC	6.11667
PIA	5.79167
AGU	5.25
ASE	4.475
ROA	3.41333
WIL	2.79167
SBN	3.64167
YXX	1.75
SHV	5.21667
GRB	5.20833
MXL	5.4139
MOL	3.04167
HSG	3.13333
MXL	5.175
MOL	6.325
PUF	3.58333
MOB	2.975
CZM	3.74167
YXU	5.25833
KKN	2.84167
LFT	4.25
EXT	6.16667
YRT	5.4
RAP	4.125
ABE	2.25
SKB	6.26667
TZA	4.94167
REX	4.28333
USN	3.14167
FUO	2.50833
YQQ	2.95833
FSC	5.06667
NDR	3.38333
BIS	6.625
ATW	4.38333
DAB	4.51667
CHO	3.4
GBE	1.375
CRW	4.6
RDM	4.08333
GPT	4.13333
YFB	4.80833
DRO	3.24167
NOU	4.775
YIC	4.625
BOH	5.60833
YQU	2.675
VLI	4.775
YYR	4.41898
SLP	3.0787
EIS	2.46991
GJT	5.385
AVV	4.26667
VDS	7.025
YXS	5.19167
SPR	2.94167
AGS	3.55
HFT	5.05
NPE	3.10833
YZV	3.86667
GEA	4.815
PIK	5.08333
FPO	4.26667
BGR	3.065
HGU	3.525
TCQ	2.50833
SFG	5.09167
SLU	4.19167
PMR	3.1
EVV	3.75
AVP	3.93333
YDF	3.41667
KSU	4.025
PLU	1.74167
AXM	2.3
EOH	2.76667
FAY	3.38333
STX	6.32417
GNV	2.425
DGA	5.84667
OME	6.01833
YWK	3.70333
AAR	4.86667
EGE	2.38167
PHF	4.04833
PLJ	3.80779
RKT	5.37218
IWK	3.84167
MLN	6.29583
YTS	2.4975
RTB	7.40667
OTZ	5.165
PAC	4.24167
NWI	5.635
YQG	5.02167
YSB	4.95
SBP	4.95
RKV	5.63333
HIR	2.2875
YCD	4.17333
SDV	3.66667
BRW	5.63
CLY	3.7075
ELM	3.395
BRO	5.1725
SBH	2.2875
LUG	1.99167
CIY	3.56333
CUK	5.8325
OAJ	6.04167
TRG	4.22083
YAM	3.21833
MSR	1.74417
RXS	3.84083
YVP	5.35667
PND	2.78417
MKK	6.30833
LDY	4.71667
KLU	3.63333
TNJ	3.9
ACK	4.75833
MSJ	4.04167
ADQ	5.94167
EAS	4.075
SWF	2.56667
ANR	4.14167
PBG	3.49167
YTH	3.6
MZL	1.48333
BHE	3.55833
ROT	2.41667
NQY	5.175
GAJ	2.425
ENA	2.80833
LSI	7.99167
KOI	7.83333
ITH	3.625
BZR	4.13333
IAG	4.625
EWN	3.58333
SVK	4.25
LDE	4.00833
OGL	4.45
MWX	15.275
LRM	2.97083
KRP	4.4
PRI	5.46667
BGM	3.03333
IGD	3.98333
HUY	5.24167
ONJ	3.825
YUM	5.70833
FNI	4.625
MME	3.59167
SYY	8.21667
YBL	4.21667
LRT	5.04167
GNB	3.075
CTM	2.57167
ARK	3.075
TNH	2.06667
MCM	3.825
UNK	5.11667
BAL	1.90833
LCK	5.4
AGT	2.575
AQJ	3.45833
YYF	6.03333
AZN	4.29167
YHU	3.55
ANI	4.66667
LBC	4.99167
ORH	2.66667
LMN	2.85
KWT	8.59167
SMX	4.48333
XFW	6.1
UIP	4.50833
YWH	2.525
VQS	4.80833
YNA	5.45
GAL	4.73333
NME	2.825
HHH	5.525
VST	3.65741
LKE	3.54167
MAM	8.69167
ZSE	9.61667
LKL	3.6
KKI	5.06667
TNN	3.325
SMK	5.71667
PPQ	7.775
NOP	3.575
JHM	10.0833
HYA	6.925
OOK	6.19167
EMK	5.6
ACI	7.16667
CMF	4.20833
KSM	3.94833
KUK	8.68333
ZGS	9.81667
CZH	5.51667
BCV	3.4
ATT	8.68333
HVN	5.525
ERS	5.525
UKA	5.61667
AKI	5.72475
BEB	5.16667
LWY	5.61667
SRZ	4.69167
BLV	6.36667
XQP	5.70833
ZKG	8.96667
CIU	3.96667
CEG	7.125
SHD	3.625
WIC	7.56667
VDA	4.9
MHG	3.34167
OWB	3.98333
CLD	4.13333
PSM	4.23333
TNO	4.16667
BDP	2.15
PBL	5.05
GSE	5.83333
LUK	3.875
LFR	4.40833
ILY	5.95
EWB	4.36667
PUB	4.18333
SNR	5.95
PVC	5.23333
OGD	3.55
DND	4.54167
MUE	4.6
WBM	3.25833
VIS	3.04167
NRR	5.14167
BHB	4.80833
BFI	3.14167
SKE	3.80833
ILG	3.83333
MMU	3.725
LUP	4.88333
LNS	3.275
GLO	3.44167
IPL	3.05
SHL	1.41667
BLK	4.89167
CAL	6.28333
ORZ	1.90833
AVN	4.63333
SIG	6.45
WHK	6.625
MQJ	3.80833
MBX	3.5
DSI	5.85833
PDK	4.15
BLD	5.14167
BKL	4.56667
YND	4.14167
FRG	4.275
NEW	4.38333
PTK	4.625
ARA	4
BWE	3.80833
