# Supplementary material for: Point source capture with storage yields superior aviation health benefits over direct air capture
Source: Eco Environ Health. 2026 Mar 21;5(2):100235. doi: 10.1016/j.eehl.2026.100235 (PMC13088995; doi:10.1016/j.eehl.2026.100235)
Supplement: Multimedia component 3 [file mmc3.xlsx]

## Sheet: Sheet1
Airport code	population share
ATL	0.00016442
PEK	0.000120575
DXB	8.22099e-05
LAX	0.000361724
HND	0.000657679
LHR	0.000602873
ORD	0.000449414
CGK	0.00131536
HKG	0.00074537
DFW	0.00016442
PVG	0.000383646
DEN	0.000131536
FRA	0.00032884
CDG	0.00230188
IST	0.000230188
SIN	0.000876906
CAN	0.000219226
JFK	0.00117286
LAS	0.000197304
BKK	0.000591911
KUL	0.000657679
AMS	0.000548066
PHX	0.00016442
SFO	0.000800176
DEL	0.00120575
ICN	0.00186342
MCO	0.000197304
MAD	0.000548066
KMG	0.000109613
SEA	0.000339801
BOM	0.0131974
SZX	0.000657679
MUC	0.000515182
MIA	0.000482298
CTU	0.000394608
CLT	0.000131536
IAH	0.000175381
SYD	4.38453e-05
GRU	0.000811138
FCO	0.000241149
SHA	0.000383646
EWR	0.000471337
YYZ	0.000460375
BOS	0.000504221
MSP	0.000306917
MNL	0.00219226
MEX	0.000657679
TPE	0.000175381
NRT	0.000120575
XIY	0.000274033
BWI	0.000284994
BCN	0.00175381
DTW	0.000153458
MDW	0.000449414
DOH	0.000208265
CKG	0.000274033
LGA	0.00117286
PHL	0.000482298
MEL	4.93259e-05
LGW	0.000602873
FLL	0.000186342
HGH	0.000142497
XMN	0.000175381
JED	0.000241149
SVO	0.000526143
DCA	0.00120575
ORY	0.00230188
DME	0.000526143
DMK	0.000591911
ZRH	0.000504221
BOG	0.000438453
TPA	0.000153458
SAW	0.000230188
SAN	0.000471337
CPH	0.000767292
OSL	0.00032884
SGN	0.000482298
DAL	0.00016442
BRU	0.000767292
AUH	2.19226e-05
SUB	0.00058095
URC	0.000274033
KIX	0.000898828
SLC	0.000175381
VIE	0.000482298
BNE	0.000153458
IAD	0.00120575
DUB	0.000602873
TAO	0.000230188
ARN	0.000493259
HOU	0.000175381
RUH	0.000131536
JNB	0.000197304
BSB	0.000383646
DUS	0.000284994
CGH	0.000811138
CJU	8.76906e-05
FUK	0.000438453
WUH	0.000350762
NKG	0.000219226
CSX	0.000372685
YVR	0.000548066
CTS	0.000120575
BLR	0.000482298
PDX	0.00025211
GMP	0.00186342
STL	0.000263072
HAK	0.00016442
DPS	0.000153458
HRB	0.000219226
CGO	0.000241149
HNL	0.00016442
SYX	0.000142497
OAK	0.000372685
STN	0.000602873
LIS	0.000591911
OKA	0.000361724
PMI	0.00016442
BNA	0.000197304
DLC	0.00032884
MXP	0.000800176
MAN	0.000493259
LIM	0.000339801
CAI	0.00208265
SHE	0.000274033
SCL	0.000767292
ATH	0.00208265
MAA	0.00120575
GIG	0.000548066
CUN	3.2884e-05
AUS	0.000197304
AKL	0.000306917
MSY	0.000142497
TSN	0.000120575
MCI	0.000186342
GVA	0.00137017
HAN	0.000263072
KWE	0.000186342
HEL	0.000306917
YUL	0.000493259
HAM	0.000263072
FOC	0.000284994
YYC	0.00016442
VKO	0.000526143
CCU	0.00263072
SJC	0.000241149
ITM	0.000898828
SMF	0.000142497
UPG	0.000284994
PTY	0.000274033
RDU	0.000175381
PER	4.38453e-05
NNG	0.00016442
HYD	0.000624795
SNA	0.000274033
KWI	0.000219226
SAT	0.00016442
AYT	3.2884e-05
LED	0.000427491
TLV	0.00090979
CNF	0.00041653
SDU	0.000548066
CGQ	0.000131536
NGO	0.000274033
TNA	0.000263072
AGP	0.000274033
NCE	0.000438453
PIT	0.00016442
MCT	0.000175381
PUS	0.000438453
ADD	0.000493259
ESB	0.000361724
HKT	5.48066e-05
SSA	0.00041653
VCP	0.000186342
IND	0.000230188
PRG	0.000482298
KNO	0.000613834
TYN	0.000263072
AEP	0.00153458
LHW	2.74033e-05
CLE	0.000306917
LTN	0.000394608
BAH	0.00025211
CMH	0.000372685
RSW	0.000175381
STR	0.000449414
CMN	0.000942673
ADB	0.000460375
EDI	0.00016442
BPN	0.000241149
EZE	0.00153458
WAW	0.000372685
LIN	0.00083306
CGN	0.000284994
MKE	0.000230188
POA	0.00032884
GDL	0.000274033
SJU	0.000449414
CPT	0.000175381
CMB	0.000493259
DMM	0.000131536
BUD	0.000361724
HET	7.67292e-05
FOR	0.000350762
REC	0.000789215
OTP	0.00090979
CWB	0.000449414
BGY	0.000383646
LYS	0.00109613
NBO	0.000548066
ALC	0.000284994
MTY	0.000383646
WNZ	9.31712e-05
BHX	0.000438453
CEB	0.00025211
LOS	0.000493259
COK	0.000284994
YEG	0.000142497
MRS	0.000383646
SHJ	0.000230188
KHN	0.000109613
VCE	0.000263072
CNX	0.00016442
ABQ	0.000153458
CCS	0.000219226
INC	6.57679e-05
DAC	0.00120575
TLS	0.000405569
ADL	0.00016442
NGB	9.86519e-05
LPA	0.000142497
BDL	0.000131536
AMM	0.000361724
HFE	0.000131536
KHI	0.000657679
KWL	6.57679e-05
GLA	0.000372685
JAX	0.000120575
OPO	0.000274033
BKI	0.000131536
PBI	0.00016442
AMD	0.000931712
ALG	0.000493259
BUR	0.000405569
BGO	0.000153458
RGN	0.000559027
BEL	0.000241149
OGG	0.000350762
JOG	0.000274033
MFM	0.00219226
PEN	0.000186342
BEY	0.000876906
UIO	0.000712486
BTH	0.000142497
ANC	0.000109613
BUF	0.000274033
CVG	0.000274033
ONT	0.00016442
LJG	3.2884e-05
BLQ	0.000383646
CHC	0.000153458
CTA	0.000295956
BSL	0.000438453
SJW	6.57679e-05
OKC	0.000131536
OMA	0.000142497
CRL	0.000153458
DAD	0.000127699
ZUH	0.000120575
KOJ	0.000142497
PNQ	0.000372685
GOI	0.000175381
TFS	7.67292e-05
MAO	5.48066e-06
RNO	7.67292e-05
GOT	0.00016442
KBP	0.00032884
MDE	0.000449414
OOL	6.57679e-05
KHH	0.000986519
SVG	0.000219226
PUJ	2.5211e-05
NAP	0.000898828
YOW	4.38453e-05
SJO	0.00032884
WUX	0.000109613
TRD	0.000197304
YNT	5.48066e-05
WLG	0.000241149
PVD	0.000284994
RIX	0.000241149
BRS	0.000471337
IKA	0.00120575
XNN	5.48066e-05
ALA	0.000109613
IBZ	5.48066e-05
BOD	0.000394608
TUN	0.000548066
JJN	8.76906e-05
HAJ	0.000295956
KCH	4.38453e-05
LCY	0.000613834
ELP	0.00016442
SKG	0.000361724
FAO	8.76906e-05
MED	0.000263072
MEM	5.48066e-05
LHE	0.000194235
DUR	0.000251233
JHG	0.000109613
MLE	0.00263072
TIJ	0.000263072
CNS	4.38453e-05
BEG	0.000493259
YWG	0.00016442
ISB	0.00025211
CLO	0.000394608
GYE	0.000438453
ABV	0.000109613
SIP	0.000142497
CIA	0.000241149
VLC	0.000295956
SDF	0.000175381
ACE	0.000175381
SAL	0.000123315
TUL	9.17462e-05
ADA	6.0068e-05
PMO	0.000493259
TUS	9.31712e-05
PLM	0.000551135
RIC	0.000153458
BOI	0.000130988
GAU	0.000372685
KTM	0.00222383
YHZ	8.00176e-06
BDJ	0.000635757
GEG	0.000132084
PSA	0.000131536
SWA	0.000126055
MLA	0.000219226
BHM	6.57679e-05
LCA	0.000131536
KEF	2.19226e-05
CGB	3.18974e-05
BIO	0.000942673
CHS	3.83646e-05
TSA	0.00106325
BDO	0.00158939
KRT	0.000153458
POS	0.000350762
LXA	3.2884e-05
ORF	0.000449414
REP	7.12486e-05
AER	3.20071e-05
FLN	3.75973e-05
SJD	1.3592e-05
SRG	0.000526143
SVX	0.000142497
NTE	0.000295956
SOF	0.000109613
LKO	0.000438453
RAK	0.000219226
LPL	0.000460375
OVB	0.000109613
TRV	0.000657679
YTZ	0.000438453
SVQ	0.00016442
BVA	6.57679e-05
ALB	0.000438453
PNH	0.00066864
GYN	0.000142497
BFS	0.000263072
TFN	0.000219226
PDG	0.00025211
VIX	0.000295956
KBV	2.19226e-05
SDJ	0.000142497
KMJ	0.000131536
ACC	0.000274033
HER	0.000120575
KRK	0.000295956
TSE	3.2884e-05
DJJ	0.000142497
LPB	0.000109613
HAV	0.000153458
EIN	0.00025211
SLZ	0.000306917
KMI	7.67292e-05
NAS	0.000109613
THR	0.00120575
BRI	0.000153458
TRN	0.000120575
SDQ	0.00016442
SZB	0.000767292
FUE	2.19226e-05
DAR	0.000361724
PVR	7.67292e-05
NCL	0.000493259
VVI	0.000131536
GDN	0.000186342
DVO	0.00016442
MHT	0.000120575
GUM	0.000120575
CAG	0.000131536
ABZ	0.000131536
CUZ	0.000109613
NGS	0.000131536
PKU	0.00016442
SXR	0.000438453
ROC	0.00025211
GRR	0.000153458
MBJ	6.57679e-05
PNK	0.000241149
NAT	0.000153458
HIJ	0.000153458
HDY	0.000131536
EMA	0.000274033
MDC	0.00016442
AUA	7.67292e-05
NUE	0.000131536
GYD	0.00025211
LBA	0.000493259
CTG	0.00016442
JAI	0.000548066
TRK	0.000131536
MRU	0.000153458
TAS	0.000153458
KRR	0.000142497
VNO	0.000153458
TOS	2.19226e-05
GUA	0.000197304
ABJ	0.000383646
CBR	6.57679e-05
ECN	0.000142497
KOA	3.2884e-05
UKB	0.000263072
CAK	0.00016442
DKR	0.000120575
ZAG	0.000131536
BHD	0.000263072
LUX	0.000263072
JHB	0.000274033
MYJ	0.000109613
LIT	0.000142497
AHB	5.48066e-05
DSM	0.00016442
TZX	0.000131536
MYY	7.67292e-05
CCJ	0.00025211
BMA	0.000569989
VTZ	0.000241149
DAY	0.000142497
HBE	0.000274033
LIH	4.38453e-05
LAD	0.000438453
BRE	0.00016442
BJV	7.67292e-05
POM	0.000131536
LGK	3.2884e-05
BOO	5.48066e-05
DRW	5.48066e-05
ICT	0.000175381
MSQ	0.000153458
DLA	0.000175381
GSP	0.000120575
BAV	0.000131536
HRG	0.00016442
PTP	0.000153458
HLP	0.00153458
RHO	0.00016442
BAQ	0.00025211
HLD	4.38453e-05
ISP	0.00016442
IDR	0.00032884
ISG	5.48066e-05
CBB	0.000153458
FLR	0.00032884
IGU	0.000109613
DLM	4.38453e-05
PWM	0.000131536
LGB	0.000876906
MAF	0.000120575
SXM	9.86519e-05
WMI	0.000372685
UYN	0.000120575
USM	3.2884e-05
PMV	0.00016442
PGK	8.76906e-05
OIT	0.000109613
KBR	0.000131536
HHN	2.19226e-05
PAT	0.000602873
CJB	0.000197304
AMQ	8.76906e-05
ANF	0.000120575
FNC	0.00016442
KLO	0.000274033
UTH	5.48066e-05
CGR	0.000109613
YYT	0.000120575
CUR	0.000120575
BBI	0.000800176
TLL	0.000219226
KOE	0.00131536
BLL	2.19226e-05
MAH	5.48066e-05
SCQ	0.000131536
NAG	0.000131536
CZX	0.000153458
MDL	1.6442e-05
KGL	0.000230188
BGI	7.67292e-05
SYR	0.000186342
COR	0.000219226
KHG	0.000120575
BZV	0.000274033
RUN	0.00025211
KIV	0.000263072
SSH	0.000131536
HBA	6.57679e-05
IXC	0.000986519
MHD	0.000142497
TSF	0.000197304
LEJ	0.00016442
PLW	8.76906e-05
OLB	4.38453e-05
PSP	0.000175381
EVN	0.000361724
PVH	0.000109613
ILO	6.57679e-05
MYR	0.000131536
GZT	0.000219226
MVD	0.000339801
SUF	7.67292e-05
FDF	0.000274033
SAV	0.000131536
GSO	0.000131536
YYJ	0.000142497
BDS	0.000120575
MCZ	0.00032884
PHC	0.00032884
SFB	0.000109613
DSN	3.2884e-05
FRU	0.000438453
TAK	0.000120575
SOU	0.000493259
EBB	0.000197304
VRN	0.000142497
YNJ	7.67292e-05
PPT	0.000120575
KBL	0.000493259
KMQ	7.67292e-05
STM	0.000383646
NAN	0.000131536
TBS	0.00016442
MMX	0.000493259
TIA	0.000153458
PNS	0.000131536
ROV	0.000372685
WRO	0.000274033
KUF	0.00016442
ORK	0.000274033
MRV	0.000131536
JER	0.000438453
YQB	7.67292e-05
XUZ	0.000142497
ASB	0.000197304
IXJ	0.000120575
KTW	0.000219226
VVO	0.000109613
DIY	0.00016442
TSV	0.000131536
CGY	0.00016442
KHV	0.000219226
LUM	0.00016442
TAE	0.000131536
MSN	0.000219226
PLZ	0.000120575
TYS	0.000120575
HKD	9.86519e-05
YLW	0.000109613
CXR	5.48066e-05
ASR	0.00016442
DJB	8.76906e-05
CGP	0.000274033
KDI	6.57679e-05
BWN	0.000548066
ATQ	0.00032884
DTM	0.000175381
DRS	0.000274033
MID	0.000219226
VTE	0.00025211
LBB	0.00016442
MIG	7.67292e-05
SOC	0.000811138
HRE	0.000274033
UFA	0.000197304
BZE	0.000153458
MGA	0.000175381
ANU	0.00016442
URT	0.000131536
VNS	0.000175381
DLU	4.38453e-05
SBW	5.48066e-05
RPR	0.000131536
KIN	0.00032884
RMQ	0.000548066
RAO	4.38453e-05
IXB	0.000142497
SPU	0.000131536
YXE	0.000109613
SZG	0.000306917
TRF	8.76906e-05
CEI	0.000219226
IXE	0.000186342
KKJ	0.000131536
IQQ	0.000109613
JRO	5.48066e-05
NVT	7.67292e-05
NRN	2.19226e-05
MAR	0.000208265
KJA	0.000109613
BJX	0.000339801
NYO	0.000569989
MGF	0.000811138
CJJ	0.000274033
CHQ	0.000197304
KRL	7.67292e-05
IKT	0.000142497
VSA	0.000241149
AJU	4.38453e-05
JNU	4.38453e-06
ECP	5.48066e-05
HLA	0.00032884
NTG	0.000109613
GIZ	0.000219226
OKJ	0.000142497
YIW	0.000197304
MDZ	0.000109613
THE	5.48066e-05
AQP	0.00016442
RTM	0.000350762
PMC	5.48066e-05
WEH	8.76906e-05
KCZ	0.000295956
KZN	0.000219226
ORN	0.000438453
KWJ	0.00032884
VER	9.86519e-05
AHO	3.2884e-05
FIH	0.000438453
PPS	0.000131536
BCD	0.000339801
MPM	0.000438453
BHY	0.000712486
MPL	0.000131536
MCP	9.86519e-05
TJM	0.00016442
FAT	0.00016442
ELQ	1.09613e-05
AAL	0.000142497
FAI	1.20575e-05
PAP	0.00120575
CUL	0.00025211
AXT	0.000131536
LUN	0.00032884
HPN	0.000219226
LJU	0.000120575
GCM	0.000274033
DYG	8.76906e-05
STT	9.86519e-05
ZQN	5.48066e-05
SNN	5.48066e-05
LIL	0.000526143
JPA	0.000493259
YIH	5.48066e-05
BGA	0.000548066
GRO	3.2884e-05
KGD	0.000175381
AKU	0.000131536
YQR	0.000131536
CFU	6.57679e-05
TPS	4.38453e-05
COO	0.000767292
GOA	0.000635757
AGA	0.000230188
ZHA	9.86519e-05
PNR	5.48066e-05
HMO	8.76906e-05
TWU	0.000109613
AJA	0.000131536
DYU	0.000800176
DBV	0.000131536
XNA	6.57679e-05
BTV	0.000131536
PIE	0.00016442
STI	0.000767292
ZNZ	0.000438453
SXB	0.000383646
UDI	0.000131536
LYI	3.2884e-05
CLJ	0.000493259
TKG	0.00032884
PDL	0.000153458
LST	0.000109613
TKS	5.48066e-05
BLA	0.000295956
MDT	0.000131536
LEX	5.48066e-05
SKP	0.000153458
HEH	8.76906e-06
LBV	0.000460375
PQC	2.19226e-05
AES	0.000153458
MMY	5.48066e-05
UBP	0.000131536
TUU	0.000219226
UME	9.86519e-05
SGC	9.86519e-05
CJC	0.000109613
KRS	0.000142497
FNT	0.00016442
YMM	3.2884e-05
ASU	0.000493259
NSI	0.00041653
BPS	5.48066e-05
SRQ	0.00016442
KKC	0.000109613
ITO	4.38453e-05
LDB	0.00016442
TNR	0.00032884
TAC	0.000219226
MKY	0.000109613
WDH	0.000219226
TRZ	0.000515182
SAP	0.000449414
LLA	4.38453e-05
BIA	0.000142497
VII	0.000131536
AMA	7.67292e-05
CID	8.76906e-05
CEK	0.000153458
OSS	0.000405569
GCI	8.76906e-05
MBA	0.000438453
COS	9.86519e-05
LFW	0.000767292
KIJ	0.000109613
YIN	2.19226e-05
NTL	0.000131536
PEI	0.00109613
TIF	0.000219226
HSV	5.48066e-05
CRP	8.76906e-05
YKS	4.38453e-05
SEZ	0.00032884
PZO	0.000219226
OUA	0.000822099
ZYI	8.76906e-05
BTS	0.000131536
POZ	0.000230188
AOJ	3.2884e-05
UBJ	0.000109613
IQT	0.000361724
CIF	0.000153458
CUU	0.00016442
GRZ	6.57679e-05
BZN	0.000120575
CAE	0.000153458
AZA	0.000208265
VLN	2.19226e-05
DJE	0.00016442
HRL	0.000712486
TGU	7.67292e-05
JAN	3.2884e-05
TGZ	9.86519e-05
MZG	2.19226e-05
YZF	4.38453e-05
PLS	0.00032884
TAB	8.76906e-05
LZH	0.000548066
ADZ	0.000657679
LCG	0.00016442
SDK	7.67292e-05
FSD	0.00032884
CUC	2.74033e-05
SPC	3.2884e-05
PMW	7.67292e-06
BET	0.000142497
BIQ	6.57679e-05
KTN	0.000131536
BTU	0.000109613
BIL	0.000241149
TGG	0.000548066
IXM	0.000274033
SCO	5.48066e-05
LIR	8.76906e-05
BES	4.38453e-05
IOM	9.86519e-05
SGF	0.000109613
FAR	0.00016442
FKB	0.000109613
PKN	5.48066e-05
DUD	3.2884e-05
YQT	0.000131536
GOJ	0.00032884
TAM	0.000460375
GEO	0.000405569
IEV	0.000109613
BLI	2.19226e-05
IZO	7.67292e-05
IGR	5.48066e-05
MJV	6.57679e-05
UVF	8.76906e-05
MPH	0.000350762
SEN	0.000602873
MMB	0.000109613
ILM	5.48066e-06
YGJ	0.00032884
EYW	0.000219226
BEJ	0.00032884
CJS	0.000274033
MFE	0.000131536
FMO	5.48066e-05
CRD	8.76906e-05
KNH	0.00025211
SBA	7.67292e-05
MLI	0.000493259
TGO	0.000109613
ROK	0.000131536
BTR	9.86519e-05
AVL	0.000274033
AOR	0.000219226
SOQ	0.000109613
EUG	0.000274033
NKM	0.000109613
YQM	9.86519e-05
VPS	7.67292e-05
LAE	3.2884e-05
ALF	0.000219226
LBU	0.000219226
YKA	0.00016442
FWA	8.76906e-05
MFR	0.000131536
TLH	0.000131536
ACA	0.00032884
PGD	0.000131536
TGD	0.000219226
ASJ	4.38453e-05
CWL	0.000274033
NSN	6.57679e-05
TLC	0.00032884
MLH	0.000153458
NYU	0.000219226
GND	0.000274033
ELS	0.000219226
ARI	0.000197304
ETH	0.000131536
CHA	0.000109613
TIV	0.000274033
INV	0.000109613
TTN	0.000219226
MSO	9.86519e-05
DWC	0.000602873
PIA	0.000120575
AGU	0.000274033
ASE	0.000219226
ROA	9.86519e-05
WIL	0.000548066
SBN	8.76906e-05
YXX	0.00016442
SHV	0.000131536
GRB	9.86519e-05
MXL	0.000219226
MOL	8.76906e-05
HSG	4.38453e-05
MXL	0.000131536
MOL	0.000767292
PUF	0.00016442
MOB	0.000131536
CZM	0.000548066
YXU	0.000142497
KKN	0.000548066
LFT	0.000131536
EXT	0.000274033
YRT	3.2884e-05
RAP	7.67292e-05
ABE	0.00016442
SKB	0.000383646
TZA	0.000219226
REX	3.2884e-05
USN	0.00032884
FUO	4.38453e-05
YQQ	4.38453e-05
FSC	0.000274033
NDR	3.2884e-05
BIS	7.67292e-05
ATW	0.000131536
DAB	0.00016442
CHO	0.000120575
GBE	0.000383646
CRW	0.000109613
RDM	9.86519e-05
GPT	0.000131536
YFB	2.19226e-05
DRO	5.48066e-05
NOU	5.48066e-05
YIC	0.000109613
BOH	0.00032884
YQU	0.000219226
VLI	5.48066e-05
YYR	0.000274033
SLP	0.000131536
EIS	0.00016442
GJT	7.67292e-05
AVV	0.000131536
VDS	0.000109613
YXS	5.48066e-05
SPR	5.48066e-05
AGS	0.000109613
HFT	3.2884e-05
NPE	0.00016442
YZV	0.000219226
GEA	5.48066e-05
PIK	0.000274033
FPO	0.00016442
BGR	6.57679e-05
HGU	0.000219226
TCQ	0.000219226
SFG	0.00032884
SLU	0.000383646
PMR	0.000109613
EVV	8.76906e-05
AVP	0.000109613
YDF	6.57679e-05
KSU	8.76906e-05
PLU	0.00016442
AXM	0.000120575
EOH	0.000219226
FAY	0.000131536
STX	0.000219226
GNV	0.000109613
DGA	6.57679e-05
OME	4.38453e-05
YWK	0.000109613
AAR	0.00032884
EGE	5.48066e-05
PHF	0.000120575
PLJ	0.000109613
RKT	0.00016442
IWK	3.2884e-05
MLN	0.000109613
YTS	7.67292e-05
RTB	0.00032884
OTZ	2.19226e-05
PAC	0.000350762
NWI	0.000383646
YQG	0.000153458
YSB	7.67292e-05
SBP	8.76906e-05
RKV	0.00032884
HIR	0.000548066
YCD	0.00016442
SDV	2.19226e-05
BRW	0.00032884
CLY	0.000131536
ELM	8.76906e-05
BRO	0.00016442
SBH	0.000274033
LUG	0.000383646
CIY	0.000109613
CUK	0.000274033
OAJ	0.000142497
TRG	0.000131536
YAM	5.48066e-05
MSR	5.48066e-05
RXS	6.57679e-05
YVP	0.00016442
PND	0.000548066
MKK	3.2884e-05
LDY	0.000438453
KLU	0.000241149
TNJ	0.000109613
ACK	0.000274033
MSJ	0.000219226
ADQ	6.57679e-05
EAS	0.000219226
SWF	0.000109613
ANR	0.000219226
PBG	9.86519e-05
YTH	0.000109613
MZL	0.000120575
BHE	0.000131536
ROT	0.000120575
NQY	0.000274033
GAJ	0.00016442
ENA	4.38453e-05
LSI	4.38453e-05
KOI	6.57679e-05
ITH	0.000131536
BZR	0.00032884
IAG	0.000493259
EWN	0.00016442
SVK	0.000241149
LDE	0.000109613
OGL	0.000274033
MWX	6.57679e-05
LRM	0.000219226
KRP	0.000109613
PRI	0.000274033
BGM	8.76906e-05
IGD	0.000767292
HUY	0.00032884
ONJ	0.000219226
YUM	5.48066e-05
FNI	0.00016442
MME	0.000219226
SYY	0.00016442
YBL	0.000109613
LRT	0.00032884
GNB	5.48066e-05
CTM	0.000219226
ARK	0.000383646
TNH	0.000131536
MCM	0.00197304
UNK	1.09613e-05
BAL	0.000109613
LCK	0.00032884
AGT	6.57679e-05
AQJ	0.000109613
YYF	0.000109613
AZN	0.000274033
YHU	6.57679e-05
ANI	1.09613e-05
LBC	0.000548066
ORH	0.000109613
LMN	1.09613e-05
KWT	0.000219226
SMX	0.000131536
XFW	0.000274033
UIP	0.000131536
YWH	3.2884e-05
VQS	7.67292e-05
YNA	3.2884e-05
GAL	2.19226e-05
NME	0.00016442
HHH	9.86519e-05
VST	0.000109613
LKE	6.57679e-05
MAM	0.000219226
ZSE	0.000438453
LKL	0.000219226
KKI	0.000109613
TNN	0.000131536
SMK	4.38453e-05
PPQ	0.000274033
NOP	0.000109613
JHM	5.48066e-05
HYA	0.000153458
OOK	3.2884e-05
EMK	5.48066e-05
ACI	3.2884e-05
CMF	0.000153458
KSM	5.48066e-05
KUK	8.76906e-05
ZGS	0.000131536
CZH	0.00032884
BCV	0.000219226
ATT	0.00016442
HVN	0.00032884
ERS	0.000131536
UKA	8.76906e-05
AKI	0.000219226
BEB	5.48066e-05
LWY	6.57679e-05
SRZ	0.000383646
BLV	0.000109613
XQP	0.000109613
ZKG	0.000493259
CIU	5.48066e-05
CEG	0.00032884
SHD	0.00016442
WIC	5.48066e-05
VDA	2.19226e-05
MHG	0.000274033
OWB	6.57679e-05
CLD	0.000109613
PSM	0.000274033
TNO	0.000274033
BDP	0.000274033
PBL	0.000109613
GSE	0.000274033
LUK	0.000219226
LFR	0.00016442
ILY	9.86519e-05
EWB	0.000142497
PUB	0.00016442
SNR	0.000109613
PVC	0.000438453
OGD	9.86519e-05
DND	0.00032884
MUE	1.09613e-05
WBM	5.48066e-05
VIS	0.00032884
NRR	0.000383646
BHB	4.38453e-05
BFI	0.000383646
SKE	0.00016442
ILG	0.000219226
MMU	0.00016442
LUP	6.57679e-05
LNS	0.000219226
GLO	0.000131536
IPL	4.38453e-05
SHL	0.000109613
BLK	0.000493259
CAL	0.000274033
ORZ	0.000274033
AVN	0.000109613
SIG	0.000109613
WHK	0.00016442
MQJ	0.000274033
MBX	0.000109613
DSI	5.48066e-05
PDK	0.000383646
BLD	0.00032884
BKL	0.000219226
YND	2.19226e-05
FRG	0.000219226
NEW	0.000241149
PTK	0.00016442
ARA	9.86519e-05
BWE	0.00016442
