# Supplementary material for: Point source capture with storage yields superior aviation health benefits over direct air capture
Source: Eco Environ Health. 2026 Mar 21;5(2):100235. doi: 10.1016/j.eehl.2026.100235 (PMC13088995; doi:10.1016/j.eehl.2026.100235)
Supplement: Multimedia component 4 [file mmc4.xlsx]

## Sheet: Sheet1
The concentrations of various gases caused by aircraft emissions at 1,134 airports
Scenarios	gases(ug/m^3)	Years	ATL	PEK	DXB	LAX	HND	LHR	ORD	CGK	HKG	DFW	PVG	DEN	FRA	CDG	IST	SIN	CAN	JFK	LAS	BKK	KUL	AMS	PHX	SFO	DEL	ICN	MCO	MAD	KMG	SEA	BOM	SZX	MUC	MIA	CTU	CLT	IAH	SYD	GRU	FCO	SHA	EWR	YYZ	BOS	MSP	MNL	MEX
DAC-CCS	SO2	2015	82.2951	62.7985	41.2596	64.9039	60.0152	53.8742	78.2149	49.826	42.788	56.8766	46.8605	57.7438	47.181	51.6551	46.6672	37.0841	38.7964	46.7738	43.2277	36.6622	36.6542	42.8446	42.8532	38.7201	38.9953	31.9229	35.152	35.2094	33.9867	36.2547	32.5647	27.7989	38.7313	33.2405	29.3874	54.6364	38.0744	28.8007	37.7567	35.1041	27.1762	40.0562	37.7334	32.5078	36.7398	33.5118	37.1137
		2016	86.3317	68.6817	43.4607	70.1656	72.4138	61.2658	82.9792	56.5805	50.434	59.523	57.32	62.1201	49.3153	57.0091	46.9521	41.8842	41.774	52.8169	46.9236	42.7328	40.0383	44.8558	45.4555	41.9545	42.3885	36.05	37.8042	37.0661	37.1644	38.7051	36.1375	27.6932	40.9497	34.2691	32.201	58.8586	39.2952	31.0075	40.3635	36.687	23.7746	43.0033	39.2944	34.7317	39.7073	37.2887	34.2439
		2017	89.8997	75.0286	45.1372	74.5274	76.68	69.1339	86.7057	61.6676	57.4015	62.2184	67.6855	64.9658	52.3171	62.7799	46.264	45.7577	45.6772	57.5829	49.2204	49.2084	43.25	47.6867	47.4462	44.3314	47.6885	39.1598	39.7786	39.5641	40.7104	40.7202	40.7907	27.0181	43.2569	35.9864	35.4291	61.0742	40.9046	33.9783	52.0041	38.7013	19.7743	44.0965	41.9889	36.3904	41.5549	39.5966	35.4523
		2018	89.6049	78.0394	45.2777	75.1516	76.6105	73.3632	86.7907	63.1782	61.0941	62.1769	74.3506	64.7577	52.1668	64.2691	45.5737	46.8315	47.4887	59.4739	49.0953	51.6342	43.9721	47.3908	47.3148	44.6089	49.0332	39.5407	39.723	38.8484	42.3686	40.6442	41.9882	24.3531	42.7178	35.7861	36.8432	61.0611	40.7551	33.9547	53.6823	38.0888	14.7537	42.5586	41.5743	36.3707	41.4237	40.404	35.2492
		2019	90.0939	81.8183	45.3512	76.1642	77.1543	77.3348	87.3691	65.5287	64.2441	62.6355	80.6466	65.2233	52.215	65.8911	45.1051	47.4515	49.8888	61.7053	49.4126	53.8074	45.3919	47.507	47.5741	45.1696	50.494	40.191	40.0571	38.7938	44.4741	40.9528	43.2346	21.9117	42.4806	35.9603	38.6599	61.4166	40.8824	34.1896	54.1305	37.9059	11.4692	41.38	41.5648	36.6872	41.681	41.7406	34.6858
		2020	53.8418	49.1488	15.1183	41.6393	45.0931	25.7623	50.99	38.3799	23.0463	36.613	47.3048	39.7429	17.6991	22.206	19.1226	15.175	31.1227	30.1599	29.4003	23.5188	18.3562	15.7926	29.0007	25.0236	27.4243	14.2778	22.4583	13.5008	29.2295	23.0023	23.4155	6.94462	15.9634	15.8211	24.9701	37.7999	23.0781	18.622	28.902	14.2578	5.36226	21.6305	18.0636	21.2388	25.3652	20.8394	15.6852
		2021	60.2247	52.8333	18.2461	44.6734	45.4915	27.7904	56.1174	39.4576	22.1566	40.6279	50.4004	44.484	22.0362	26.1109	22.8116	16.1217	33.6584	31.7814	33.1611	23.3506	19.1462	20.1542	32.6393	26.978	31.109	15.5412	25.2078	17.2489	31.4862	25.9471	26.6286	9.14573	19.429	18.7121	26.9353	41.5046	25.9316	20.0847	30.082	17.0255	7.97362	26.8874	21.4967	23.5287	28.1912	22.3723	17.9991
		2022	80.2055	75.073	32.5507	61.8639	61.0086	46.7981	75.2898	56.473	36.1441	55.0471	71.8322	59.6058	37.5966	43.9735	34.1135	28.1451	47.3783	45.0011	44.9579	36.2721	30.3614	34.6609	43.5462	37.0024	45.1149	26.5903	34.9768	29.4161	43.6569	36.1684	38.8843	17.1194	31.7663	27.8647	38.0122	54.4975	34.9578	28.8317	44.1375	27.8456	12.9722	39.301	33.1326	31.9039	37.3224	32.9623	27.3542
		2023	83.9948	89.3878	41.3056	68.9988	68.6986	61.9694	80.4311	67.623	49.1418	58.3767	87.2866	61.5565	46.2967	55.9142	41.2673	38.156	55.1464	51.7018	46.7061	46.0783	38.6725	43.0445	44.973	40.8753	53.3962	34.8257	37.3685	35.399	49.4752	38.4079	45.8089	23.7362	37.7473	31.3698	43.4659	57.3304	37.7343	33.4638	49.8582	34.3618	10.8865	42.5355	38.0063	34.1498	38.9594	38.7943	31.1771
		2024	86.0813	98.9378	46.2907	73.4214	73.0182	74.2898	83.2542	75.9783	59.2333	60.2718	97.9848	62.7761	50.2045	64.1362	44.9927	44.2074	60.6038	56.9384	47.6338	52.6551	43.4777	47.0763	45.703	43.3901	59.3755	39.0946	38.658	38.4715	53.8505	39.467	50.5168	25.8551	40.2112	33.3307	47.4266	58.6347	39.1201	36.2674	52.836	38.0101	8.37209	42.5424	40.1809	35.3751	39.8162	42.2739	33.198
		2025	86.8256	105.915	48.6005	75.714	75.4403	83.9348	84.6608	82.3539	66.7879	61.1905	105.995	63.3673	51.1674	67.6291	46.394	46.7932	64.8032	61.0492	48.0596	56.8621	45.6446	48.0668	45.9931	44.8649	64.0145	40.4783	39.213	39.2759	57.5248	39.9436	54.4632	24.1865	40.4912	34.0276	50.7838	58.9857	39.5483	37.7978	54.5575	39.6529	6.9809	40.5063	40.8785	35.8925	40.1759	44.2347	34.0758
		2026	88.2638	111.103	50.9787	78.2113	77.4553	92.5246	86.4689	87.5163	73.9591	62.501	111.019	64.4081	52.619	72.0585	48.3678	48.6929	68.0509	65.5427	48.8627	60.4367	47.5355	49.5577	46.6494	46.3739	67.9753	41.4389	40.0529	40.4421	60.3647	40.6186	57.6601	21.2262	41.4015	35.1094	53.2657	59.7557	40.2559	39.0955	56.3509	41.3246	6.40626	38.5149	41.7165	36.6374	40.8205	46.021	35.103
		2027	89.7876	116.119	53.3278	80.4262	79.3896	99.9551	88.3413	92.743	80.9142	63.7991	115.651	65.4677	54.0732	75.9601	50.4766	50.3849	71.2736	69.9287	49.6627	63.87	49.3003	51.0766	47.3314	47.7665	72.2338	42.3041	40.8772	41.6875	63.1633	41.3648	61.1759	18.021	42.3328	36.2385	55.6442	60.5335	40.9649	40.4204	58.2066	43.117	6.29599	36.5817	42.6846	37.3534	41.4666	47.88	36.234
		2028	91.2816	121.168	55.7167	82.4962	81.1882	105.714	90.1287	97.9382	86.7649	65.0607	120.099	66.5612	55.4468	79.5072	52.7314	51.8475	74.6103	73.9314	50.4619	66.9768	50.9617	52.5223	48.0846	49.1741	76.4251	43.1304	41.6304	42.9847	66.0374	42.1136	64.7769	15.4112	43.2614	37.3419	58.2165	61.335	41.6757	41.7737	60.1056	44.8197	6.35448	34.9372	43.5837	38.0617	42.1134	49.7494	37.3497
		2029	92.9465	126.557	58.0148	84.7244	82.9497	110.935	91.9523	103.359	91.6529	66.5043	125.064	67.7931	56.9855	83.0881	55.2813	53.4001	77.9941	77.5723	51.4408	69.905	52.8314	54.0688	48.9704	50.6859	81.0209	44.0443	42.5182	44.3652	68.898	42.9592	68.69	13.7239	44.2602	38.4574	60.854	62.2304	42.5049	43.2186	62.1617	46.7044	6.4886	33.723	44.596	38.8457	42.7941	51.7096	38.5312
		2030	95.3349	132.861	61.0101	87.8417	85.1145	115.113	94.4814	109.587	96.5381	68.4773	131.008	69.4814	57.6462	86.6602	58.0479	55.4092	82.0532	82.1695	52.8114	73.3729	55.1062	55.5413	50.1899	52.6496	86.4881	45.2547	43.7276	46.0316	72.3852	44.1233	73.3462	12.8314	44.8127	39.9682	64.0499	63.5443	43.6516	44.9874	64.5328	48.5001	6.70454	32.9782	45.9677	39.9496	43.8736	54.1467	40.0858
		2031	97.2458	137.689	63.67	90.5403	86.9937	116.641	96.4833	114.511	100.353	70.1603	135.48	70.8676	58.3091	87.1485	60.7219	57.0813	85.067	86.097	53.9488	76.437	57.0897	55.9516	51.1467	54.3531	90.9444	46.2579	44.731	47.437	75.0987	45.1281	76.9753	12.304	43.1734	41.2874	66.4715	64.5264	44.5864	46.4169	66.7594	46.9755	6.86708	32.2163	47.053	40.8643	44.7416	56.3318	41.3832
		2032	99.1966	142.501	66.4603	93.2666	88.7132	118.675	98.6609	119.726	103.878	71.8846	139.891	72.3375	59.3439	87.5747	63.55	58.766	88.0411	89.8789	55.0984	79.4195	59.1942	56.3784	52.106	56.1275	95.4995	47.3094	45.7965	44.1286	77.7226	46.0866	80.8022	12.0676	43.6859	42.6987	68.8454	65.5059	45.5723	47.8448	69.0342	47.3717	7.05845	31.6553	48.2142	41.8146	45.6266	58.5518	42.6811
		2033	100.974	147.152	69.0955	95.8338	90.3889	122.521	100.64	124.668	107.093	73.5314	144.144	73.7316	60.8472	90.5829	66.4179	60.3803	91.0013	93.4738	56.1684	82.311	61.2345	57.9251	53.0132	57.8781	99.9645	48.2634	46.8157	45.5854	80.2067	47.0603	84.5771	11.9766	44.5791	44.0461	71.1317	66.433	46.4947	49.2065	71.2231	48.8835	7.26205	31.1429	49.2616	42.702	46.4602	60.7624	43.9744
		2034	103.111	152.147	71.9405	98.6854	92.1922	126.804	102.968	129.997	110.468	75.3665	148.899	75.2572	62.5527	93.9807	69.4046	62.1046	94.0755	97.2168	57.4288	85.323	63.4587	59.6065	53.9712	59.7809	104.951	49.3536	47.9687	46.9738	82.83	48.0817	88.7284	11.9868	45.6539	45.601	73.5417	67.5139	47.5639	50.7026	73.6448	50.5842	7.49318	30.8046	50.473	43.7065	47.4036	63.1729	45.3862
		2035	105.26	157.175	74.8234	101.548	93.9957	131.446	105.355	135.364	113.756	77.1602	153.418	76.7646	64.2767	97.364	72.3832	63.8589	97.2258	100.945	58.6843	88.5201	65.684	61.2763	54.9421	61.7586	110.188	50.4794	49.1133	48.4579	85.5908	49.0935	93.134	12.059	46.8375	47.1759	76.019	68.477	48.612	52.1868	76.1454	52.4811	7.73804	30.4839	51.7013	44.6893	48.3515	65.649	46.7913
		2036	106.586	160.216	76.9362	103.645	95.1119	134.134	106.899	139.014	116.093	78.3968	156.302	77.6831	65.319	99.4347	74.7848	65.1459	99.0702	103.675	59.3723	91.1782	67.4268	61.5076	55.5284	63.3296	113.852	51.129	49.8749	49.2158	87.178	49.7858	96.1411	12.0227	47.446	48.4617	77.3433	69.0275	49.3238	53.1952	78.1274	53.5126	7.89048	29.9946	52.4998	45.362	48.9093	67.5051	47.8398
		2037	106.854	161.388	78.3844	104.692	95.1937	135.654	107.513	141.033	117.158	78.9373	157.038	77.9298	65.8486	100.813	76.7464	65.7088	99.741	105.493	59.5428	92.6465	68.4206	62.0422	55.5301	64.3733	116.26	51.1986	50.1283	49.7331	87.7209	49.9542	98.1068	11.8829	47.7473	49.2534	77.774	68.9127	49.5319	53.5933	79.205	54.2707	7.95642	29.3303	52.7247	45.5662	49.0096	68.6811	48.4569
		2038	106.219	161.02	79.0784	104.768	94.3341	136.249	107.014	141.919	117.081	78.6833	156.56	77.4726	65.8418	101.369	77.3677	65.6922	99.5039	105.932	59.173	93.3914	68.8127	61.9662	55.0821	64.7594	117.897	50.8176	49.9564	49.8189	87.4537	49.7007	99.3755	11.6782	47.5562	49.6535	77.5513	68.1826	49.3403	53.4553	79.7216	54.4414	7.95801	28.4433	52.6052	45.3905	48.6445	69.4041	48.5931
		2039	104.183	158.645	78.741	103.443	92.3369	134.897	105.194	141.001	115.54	77.4277	154.221	75.989	64.9588	100.536	77.1662	64.8836	98.0394	104.959	58.0488	92.9643	68.2748	61.0349	53.9695	64.285	117.849	49.8151	49.1262	49.2468	86.0969	48.803	99.2881	11.3548	46.8449	49.4083	76.3745	66.5583	48.4761	52.6868	79.1604	53.9411	7.8634	27.325	51.7448	44.6014	47.6858	69.1373	48.0679
		2040	101.184	154.465	77.4022	100.991	89.2623	131.813	102.361	138.395	112.72	75.4291	150.037	73.7866	63.3184	98.4138	76.0115	63.2706	95.4782	102.864	56.3536	91.4263	67.0484	59.4638	52.3554	63.1563	116.602	48.2579	47.7896	48.114	83.6474	47.3919	98.2437	10.9132	45.5935	48.6279	74.3006	64.3385	47.1416	51.3562	77.6584	52.7599	7.68245	25.9777	50.4076	43.3483	46.2184	68.0202	47.0813
		2041	97.5075	148.723	75.4486	97.8098	85.5887	127.569	98.7489	134.181	108.82	72.9155	144.22	71.0899	61.1819	95.3229	74.2345	61.1592	91.9665	99.8125	54.2801	89.1133	65.1285	57.3897	50.4078	61.4902	113.689	46.3277	46.1314	46.4956	80.4742	45.6765	95.7747	10.3851	43.9346	47.4602	71.4622	61.643	45.5008	49.5258	76.0916	51.004	7.4218	24.4916	48.5529	41.8276	44.4919	66.3711	45.7077
		2042	93.9155	143.28	73.7311	94.8034	82.2278	123.344	95.299	130.353	105.221	70.4793	138.68	68.5211	59.1126	92.3775	72.602	59.1918	88.5916	96.8108	52.2751	86.9475	63.2835	55.3928	48.5218	59.918	111.195	44.5446	44.5336	45.0279	77.4687	44.0382	93.5588	9.91121	42.4134	46.393	68.8077	59.1029	43.9307	47.8103	74.6121	49.3481	7.18028	23.1407	46.7851	40.3854	42.8801	64.8134	44.3926
		2043	90.3122	137.818	71.6846	91.6687	78.7906	119.057	91.793	126.168	101.535	67.9985	133.308	65.9328	56.9939	89.3348	70.7948	57.1379	85.1678	93.8021	50.3228	84.5823	61.3612	53.3729	46.6663	58.2367	108.344	42.7118	42.9297	43.4179	74.4093	42.3918	91.0815	9.45008	40.8519	45.3152	66.0516	56.6691	42.3444	46.0903	73.0147	47.6409	6.93239	21.8234	45.0441	38.9323	41.2429	63.1558	43.08
		2044	86.722	132.376	69.6653	88.4694	75.4267	114.859	88.3616	122.102	97.7983	65.4819	127.783	63.3502	54.9475	86.4668	68.9571	55.1534	81.8008	90.6131	48.3309	82.1491	59.4505	51.433	44.7586	56.5298	105.558	40.9842	41.3033	41.8919	71.3856	40.7248	88.6992	9.0103	39.3507	44.2222	63.374	54.3032	40.7976	44.3691	71.4287	45.9818	6.68749	20.6181	43.3122	37.4782	39.6144	61.3937	41.7166
		2045	83.0914	126.702	67.6577	85.1491	71.9954	110.624	84.8364	117.823	93.9275	62.9285	122.287	60.7032	52.7732	83.3209	67.2375	53.0441	78.2836	87.4151	46.3185	79.6388	57.3961	49.3784	42.8527	54.7169	102.431	39.1575	39.6441	40.2169	68.2285	39.04	86.0483	8.57422	37.7566	43.0251	60.5444	51.8704	39.1953	42.5854	69.6614	44.2244	6.4314	19.3989	41.5401	35.9639	37.9443	59.5795	40.3358
		2046	79.24	120.646	65.1389	81.4855	68.476	105.782	81.0887	113.324	89.6964	60.1659	116.258	57.8931	50.5032	79.7897	65.0147	50.7991	74.4818	83.7806	44.1428	76.9164	55.108	47.1454	40.8177	52.6932	98.8588	37.2624	37.8573	38.4575	64.8765	37.2625	82.9684	8.12584	36.0583	41.6461	57.555	49.3477	37.4965	40.6403	67.9791	42.188	6.15437	18.2036	39.613	34.3609	36.176	57.5104	38.7477
		2047	75.4637	114.575	62.7447	77.8586	64.9907	100.944	77.4206	108.875	85.5075	57.4422	110.302	55.1172	48.2129	76.1903	62.6544	48.5911	70.7216	80.2479	42.0375	74.184	52.8203	44.9368	38.8448	50.639	95.0979	35.3746	36.0776	36.6244	61.49	35.4763	79.7761	7.69308	34.3539	40.1986	54.5777	46.8737	35.8153	38.7041	66.076	40.2064	5.87776	17.0983	37.7408	32.7763	34.4325	55.4283	37.1196
		2048	71.7234	108.755	60.131	74.2775	61.6291	96.2609	73.713	104.261	81.4101	54.8027	104.657	52.3608	45.9083	72.6311	60.4179	46.3675	67.0896	76.6507	39.9837	71.3983	50.5142	42.7024	36.8903	48.5649	91.3418	33.5291	34.3311	34.8496	58.2284	33.7725	76.555	7.27952	32.6682	38.7347	51.6985	44.3974	34.1473	36.806	64.1603	38.2211	5.60579	16.0168	35.904	31.2321	32.7112	53.2636	35.5103
		2049	67.8994	102.84	57.5449	70.636	58.2567	91.2408	69.9531	99.7682	77.2456	52.0837	98.8739	49.5663	43.5635	69.0353	57.8044	44.139	63.3958	72.9477	37.8882	68.4935	48.1872	40.4644	34.9069	46.3638	87.5582	31.7102	32.5581	33.0397	54.9734	31.9784	73.3448	6.87078	30.9211	37.1913	48.7935	41.8619	32.4495	34.9067	62.0117	36.2299	5.33108	14.9593	33.9926	29.6391	30.9501	51.0503	33.8498
		2050	63.8503	96.6256	54.7597	66.6631	54.7009	86.0733	65.9637	94.6899	72.8381	49.1912	92.8111	46.6759	41.074	65.1326	55.028	41.7103	59.4977	68.9794	35.6644	65.309	45.6643	38.0869	32.8075	43.9401	83.2996	29.7607	30.6708	31.1014	51.5931	30.1181	69.7725	6.44856	29.0994	35.404	45.7322	39.2935	30.6141	32.8995	59.5495	34.1051	5.03696	13.9011	32.0127	27.9604	29.1143	48.6466	32.0348
	CO	2015	23.6384	18.0382	11.8514	18.643	17.2387	15.4748	22.4664	14.312	12.2904	16.3372	13.4602	16.5863	13.5523	14.8374	13.4047	10.652	11.1439	13.4353	12.4167	10.5308	10.5285	12.3067	12.3091	11.122	11.201	9.16952	10.0971	10.1135	9.76232	10.4138	9.35388	7.98495	11.1252	9.54799	8.44124	15.6937	10.9365	8.27271	10.8452	10.0833	7.80608	11.5057	10.8385	9.33754	10.5531	9.62593	10.6605
		2016	26.1881	20.8341	13.1835	21.2842	21.9662	18.5846	25.1712	17.1633	15.2988	18.0559	17.3876	18.8437	14.9595	17.2933	14.2426	12.7053	12.6719	16.0216	14.2339	12.9627	12.1453	13.6067	13.7886	12.7266	12.8583	10.9355	11.4676	11.2437	11.2736	11.7409	10.962	8.40054	12.4218	10.3953	9.76795	17.8543	11.9199	9.40589	12.244	11.1287	7.21187	13.0448	11.9197	10.5356	12.0449	11.3113	10.3876
		2017	28.2008	23.5359	14.1592	23.3787	24.0539	21.6868	27.1989	19.3447	18.0064	19.5174	21.2324	20.3792	16.4115	19.6936	14.5126	14.3538	14.3286	18.0633	15.4401	15.4363	13.5672	14.959	14.8835	13.9064	14.9595	12.2841	12.4782	12.411	12.7705	12.7736	12.7957	8.47538	13.5694	11.2886	11.1138	19.1585	12.8314	10.6587	16.3133	12.1403	6.20305	13.8327	13.1716	11.4154	13.0354	12.4212	11.1211
		2018	28.5678	24.8805	14.4354	23.9598	24.425	23.3897	27.6706	20.1425	19.478	19.8232	23.7045	20.646	16.6318	20.4903	14.5298	14.9308	15.1403	18.9615	15.6526	16.462	14.0192	15.1091	15.0849	14.2222	15.6327	12.6064	12.6645	12.3857	13.508	12.9582	13.3867	7.76425	13.6193	11.4093	11.7463	19.4675	12.9935	10.8254	17.115	12.1435	4.70377	13.5685	13.2547	11.5957	13.2067	12.8816	11.2381
		2019	29.0668	26.3968	14.6316	24.5727	24.8921	24.9503	28.1877	21.1414	20.7269	20.208	26.0188	21.0428	16.846	21.2583	14.5521	15.3092	16.0955	19.9078	15.9419	17.3598	14.6447	15.3271	15.3487	14.573	16.2908	12.9667	12.9235	12.516	14.3486	13.2125	13.9487	7.06931	13.7054	11.6018	12.4728	19.8147	13.1898	11.0305	17.464	12.2295	3.70029	13.3503	13.4099	11.8363	13.4474	13.4667	11.1906
		2020	10.556	9.63591	2.96403	8.16362	8.84076	5.05085	9.99687	7.5246	4.51836	7.17818	9.27436	7.79183	3.47001	4.35361	3.7491	2.97514	6.10177	5.91301	5.7641	4.61099	3.59883	3.09623	5.68575	4.90602	5.37669	2.79925	4.40307	2.64691	5.73061	4.50973	4.59074	1.36153	3.12972	3.10182	4.89553	7.41089	4.52459	3.65095	5.6664	2.79533	1.0513	4.24079	3.54147	4.16399	4.97298	4.08568	3.07518
		2021	12.051	10.572	3.65105	8.93917	9.10286	5.56088	11.2291	7.89547	4.43354	8.12966	10.0851	8.90127	4.40945	5.2248	4.5646	3.22596	6.73506	6.35947	6.63554	4.67246	3.83116	4.03285	6.53114	5.39831	6.22492	3.1098	5.04408	3.45151	6.3004	5.19202	5.3284	1.83006	3.88776	3.74429	5.38977	8.30509	5.18893	4.01896	6.01941	3.40681	1.59552	5.38018	4.30149	4.70809	5.64108	4.4767	3.60163
		2022	23.3801	21.8839	9.48859	18.0335	17.7841	13.6418	21.9472	16.462	10.5361	16.0463	20.9393	17.3752	10.9595	12.8184	9.94416	8.20435	13.8109	13.1179	13.1053	10.5734	8.85043	10.1037	12.6938	10.7863	13.1511	7.75115	10.1958	8.57487	12.7261	10.5432	11.3349	4.99033	9.25996	8.12263	11.0806	15.8862	10.1903	8.40449	12.8662	8.11707	3.78144	11.4563	9.65823	9.30006	10.8796	9.6086	7.97382
		2023	28.2054	30.0164	13.8704	23.1697	23.069	20.8093	27.0087	22.7078	16.5018	19.6029	29.3108	20.6706	15.5464	18.7759	13.8575	12.8128	18.5181	17.3614	15.6839	15.4731	12.9862	14.4543	15.1019	13.7259	17.9304	11.6944	12.5483	11.887	16.6137	12.8973	15.3826	7.97061	12.6755	10.534	14.5958	19.2515	12.6712	11.2371	16.7424	11.5387	3.65569	14.2834	12.7625	11.4675	13.0825	13.0271	10.4693
		2024	31.8656	36.6249	17.1359	27.1792	27.0299	27.5006	30.8191	28.1257	21.927	22.3114	36.2721	23.2385	18.5847	23.742	16.6554	16.3647	22.4344	21.0775	17.6331	19.4919	16.0946	17.4267	16.9184	16.0622	21.9797	14.4721	14.3105	14.2414	19.9344	14.6099	18.7004	9.57105	14.8854	12.3384	17.5564	21.7054	14.4815	13.4255	19.5589	14.0706	3.09919	15.7484	14.8742	13.0952	14.7392	15.649	12.2893
		2025	32.6585	39.8388	18.2805	28.479	28.376	31.5711	31.8442	30.9765	25.1215	23.0161	39.8688	23.8349	19.2461	25.4379	17.4506	17.6007	24.375	22.963	18.0771	21.388	17.1687	18.0798	17.2998	16.8754	24.0783	15.2254	14.7495	14.7732	21.6373	15.0244	20.4857	9.09749	15.2303	12.7991	19.1018	22.1868	14.8757	14.2172	20.5212	14.915	2.62579	15.236	15.376	13.5006	15.1117	16.6384	12.8172
		2026	34.3476	43.2354	19.8382	30.4356	30.1415	36.0056	33.649	34.0567	28.7809	24.3221	43.2028	25.0642	20.4765	28.0413	18.8222	18.9487	26.4818	25.5057	19.0147	23.5187	18.4983	19.2852	18.1535	18.0462	26.4523	16.1258	15.5865	15.7379	23.4907	15.8066	22.4382	8.26009	16.1113	13.6627	20.7282	23.2537	15.6654	15.2139	21.9288	16.0813	2.49297	14.9879	16.2338	14.2573	15.8851	17.9089	13.6602
		2027	35.1272	45.4289	20.8632	31.4648	31.0593	39.105	34.5614	36.2834	31.6557	24.9598	45.2455	25.6126	21.1548	29.7176	19.7477	19.7119	27.8841	27.3579	19.4293	24.9876	19.2875	19.9825	18.5173	18.6875	28.2597	16.5505	15.9922	16.3092	24.7111	16.183	23.9336	7.05026	16.5617	14.1774	21.7694	23.6823	16.0265	15.8135	22.7719	16.8685	2.46315	14.3117	16.6993	14.6136	16.2228	18.7319	14.1757
		2028	36.3524	48.2545	22.1889	32.8536	32.3327	42.1001	35.8932	39.0033	34.5536	25.91	47.8288	26.5076	22.0814	31.6633	21	20.648	29.7131	29.4428	20.0962	26.6731	20.2952	20.9167	19.1494	19.5833	30.4359	17.1764	16.5791	17.1184	26.299	16.7715	25.797	6.13742	17.2286	14.8712	23.1844	24.4263	16.5971	16.6361	23.9367	17.8492	2.53064	13.9135	17.357	15.1579	16.7714	19.8124	14.8743
		2029	37.9756	51.7081	23.7034	34.6163	33.8912	45.3254	37.5694	42.2299	37.4471	27.172	51.098	27.6985	23.2828	33.9477	22.5865	21.8179	31.8664	31.6941	21.0174	28.5614	21.5856	22.0912	20.0081	20.709	33.1031	17.9954	17.3719	18.1265	28.15	17.552	28.065	5.60724	18.0836	15.7127	24.8634	25.4258	17.3664	17.658	25.3977	19.0823	2.65108	13.7784	18.2208	15.8714	17.4846	21.1272	15.7429
		2030	39.3635	54.8577	25.1909	36.2696	35.1435	47.5297	39.0111	45.2483	39.8603	28.2741	54.0928	28.6886	23.8019	35.7817	23.9678	22.8783	33.8795	33.9275	21.8057	30.2954	22.7532	22.9328	20.7232	21.7388	35.7106	18.6855	18.055	19.0063	29.8876	18.2184	30.2844	5.29804	18.503	16.5027	26.446	26.2372	18.0236	18.5751	26.6454	20.0255	2.76828	13.6166	18.9799	16.4951	18.1153	22.357	16.5513
		2031	40.436	57.2526	26.4747	37.6477	36.173	48.5008	40.1189	47.6151	41.7279	29.1735	56.3343	29.4676	24.2456	36.2374	25.2489	23.7351	35.3719	35.8002	22.4325	31.7834	23.7386	23.2654	21.2674	22.6007	37.8157	19.2346	18.5997	19.7249	31.2269	18.7648	32.0072	5.11614	17.952	17.1678	27.6396	26.8308	18.5395	19.3007	27.7593	19.533	2.85541	13.3959	19.5652	16.9919	18.6041	23.4234	17.2076
		2032	41.1751	59.1504	27.5867	38.7137	36.8236	49.2603	40.9528	49.6965	43.1184	29.8383	58.0669	30.0263	24.6328	36.351	26.3787	24.393	36.5446	37.3075	22.8706	32.9659	24.5707	23.4019	21.6285	23.2977	39.6405	19.6375	19.0095	18.3172	32.2616	19.1299	33.5399	5.00911	18.1334	17.7236	28.5768	27.1906	18.9164	19.8597	28.6551	19.6633	2.92987	13.1397	20.0131	17.3567	18.939	24.3041	17.7163
		2033	42.4691	61.8916	29.0613	40.3073	38.0172	51.5319	42.3289	52.4348	45.0427	30.927	60.6265	31.0112	25.5921	38.0988	27.9351	25.3957	38.2748	39.3147	23.6242	34.6197	25.755	24.3631	22.2971	24.3433	42.0446	20.2994	19.6905	19.173	33.7346	19.7933	35.5728	5.0373	18.7498	18.5256	29.9177	27.9414	19.5555	20.6961	29.9561	20.5602	3.05438	13.0986	20.7192	17.9603	19.541	25.5564	18.4954
		2034	43.8283	64.6713	30.5789	41.9471	39.1871	53.8992	43.7673	55.2563	46.9555	32.0352	63.2908	31.9887	26.5886	39.9473	29.501	26.3981	39.9876	41.3228	24.4106	36.2673	26.9737	25.3363	22.9409	25.4104	44.6102	20.9782	20.3895	19.9666	35.2076	20.4375	37.7148	5.0951	19.4056	19.3831	31.2595	28.6974	20.2174	21.5516	31.3034	21.5013	3.18504	13.0937	21.454	18.5778	20.1493	26.8522	19.2918
		2035	45.0632	67.2884	32.0328	43.4738	40.2408	56.2738	45.1038	57.9512	48.7005	33.0332	65.6801	32.8639	27.5177	41.6828	30.9881	27.3388	41.6236	43.216	25.1235	37.8966	28.1202	26.2332	23.5214	26.4396	47.1729	21.6109	21.026	20.7455	36.6425	21.0176	39.8718	5.16262	20.0517	20.1966	32.5447	29.3159	20.8114	22.3418	32.5988	22.4678	3.31275	13.0505	22.134	19.1321	20.6999	28.1052	20.0319
		2036	45.9868	69.126	33.1945	44.7182	41.0365	57.8727	46.1222	59.9781	50.0886	33.8246	67.4373	33.5167	28.1822	42.9015	32.2662	28.1075	42.7443	44.731	25.6164	39.3392	29.0916	26.5377	23.958	27.3238	49.1218	22.0598	21.5187	21.2344	37.6133	21.4803	41.4805	5.18724	20.4708	20.909	33.3701	29.7822	21.281	22.9513	33.7084	23.0882	3.40438	12.9413	22.6513	19.5716	21.1021	29.1254	20.6407
		2037	46.2496	69.8535	33.9271	45.3139	41.2027	58.7151	46.5347	61.0434	50.7095	34.1664	67.9709	33.7303	28.5012	43.6348	33.2181	28.4407	43.1709	45.6604	25.7719	40.1002	29.6145	26.8537	24.0351	27.8627	50.321	22.1603	21.697	21.526	37.9682	21.6217	42.4636	5.14328	20.6665	21.3183	33.6629	29.8275	21.4389	23.1968	34.2823	23.49	3.44378	12.695	22.8208	19.7224	21.2128	29.7272	20.9736
		2038	46.285	70.1648	34.4585	45.6526	41.1062	59.3705	46.6316	61.8415	51.018	34.2863	68.2214	33.7588	28.6907	44.1717	33.7131	28.6255	43.3589	46.1601	25.7847	40.6954	29.9852	27.0018	24.0021	28.219	51.3737	22.1438	21.7686	21.7086	38.1081	21.6571	43.303	5.08877	20.7227	21.6366	33.7931	29.7106	21.5001	23.2932	34.7388	23.7229	3.46771	12.3942	22.9228	19.779	21.1969	30.2429	21.1745
		2039	45.9254	69.9333	34.7102	45.5992	40.7035	59.4648	46.3711	62.1555	50.9316	34.1313	67.9828	33.4971	28.6348	44.3176	34.016	28.6017	43.2172	46.2675	25.5888	40.9801	30.0966	26.9051	23.7906	28.3378	51.9495	21.9592	21.6556	21.7087	37.9528	21.5131	43.7677	5.00538	20.6499	21.7799	33.667	29.3399	21.369	23.2251	34.8951	23.778	3.4663	12.0453	22.8099	19.661	21.0206	30.4768	21.189
		2040	44.9261	68.583	34.3669	44.8404	39.6328	58.5256	45.4487	61.4479	50.0483	33.4908	66.6171	32.7615	28.1136	43.6961	33.7494	28.0924	42.3927	45.6721	25.0212	40.5936	29.7698	26.4022	23.246	28.0417	51.7716	21.4267	21.2188	21.3628	37.1398	21.0422	43.6206	4.84551	20.2437	21.591	32.9897	28.5666	20.9311	22.8023	34.4806	23.4256	3.41104	11.5342	22.3812	19.2468	20.5211	30.2012	20.9043
		2041	43.7514	66.7317	33.8536	43.8871	38.4035	57.24	44.3084	60.2066	48.8273	32.717	64.7113	31.8979	27.4522	42.7712	33.3089	27.442	41.2652	44.7857	24.3554	39.985	29.223	25.7506	22.6179	27.5905	51.012	20.7872	20.6991	20.8625	36.1086	20.495	42.9739	4.65979	19.7134	21.2953	32.0649	27.6591	20.4161	22.2221	34.1421	22.8854	3.33015	10.9893	21.7856	18.768	19.9634	29.7806	20.5089
		2042	42.2248	64.4194	33.1498	42.624	36.9699	55.4559	42.8468	58.6072	47.3079	31.6878	62.3509	30.8073	26.5772	41.5333	32.6421	26.6129	39.8311	43.5265	23.5031	39.0919	28.4525	24.9048	21.8156	26.9393	49.9939	20.0274	20.0225	20.2447	34.8302	19.7997	42.0644	4.45612	19.0692	20.8585	30.9362	26.5729	19.7514	21.4957	33.5459	22.1871	3.22828	10.4042	21.0348	18.1574	19.2791	29.1404	19.9591
		2043	40.9376	62.4715	32.4939	41.5525	35.715	53.9676	41.6089	57.1909	46.0248	30.8231	60.4272	29.8867	25.8348	40.4946	32.0906	25.9001	38.6057	42.5196	22.8108	38.3403	27.8144	24.1934	21.1534	26.3981	49.1113	19.3608	19.4596	19.6809	33.729	19.2158	41.2864	4.28363	18.5178	20.541	29.9406	25.6876	19.1943	20.8923	33.0969	21.5952	3.14238	9.89236	20.418	17.6476	18.695	28.6279	19.5278
		2044	39.4315	60.1897	31.676	40.226	34.2956	52.225	40.177	55.5185	44.4677	29.7739	58.1015	28.8046	24.984	39.3155	31.354	25.0776	37.1939	41.2007	21.9755	37.3523	27.0315	23.386	20.3512	25.7035	47.9959	18.635	18.7801	19.0478	32.4582	18.5171	40.3305	4.09688	17.8923	20.1073	28.8154	24.691	18.5502	20.1741	32.4778	20.9074	3.04073	9.37481	19.6935	17.0409	18.0122	27.915	18.9681
		2045	37.6604	57.4262	30.6652	38.593	32.6312	50.1394	38.4513	53.4023	42.5717	28.5217	55.4254	27.5131	23.9189	37.7644	30.4747	24.0417	35.4813	39.62	20.9934	36.0955	26.0142	22.3803	19.4226	24.7999	46.4259	17.7477	17.9683	18.2279	30.9239	17.6945	39.0006	3.88618	17.1128	19.5007	27.4412	23.5098	17.7649	19.3014	31.5734	20.0443	2.91497	8.79234	18.8277	16.3003	17.1979	27.0038	18.2818
		2046	36.3701	55.3749	29.8979	37.4008	31.4296	48.5525	37.2186	52.0142	41.1695	27.6154	53.3608	26.5722	23.1803	36.6224	29.8409	23.3161	34.1862	38.4542	20.261	35.3036	25.2939	21.6391	18.7348	24.1855	45.3749	17.103	17.376	17.6515	29.7775	17.103	38.0814	3.72966	16.5503	19.115	26.417	22.65	17.2104	18.6534	31.2015	19.3637	2.82477	8.35524	18.1819	15.7712	16.6043	26.3965	17.7847
		2047	34.7289	52.7282	28.8756	35.8311	29.9092	46.4552	35.6295	50.1051	39.3512	26.4353	50.762	25.3654	22.1879	35.0633	28.834	22.362	32.5466	36.9307	19.346	34.14	24.3083	20.6803	17.8767	23.3045	43.7648	16.2797	16.6032	16.8548	28.2982	16.3265	36.7136	3.54041	15.8099	18.4997	25.1171	21.5716	16.4825	17.8119	30.4087	18.5033	2.70499	7.86878	17.3686	15.0839	15.8461	25.5085	17.0827
		2048	32.7365	49.6387	27.4454	33.9022	28.1292	43.936	33.6446	47.5874	37.1577	25.0134	47.7683	23.8989	20.9538	33.1507	27.5763	21.1634	30.6215	34.9854	18.2496	32.5881	23.056	19.4905	16.8377	22.1663	41.6908	15.3036	15.6696	15.9063	26.577	15.4147	34.9417	3.32257	14.9106	17.6795	23.5965	20.2642	15.5857	16.7992	29.2845	17.4451	2.55863	7.31047	16.3875	14.2551	14.9303	24.3109	16.2078
		2049	31.5424	47.7741	26.7323	32.8137	27.0629	42.3855	32.4964	46.3469	35.8841	24.1953	45.9315	23.0258	20.2372	32.0701	26.8528	20.5046	29.4502	33.8876	17.6008	31.8184	22.3852	18.7975	16.2158	21.5381	40.6748	14.7308	15.1247	15.3484	25.5377	14.8554	34.072	3.19179	14.3643	17.2771	22.6668	19.4468	15.0743	16.2158	28.8073	16.8305	2.47653	6.94927	15.7911	13.7687	14.3778	23.7152	15.7248
		2050	29.4272	44.5327	25.2376	30.7236	25.2104	39.6693	30.4012	43.6405	33.5695	22.6712	42.7746	21.5119	18.9301	30.0182	25.3612	19.2234	27.4212	31.7911	16.4369	30.0995	21.0457	17.5534	15.1202	20.251	38.391	13.7161	14.1355	14.3339	23.7781	13.8808	32.1566	2.972	13.4113	16.317	21.077	18.1095	14.1094	15.1627	27.4451	15.7183	2.32142	6.4067	14.754	12.8864	13.4181	22.4201	14.7641
	PM2.5	2015	3.16927	2.41844	1.58895	2.49952	2.31125	2.07475	3.01214	1.91885	1.64781	2.19038	1.80465	2.22377	1.81699	1.98929	1.7972	1.42815	1.49409	1.80131	1.66475	1.4119	1.41159	1.64999	1.65032	1.49115	1.50175	1.22938	1.35374	1.35595	1.30886	1.3962	1.2541	1.07057	1.49158	1.28013	1.13174	2.1041	1.46629	1.10915	1.45405	1.3519	1.04658	1.54261	1.45315	1.25191	1.41489	1.29058	1.42929
		2016	3.29455	2.621	1.65853	2.67763	2.76342	2.338	3.16662	2.1592	1.92464	2.27149	2.18742	2.3706	1.88195	2.17556	1.79177	1.59837	1.59416	2.01558	1.79068	1.63075	1.52792	1.71177	1.73465	1.60105	1.61761	1.37572	1.44267	1.4145	1.41825	1.47705	1.37906	1.05682	1.5627	1.30776	1.22884	2.24614	1.49957	1.18329	1.54034	1.40003	0.907278	1.64107	1.49953	1.32542	1.51529	1.423	1.3068
		2017	3.25688	2.71813	1.63523	2.69998	2.77796	2.50458	3.14117	2.23409	2.07954	2.25404	2.45211	2.35358	1.89534	2.27439	1.67605	1.65771	1.65479	2.08611	1.78315	1.78272	1.56686	1.72759	1.71888	1.60604	1.72766	1.41868	1.44109	1.43333	1.47485	1.47521	1.47776	0.978811	1.56711	1.30371	1.28352	2.21259	1.48189	1.23096	1.884	1.40207	0.716382	1.59752	1.52117	1.31835	1.50545	1.4345	1.28437
		2018	3.11235	2.71064	1.57269	2.61033	2.66101	2.54821	3.01461	2.19444	2.12206	2.15966	2.58251	2.24931	1.81197	2.23234	1.58297	1.62665	1.64948	2.06578	1.70529	1.79347	1.52734	1.64608	1.64344	1.54945	1.70313	1.37342	1.37975	1.34937	1.47164	1.41174	1.45843	0.845885	1.48377	1.243	1.27972	2.12091	1.4156	1.17939	1.86461	1.32298	0.512458	1.47824	1.44405	1.26331	1.43882	1.4034	1.22435
		2019	3.03953	2.76033	1.53003	2.56958	2.60298	2.60907	2.9476	2.21076	2.16743	2.11316	2.7208	2.20046	1.76159	2.22299	1.52173	1.60089	1.68311	2.08177	1.66705	1.81532	1.5314	1.60276	1.60502	1.5239	1.70353	1.35594	1.35142	1.3088	1.50044	1.38164	1.45862	0.739241	1.43318	1.21321	1.30428	2.07203	1.37926	1.15347	1.82622	1.27884	0.386941	1.39605	1.40228	1.23773	1.4062	1.40822	1.17021
		2020	1.92569	1.75785	0.540718	1.48926	1.61279	0.921409	1.8237	1.37269	0.824268	1.30949	1.69189	1.42144	0.633022	0.794214	0.683936	0.542745	1.11313	1.07869	1.05153	0.841168	0.656522	0.564836	1.03723	0.894989	0.980851	0.510657	0.803237	0.482867	1.04542	0.822695	0.837474	0.248379	0.570945	0.565854	0.893075	1.35194	0.825406	0.666031	1.0337	0.509943	0.191785	0.773633	0.646058	0.759622	0.907204	0.745336	0.560995
		2021	2.06433	1.81098	0.625423	1.53128	1.55932	0.952576	1.92354	1.35249	0.759465	1.39261	1.72758	1.52479	0.755338	0.895006	0.781915	0.552606	1.15371	1.08938	1.13667	0.800391	0.656277	0.690827	1.11878	0.924728	1.06633	0.532708	0.86405	0.591242	1.07926	0.889392	0.912753	0.313489	0.665972	0.641395	0.923266	1.42266	0.888862	0.688447	1.03112	0.583586	0.273313	0.921624	0.736844	0.806495	0.966315	0.766857	0.616959
		2022	2.57203	2.40744	1.04383	1.98385	1.95642	1.50072	2.41439	1.81097	1.15907	1.76525	2.30351	1.91144	1.20565	1.41014	1.09395	0.902555	1.51933	1.44309	1.44171	1.16317	0.973629	1.1115	1.39644	1.18659	1.44674	0.852698	1.12163	0.943316	1.39999	1.15985	1.24694	0.548983	1.01868	0.893565	1.21897	1.74763	1.12102	0.924573	1.4154	0.892953	0.415993	1.2603	1.0625	1.02309	1.19685	1.05704	0.877195
		2023	2.60575	2.77306	1.28142	2.14054	2.13122	1.92246	2.4952	2.09786	1.52452	1.81101	2.70788	1.90965	1.43625	1.73461	1.28023	1.18371	1.7108	1.60393	1.44895	1.42948	1.19973	1.33536	1.39519	1.26807	1.6565	1.08039	1.15927	1.09818	1.53486	1.19152	1.42112	0.736364	1.17103	0.973181	1.34843	1.77855	1.17062	1.03814	1.54674	1.066	0.337731	1.31957	1.17906	1.05942	1.20863	1.20351	0.967201
		2024	2.60199	2.99061	1.39924	2.21932	2.20713	2.24557	2.51654	2.29661	1.79045	1.82184	2.9618	1.89754	1.51754	1.93866	1.36	1.33626	1.83188	1.72109	1.43983	1.59161	1.31421	1.42298	1.38147	1.31156	1.79475	1.18172	1.16852	1.16288	1.62775	1.19298	1.52698	0.781526	1.21547	1.00749	1.43357	1.77236	1.18249	1.09626	1.59708	1.14894	0.253064	1.28594	1.21456	1.06929	1.20353	1.27782	1.00348
		2025	2.57892	3.14592	1.44354	2.24888	2.24075	2.49305	2.51462	2.4461	1.98375	1.8175	3.14829	1.88215	1.51979	2.00874	1.37801	1.38986	1.9248	1.8133	1.42748	1.68893	1.35575	1.42769	1.3661	1.33259	1.90138	1.2023	1.16471	1.16658	1.70862	1.18642	1.61768	0.718394	1.20268	1.0107	1.50839	1.75201	1.17467	1.12268	1.62048	1.17778	0.207349	1.20313	1.21418	1.06609	1.19331	1.31387	1.01213
		2026	2.59204	3.26277	1.49709	2.29683	2.27463	2.71717	2.53933	2.57009	2.17196	1.83547	3.26031	1.89147	1.54526	2.11614	1.42042	1.42996	1.99845	1.92479	1.43495	1.77485	1.39597	1.45536	1.36995	1.36186	1.99623	1.21694	1.17623	1.18766	1.77273	1.19285	1.6933	0.623349	1.21584	1.03106	1.56425	1.75484	1.18219	1.14812	1.65486	1.21358	0.188133	1.13107	1.22509	1.07593	1.19878	1.3515	1.03087
		2027	2.60808	3.37295	1.54903	2.33616	2.30605	2.90342	2.56607	2.69393	2.35033	1.85319	3.35934	1.90166	1.57068	2.20643	1.46621	1.46354	2.0703	2.03124	1.44256	1.85525	1.43204	1.48363	1.37485	1.38749	2.09819	1.22882	1.18737	1.21091	1.83472	1.20153	1.77699	0.523459	1.22965	1.05263	1.61631	1.75833	1.18992	1.1741	1.69074	1.25243	0.182881	1.0626	1.23987	1.08501	1.20449	1.39078	1.0525
		2028	2.62402	3.48315	1.60165	2.37147	2.33387	3.0389	2.59087	2.81537	2.49418	1.87026	3.45242	1.91339	1.59389	2.28555	1.51584	1.49043	2.14478	2.12526	1.4506	1.92534	1.46497	1.50983	1.38226	1.41358	2.19695	1.23984	1.19672	1.23565	1.89834	1.21061	1.8621	0.443016	1.24361	1.07344	1.67351	1.76316	1.19802	1.20084	1.72782	1.28841	0.182668	1.00432	1.25288	1.09414	1.21061	1.43012	1.07367
		2029	2.64502	3.6015	1.65096	2.41105	2.36054	3.15694	2.61673	2.94134	2.60821	1.89255	3.55901	1.92922	1.62166	2.36448	1.57317	1.51963	2.21952	2.20751	1.46388	1.98932	1.50345	1.53866	1.39357	1.44239	2.30565	1.25339	1.20996	1.26252	1.96067	1.22251	1.95475	0.390548	1.25954	1.0944	1.73175	1.77092	1.20958	1.22989	1.76897	1.32909	0.184649	0.959674	1.26909	1.10545	1.21781	1.47153	1.0965
		2030	2.68604	3.74332	1.71895	2.47492	2.39809	3.24328	2.66199	3.0876	2.71994	1.92934	3.69113	1.95762	1.62417	2.44163	1.63549	1.56114	2.31183	2.31511	1.48795	2.06727	1.55261	1.56487	1.41409	1.48339	2.43678	1.27504	1.23202	1.29693	2.03944	1.24317	2.06651	0.361522	1.26259	1.1261	1.80459	1.79035	1.22987	1.26751	1.8182	1.36648	0.188899	0.929154	1.29513	1.12557	1.23613	1.52557	1.12941
		2031	2.71095	3.83838	1.77495	2.52402	2.42515	3.25164	2.68969	3.19226	2.79757	1.95588	3.77682	1.9756	1.6255	2.42946	1.69276	1.59127	2.37144	2.40015	1.50395	2.13085	1.59151	1.55978	1.42583	1.51522	2.53528	1.28955	1.24698	1.32241	2.09355	1.25805	2.14586	0.343002	1.20356	1.15098	1.85305	1.79882	1.24295	1.29398	1.86107	1.30955	0.191435	0.898102	1.31171	1.13919	1.24727	1.57038	1.15365
		2032	2.73997	3.93613	1.83574	2.57618	2.45041	3.278	2.72518	3.30703	2.86929	1.98557	3.86403	1.99808	1.63918	2.41896	1.75536	1.62322	2.43184	2.48261	1.52191	2.1937	1.63504	1.55727	1.43926	1.55033	2.63785	1.30677	1.26498	1.2189	2.14683	1.27299	2.23189	0.333328	1.20668	1.17941	1.90162	1.80938	1.25878	1.32155	1.90684	1.30848	0.194966	0.874372	1.33176	1.15499	1.26028	1.6173	1.17892
		2033	2.76589	4.03083	1.89268	2.6251	2.47595	3.35613	2.75676	3.41493	2.93351	2.01419	3.94843	2.01967	1.66674	2.48127	1.81933	1.65395	2.49273	2.56045	1.53858	2.25468	1.67735	1.5867	1.45215	1.58541	2.73825	1.32204	1.28238	1.24869	2.19704	1.28909	2.31675	0.328065	1.22112	1.20652	1.94845	1.81975	1.27359	1.34788	1.95096	1.33903	0.198923	0.853072	1.34938	1.1697	1.27265	1.66442	1.20456
		2034	2.80062	4.13247	1.95398	2.68041	2.50404	3.44414	2.79672	3.53086	3.00044	2.04704	4.04426	2.04407	1.699	2.55262	1.88511	1.68683	2.5552	2.64052	1.55983	2.31747	1.72361	1.61898	1.46592	1.62372	2.85058	1.3405	1.30288	1.27586	2.24975	1.30595	2.40996	0.325576	1.24001	1.23857	1.99747	1.83375	1.29189	1.37714	2.00028	1.37392	0.203523	0.836686	1.3709	1.18712	1.28753	1.71585	1.23274
		2035	2.83747	4.23692	2.017	2.7374	2.53382	3.54337	2.84003	3.64899	3.0665	2.07999	4.13565	2.06933	1.73269	2.62462	1.95122	1.72143	2.62089	2.72116	1.58194	2.38622	1.77063	1.65181	1.48106	1.66481	2.97032	1.36076	1.32394	1.30627	2.30725	1.3234	2.51059	0.325072	1.26259	1.27171	2.04923	1.84592	1.31042	1.40679	2.05263	1.41472	0.208593	0.821747	1.3937	1.20468	1.3034	1.76969	1.26134
		2036	2.85524	4.29191	2.06099	2.77647	2.54788	3.59322	2.86365	3.72393	3.10992	2.10011	4.18707	2.08099	1.74978	2.66368	2.00335	1.74514	2.65392	2.77727	1.59048	2.44251	1.80625	1.64768	1.48751	1.69649	3.04989	1.36966	1.33606	1.31841	2.33535	1.33367	2.57545	0.322067	1.27099	1.2982	2.07189	1.84913	1.3213	1.42501	2.0929	1.43351	0.211372	0.803503	1.40638	1.21517	1.31019	1.80834	1.28154
		2037	2.84922	4.30335	2.09009	2.79158	2.5383	3.61716	2.86678	3.76059	3.12397	2.10483	4.18737	2.07797	1.75583	2.68813	2.04641	1.7521	2.65956	2.81292	1.58768	2.47038	1.82441	1.65433	1.48069	1.71649	3.10004	1.36519	1.33665	1.32611	2.33904	1.33201	2.61598	0.316853	1.27316	1.31332	2.07381	1.83753	1.32075	1.42905	2.11197	1.44711	0.212155	0.782081	1.40588	1.21501	1.30682	1.83136	1.29208
		2038	2.82319	4.27974	2.10182	2.78461	2.5073	3.62134	2.84432	3.77206	3.11188	2.09132	4.16121	2.05914	1.75	2.69428	2.05635	1.74603	2.6447	2.81556	1.57276	2.48224	1.82897	1.64699	1.46402	1.72124	3.13357	1.35068	1.32779	1.32413	2.32442	1.32099	2.64129	0.310393	1.26399	1.31974	2.06123	1.81222	1.31141	1.42078	2.11891	1.44699	0.211515	0.755993	1.39819	1.20643	1.29292	1.84469	1.29155
		2039	2.76317	4.20763	2.08839	2.74354	2.44898	3.57778	2.78998	3.73967	3.06437	2.05356	4.09028	2.0154	1.72285	2.66643	2.04662	1.72086	2.60023	2.78375	1.53959	2.46562	1.8108	1.61878	1.43139	1.70498	3.12561	1.32121	1.30294	1.30614	2.28348	1.29437	2.63334	0.301156	1.24243	1.31042	2.02562	1.76527	1.28569	1.39737	2.09951	1.43064	0.208555	0.724719	1.37239	1.18293	1.26473	1.83368	1.27487
		2040	2.68058	4.0921	2.05055	2.67547	2.36475	3.49201	2.71176	3.66638	2.9862	1.99827	3.9748	1.95476	1.67744	2.60719	2.01371	1.67617	2.52942	2.72509	1.49293	2.42207	1.77625	1.57532	1.38701	1.67314	3.08902	1.27845	1.26605	1.27464	2.216	1.25551	2.60268	0.289114	1.20787	1.28826	1.96838	1.70446	1.24888	1.36053	2.05734	1.39772	0.203524	0.688203	1.3354	1.14839	1.22442	1.802	1.24728
		2041	2.57952	3.93441	1.99596	2.58752	2.26421	3.37479	2.61236	3.54969	2.87879	1.92895	3.81528	1.88065	1.61854	2.52173	1.96384	1.61794	2.43294	2.6405	1.43596	2.35746	1.72295	1.51822	1.33352	1.6267	3.00759	1.22558	1.22039	1.23002	2.12891	1.20835	2.53368	0.274735	1.16227	1.25554	1.8905	1.63074	1.20371	1.31018	2.01297	1.34929	0.196341	0.647916	1.28445	1.10653	1.17702	1.75582	1.20918
		2042	2.48265	3.78761	1.94908	2.50613	2.17369	3.2606	2.51923	3.44588	2.78153	1.86312	3.666	1.81135	1.56264	2.442	1.91923	1.56474	2.34192	2.55919	1.38189	2.29846	1.6729	1.46431	1.28267	1.58393	2.93945	1.17754	1.17724	1.19031	2.04788	1.16415	2.47323	0.262003	1.1212	1.2264	1.81893	1.56239	1.16131	1.26387	1.97237	1.30452	0.189811	0.611725	1.23676	1.06759	1.13354	1.71334	1.17352
		2043	2.38394	3.63793	1.89223	2.41975	2.07981	3.14272	2.42303	3.33043	2.68018	1.79493	3.51889	1.74041	1.50445	2.35814	1.86875	1.50825	2.24815	2.47606	1.32835	2.23269	1.61973	1.40887	1.23184	1.53725	2.85992	1.12745	1.1332	1.14609	1.96416	1.119	2.40425	0.249451	1.07835	1.19617	1.74354	1.49588	1.11775	1.21663	1.92735	1.25756	0.182992	0.576066	1.18901	1.02768	1.08868	1.6671	1.13717
		2044	2.28495	3.48783	1.83554	2.33099	1.98734	3.0263	2.32815	3.21715	2.57678	1.72531	3.36682	1.66915	1.44775	2.27822	1.81688	1.45318	2.15528	2.38747	1.27342	2.16446	1.5664	1.35515	1.1793	1.48945	2.78123	1.07985	1.08826	1.10377	1.88086	1.07302	2.33704	0.237403	1.03681	1.16516	1.66977	1.43078	1.07493	1.16904	1.882	1.21153	0.176202	0.543245	1.14119	0.987473	1.04376	1.6176	1.09915
		2045	2.18652	3.33411	1.78039	2.24067	1.89454	2.91105	2.23244	3.10048	2.47167	1.65594	3.21795	1.59738	1.38871	2.19256	1.76933	1.39584	2.06001	2.3003	1.21886	2.09567	1.51036	1.29938	1.12766	1.43986	2.69544	1.03042	1.04322	1.05829	1.79541	1.02733	2.26433	0.225628	0.993553	1.13219	1.59321	1.36495	1.03141	1.12062	1.83312	1.16375	0.16924	0.510475	1.09312	0.946378	0.998493	1.56782	1.06143
		2046	2.08254	3.17074	1.71194	2.14155	1.79965	2.7801	2.13113	2.97832	2.35735	1.58125	3.05542	1.52151	1.3273	2.09699	1.70868	1.33507	1.95749	2.20187	1.16014	2.02147	1.44832	1.23905	1.07275	1.38485	2.59815	0.979309	0.994943	1.01072	1.70505	0.979312	2.18053	0.213559	0.947665	1.09452	1.51263	1.29693	0.985461	1.06809	1.78659	1.10876	0.161746	0.478418	1.04109	0.903055	0.950758	1.51145	1.01834
		2047	1.98208	3.00935	1.64801	2.04499	1.707	2.65133	2.03348	2.85964	2.24589	1.50874	2.89713	1.44767	1.26633	2.00117	1.64564	1.27626	1.85753	2.10774	1.10413	1.94847	1.38735	1.18028	1.02027	1.33005	2.49778	0.929127	0.947591	0.961953	1.61506	0.931798	2.09535	0.202062	0.902317	1.05583	1.4335	1.23116	0.940703	1.01658	1.73551	1.05604	0.154382	0.449094	0.991275	0.86088	0.904383	1.45584	0.97496
		2048	1.87949	2.8499	1.57572	1.94642	1.61497	2.52249	1.93163	2.73213	2.13333	1.43609	2.74251	1.3721	1.20302	1.90328	1.58324	1.21505	1.75806	2.00861	1.04776	1.87097	1.32371	1.11901	0.966701	1.27263	2.39359	0.878622	0.899638	0.913225	1.52586	0.884999	2.0061	0.190758	0.856062	1.01503	1.35474	1.16342	0.894822	0.964492	1.6813	1.00157	0.146898	0.419715	0.940854	0.818428	0.857189	1.39576	0.930537
		2049	1.76869	2.67885	1.49897	1.83997	1.51751	2.3767	1.82218	2.59883	2.01214	1.35671	2.57553	1.29114	1.13477	1.79828	1.50573	1.14976	1.65137	1.90019	0.986937	1.78416	1.25521	1.05404	0.909276	1.20771	2.28077	0.826008	0.848094	0.860639	1.43198	0.832994	1.91053	0.178975	0.805452	0.968784	1.27101	1.09045	0.845265	0.909273	1.61532	0.943741	0.138867	0.389669	0.885463	0.772058	0.806209	1.32979	0.881742
		2050	1.64481	2.48911	1.41063	1.71726	1.40911	2.21728	1.69925	2.43925	1.87634	1.26718	2.39085	1.20239	1.05808	1.67784	1.41754	1.07447	1.53268	1.77694	0.918727	1.68238	1.17633	0.981131	0.845132	1.13191	2.14583	0.766647	0.79009	0.801182	1.32906	0.775853	1.79737	0.166117	0.749612	0.912021	1.17808	1.01221	0.788629	0.847504	1.53402	0.878559	0.129754	0.358097	0.824659	0.720271	0.749994	1.25315	0.825228
	NO2	2015	78.2323	59.6983	39.2227	61.6997	57.0523	51.2145	74.3535	47.3662	40.6756	54.0687	44.5471	54.8931	44.8518	49.105	44.3633	35.2533	36.8811	44.4646	41.0936	34.8522	34.8447	40.7295	40.7376	36.8086	37.0702	30.3469	33.4166	33.4711	32.3088	34.4648	30.957	26.4265	36.8192	31.5995	27.9366	51.9391	36.1948	27.3789	35.8927	33.3711	25.8345	38.0787	35.8705	30.903	34.926	31.8574	35.2815
		2016	82.6273	65.7346	41.5959	67.1548	69.3066	58.637	79.4187	54.1527	48.27	56.9689	54.8604	59.4546	47.1993	54.5629	44.9375	40.087	39.9815	50.5506	44.9101	40.8992	38.3203	42.9311	43.505	40.1542	40.5697	34.5031	36.1821	35.4757	35.5697	37.0443	34.5869	26.5049	39.1926	32.7986	30.8193	56.3331	37.6091	29.6769	38.6316	35.1128	22.7545	41.1581	37.6083	33.2414	38.0035	35.6887	32.7745
		2017	87.9446	73.3969	44.1556	72.9066	75.0123	67.6304	84.82	60.3264	56.1531	60.8653	66.2135	63.5528	51.1793	61.4145	45.2578	44.7625	44.6838	56.3306	48.1499	48.1382	42.3094	46.6496	46.4143	43.3673	46.6514	38.3082	38.9134	38.7037	39.825	39.8346	39.9036	26.4305	42.3161	35.2037	34.6585	59.7459	40.0149	33.2394	50.8731	37.8596	19.3442	43.1374	41.0757	35.5989	40.6511	38.7355	34.6813
		2018	88.9878	77.5021	44.9659	74.6341	76.083	72.858	86.193	62.7431	60.6734	61.7487	73.8387	64.3118	51.8076	63.8266	45.2599	46.509	47.1617	59.0644	48.7572	51.2787	43.6693	47.0645	46.989	44.3017	48.6955	39.2684	39.4495	38.5809	42.0768	40.3643	41.6991	24.1854	42.4236	35.5396	36.5895	60.6407	40.4744	33.7209	53.3127	37.8265	14.6521	42.2655	41.288	36.1202	41.1384	40.1258	35.0064
		2019	90.3413	82.0431	45.4758	76.3734	77.3662	77.5472	87.6091	65.7087	64.4206	62.8076	80.8681	65.4024	52.3584	66.0721	45.229	47.5818	50.0258	61.8748	49.5483	53.9552	45.5166	47.6375	47.7047	45.2937	50.6327	40.3014	40.1671	38.9004	44.5963	41.0653	43.3534	21.9719	42.5973	36.0591	38.7661	61.5853	40.9947	34.2836	54.2792	38.01	11.5007	41.4937	41.6789	36.7879	41.7955	41.8553	34.7811
		2020	49.8019	45.4611	13.984	38.515	41.7097	23.8293	47.1641	35.5002	21.3171	33.8659	43.7554	36.7609	16.3711	20.5398	17.6878	14.0364	28.7875	27.8969	27.1944	21.7541	16.9789	14.6077	26.8247	23.1461	25.3666	13.2065	20.7732	12.4878	27.0364	21.2764	21.6586	6.42355	14.7657	14.634	23.0965	34.9637	21.3465	17.2248	26.7334	13.1881	4.95992	20.0076	16.7082	19.6452	23.462	19.2758	14.5083
		2021	56.6606	49.7066	17.1663	42.0296	42.7992	26.1458	52.7964	37.1224	20.8454	38.2235	47.4176	41.8514	20.7321	24.5656	21.4616	15.1676	31.6665	29.9006	31.1985	21.9687	18.0131	18.9614	30.7077	25.3814	29.2679	14.6215	23.7159	16.2281	29.6228	24.4115	25.0527	8.60448	18.2792	17.6047	25.3413	39.0484	24.397	18.8961	28.3017	16.0179	7.50174	25.2962	20.2245	22.1362	26.5228	21.0483	16.9339
		2022	79.4721	74.3865	32.253	61.2982	60.4507	46.3702	74.6014	55.9566	35.8136	54.5438	71.1754	59.0608	37.2528	43.5714	33.8016	27.8877	46.9451	44.5896	44.5468	35.9405	30.0838	34.344	43.1481	36.6641	44.7024	26.3472	34.657	29.1472	43.2578	35.8377	38.5288	16.9628	31.4759	27.61	37.6646	53.9993	34.6381	28.568	43.734	27.591	12.8536	38.9417	32.8297	31.6122	36.9811	32.661	27.1041
		2023	85.4108	90.8946	42.0019	70.1619	69.8567	63.014	81.7869	68.763	49.9702	59.3608	88.7581	62.5942	47.0772	56.8567	41.963	38.7992	56.076	52.5733	47.4934	46.8551	39.3245	43.7701	45.7311	41.5644	54.2963	35.4128	37.9984	35.9958	50.3092	39.0553	46.5811	24.1364	38.3836	31.8987	44.1986	58.2969	38.3704	34.0279	50.6987	34.9411	11.0701	43.2525	38.647	34.7255	39.6162	39.4482	31.7027
		2024	88.8938	102.17	47.8032	75.8203	75.4039	76.717	85.9744	78.4607	61.1686	62.241	101.186	64.8271	51.8448	66.2317	46.4628	45.6517	62.5839	58.7987	49.1901	54.3755	44.8983	48.6144	47.1962	44.8078	61.3155	40.3719	39.9211	39.7285	55.6099	40.7565	52.1673	26.6998	41.525	34.4197	48.9761	60.5505	40.3982	37.4523	54.5623	39.252	8.64562	43.9324	41.4938	36.5309	41.1171	43.6551	34.2827
		2025	90.4607	110.349	50.6352	78.8838	78.5987	87.4488	88.2052	85.8017	69.584	63.7523	110.432	66.0203	53.3096	70.4604	48.3364	48.7522	67.5162	63.6051	50.0716	59.2427	47.5556	50.0792	47.9187	46.7432	66.6945	42.1729	40.8547	40.9202	59.9332	41.6159	56.7433	25.1991	42.1864	35.4522	52.9099	61.4551	41.2041	39.3802	56.8416	41.313	7.27317	42.2022	42.5899	37.3952	41.8579	46.0866	35.5024
		2026	92.6187	116.585	53.494	82.0702	81.277	97.0897	90.7352	91.8343	77.6083	65.5848	116.497	67.586	55.2152	75.6139	50.7543	51.0954	71.4085	68.7765	51.2736	63.4187	49.8808	52.0028	48.9511	48.662	71.3291	43.4835	42.0291	42.4375	63.3431	42.6227	60.505	22.2735	43.4443	36.8417	55.8939	62.704	42.2421	41.0245	59.1313	43.3636	6.72235	40.4153	43.7748	38.4451	42.8346	48.2917	36.835
		2027	94.8832	122.709	56.3543	84.9906	83.8952	105.628	93.3548	98.0063	85.5062	67.4198	122.214	69.1831	57.142	80.271	53.3413	53.2443	75.3185	73.8973	52.4811	67.4948	52.0982	53.9752	50.0176	50.4773	76.3333	44.705	43.1971	44.0533	66.7479	43.7123	64.6478	19.0437	44.7353	38.2951	58.8021	63.9689	43.2898	42.7143	61.5099	45.5639	6.6533	38.6578	45.107	39.4733	43.8199	50.5973	38.2904
		2028	97.066	128.847	59.2474	87.7239	86.333	112.413	95.84	104.144	92.2631	69.1835	127.71	70.7791	58.9604	84.5455	56.073	55.133	79.3382	78.6164	53.6596	71.2211	54.1911	55.8505	51.1317	52.2901	81.2681	45.8635	44.2685	45.7086	70.2221	44.7822	68.8817	16.3878	46.0028	39.7082	61.9056	65.2217	44.3166	44.4209	63.9144	47.6599	6.75716	37.1511	46.3456	40.4736	44.782	52.902	39.7165
		2029	99.3666	135.299	62.0221	90.5767	88.6794	118.598	98.3038	110.498	97.9837	71.098	133.703	72.4758	60.9217	88.8273	59.0997	57.0887	83.3814	82.9305	54.994	74.7336	56.4807	57.8036	52.3529	54.187	86.6173	47.0866	45.4551	47.4297	73.6571	45.9265	73.4347	14.6719	47.3174	41.1138	65.0574	66.5289	45.4409	46.2039	66.4554	49.9305	6.9368	36.0524	47.6765	41.5289	45.75	55.2813	41.1927
		2030	102.483	142.823	65.5847	94.4281	91.4965	123.744	101.566	117.804	103.777	73.6118	140.831	74.6912	61.9686	93.158	62.4004	59.5638	88.2056	88.3306	56.7713	78.8745	59.2382	59.7059	53.9532	56.5973	92.973	48.648	47.0064	49.4831	77.8127	47.4317	78.8457	13.7935	48.1728	42.965	68.8525	68.3089	46.9246	48.3606	69.3716	52.1366	7.20725	35.4509	49.4144	42.9451	47.1633	58.2067	43.0915
		2031	105.061	148.754	68.7868	97.8166	93.985	126.015	104.237	123.714	108.418	75.7988	146.368	76.5629	62.9952	94.1523	65.6019	61.6687	91.9034	93.0163	58.2844	82.5798	61.6777	60.4482	55.2572	58.7212	98.2532	49.9755	48.3258	51.2493	81.134	48.7548	83.1614	13.2928	46.6431	44.6055	71.8135	69.7121	48.1696	50.1472	72.1245	50.7507	7.41895	34.8054	50.8344	44.1484	48.3373	60.8589	44.709
		2032	107.672	154.676	72.1384	101.235	96.2926	128.814	107.09	129.955	112.753	78.0262	151.843	78.5178	64.4141	95.0568	68.9795	63.7868	95.5631	97.5579	59.8058	86.2048	64.2516	61.1952	56.5578	60.9228	103.659	51.3514	49.7092	47.8988	84.363	50.0241	87.7057	13.0986	47.4183	46.3467	74.7273	71.1026	49.4659	51.9325	74.9323	51.419	7.6615	34.3598	52.3335	45.3871	49.5248	63.5543	46.3277
		2033	110.083	160.428	75.329	104.479	98.5433	133.574	109.72	135.915	116.754	80.165	157.148	80.3833	66.3365	98.7548	72.4097	65.8275	99.211	101.907	61.2355	89.7367	66.7588	63.1508	57.7958	63.0995	108.983	52.6174	51.0391	49.6979	87.4425	51.3058	92.2072	13.057	48.6008	48.0197	77.5488	72.4262	50.6892	53.6457	77.6485	53.2935	7.91719	33.9524	53.7057	46.5543	50.6516	66.2441	47.9415
		2034	112.902	166.593	78.7714	108.056	100.946	138.845	112.745	142.34	120.957	82.5227	163.037	82.4031	68.4923	102.904	75.9948	68.0016	103.008	106.448	62.8819	93.4246	69.4843	65.2663	59.0959	65.4573	114.916	54.0399	52.5234	51.4341	90.6949	52.6472	97.1534	13.125	49.9889	49.931	80.5247	73.9245	52.0802	55.517	80.6376	55.3874	8.20468	33.7295	55.2655	47.8565	51.9047	69.1713	49.6957
		2035	115.763	172.857	82.289	111.68	103.374	144.561	115.867	148.871	125.106	84.8589	168.725	84.4239	70.69	107.079	79.6053	70.2305	106.927	111.017	64.5397	97.3523	72.2377	67.3902	60.424	67.9207	121.182	55.516	54.0137	53.2929	94.1307	53.9919	102.427	13.2622	51.5108	51.883	83.6039	75.3094	53.4623	57.3938	83.7429	57.7175	8.51011	33.5254	56.8598	49.1482	53.1759	72.1992	51.46
		2036	118.186	177.653	85.3093	114.925	105.463	148.732	118.534	154.143	128.727	86.9289	173.313	86.1375	72.4278	110.256	82.9237	72.2358	109.852	114.958	65.8339	101.101	74.765	68.2015	61.5716	70.2219	126.242	56.6935	55.3028	54.5721	96.6658	55.204	106.604	13.3311	52.6096	53.7359	85.7607	76.5399	54.6918	58.9845	86.6302	59.3365	8.74921	33.259	58.2135	50.2989	54.2322	74.8518	53.0463
		2037	120.446	181.917	88.3551	118.009	107.303	152.91	121.188	158.973	132.061	88.9783	177.014	87.8426	74.2246	113.636	86.5087	74.067	112.428	118.911	67.1167	104.431	77.1238	69.9341	62.5937	72.5617	131.049	57.7112	56.5047	56.0593	98.8792	56.3085	110.586	13.3944	53.8209	55.5185	87.667	77.6785	55.8325	60.4105	89.28	61.174	8.96849	33.0612	59.4314	51.3623	55.2438	77.4175	54.6207
		2038	122.759	186.094	91.3922	121.082	109.023	157.465	123.678	164.018	135.312	90.9356	180.939	89.5363	76.0945	117.154	89.4151	75.9216	114.998	122.427	68.3872	107.934	79.528	71.6153	63.6592	74.8435	136.255	58.7307	57.7354	57.5765	101.072	57.4399	114.85	13.4966	54.9615	57.3854	89.6273	78.7997	57.0234	61.7792	92.1355	62.9188	9.1972	32.8724	60.7967	52.4586	56.2193	80.2115	56.1599
		2039	124.683	189.862	94.2345	123.797	110.506	161.441	125.893	168.745	138.274	92.6629	184.566	90.9411	77.7405	120.318	92.3499	77.6505	117.33	125.611	69.4709	111.256	81.709	73.0445	64.5889	76.9341	141.037	59.617	58.7926	58.9369	103.038	58.4058	118.825	13.5891	56.0624	59.1302	91.4024	79.6547	58.0145	63.0537	94.7365	64.5548	9.41065	32.7016	61.9264	53.3775	57.0687	82.7412	57.526
		2040	126.768	193.521	96.9732	126.527	111.832	165.142	128.243	173.388	141.222	94.5013	187.974	92.4435	79.3284	123.298	95.231	79.2685	119.62	128.873	70.6026	114.543	84.0016	74.4992	65.5934	79.1254	146.084	60.4599	59.8731	60.2796	104.798	59.3749	123.085	13.6726	57.1218	60.9235	93.0874	80.6065	59.0614	64.3416	97.2943	66.1002	9.62495	32.5461	63.1531	54.3089	57.9047	85.2191	58.9857
		2041	128.827	196.493	99.6827	129.226	113.08	168.544	130.467	177.279	143.773	96.336	190.544	93.9239	80.8336	125.941	98.0787	80.8036	121.506	131.872	71.7149	117.737	86.0478	75.8232	66.5988	81.2409	150.206	61.2082	60.9488	61.43	106.323	60.3478	126.538	13.7209	58.0464	62.7044	94.4158	81.4427	60.1157	65.4335	100.532	67.3865	9.80568	32.3583	64.1481	55.2627	58.7828	87.6895	60.389
		2042	130.815	199.575	102.7	132.051	114.535	171.805	132.742	181.568	146.562	98.1704	193.166	95.4427	82.3376	128.672	101.127	82.4481	123.399	134.847	72.8138	121.109	88.1473	77.1564	67.5858	83.4595	154.884	62.0459	62.0306	62.7192	107.906	61.3406	130.318	13.8053	59.0775	64.6207	95.842	82.3243	61.1908	66.5948	103.927	68.7367	10.0014	32.2327	65.1668	56.2527	59.7276	90.2784	61.8342
		2043	132.912	202.826	105.498	134.908	115.956	175.216	135.091	185.681	149.428	100.073	196.189	97.033	83.8775	131.474	104.188	84.0896	125.341	138.048	74.0597	124.479	90.3049	78.5486	68.6786	85.7066	159.449	62.8587	63.1793	63.8979	109.508	62.3878	134.044	13.9076	60.1215	66.6901	97.2078	83.3996	62.318	67.8309	107.455	70.1128	10.2024	32.1174	66.2911	57.2964	60.697	92.9461	63.4006
		2044	135.222	206.408	108.626	137.946	117.609	179.094	137.778	190.389	152.492	102.103	199.246	98.7792	85.6771	134.824	107.522	85.9983	127.548	141.289	75.3602	128.091	92.6985	80.1972	69.7901	88.1444	164.592	63.9048	64.4023	65.3202	111.308	63.5004	138.305	14.0493	61.3577	68.9536	98.8162	84.6725	63.6138	69.1828	111.376	71.6974	10.4275	32.1489	67.5347	58.438	61.7689	95.7284	65.0468
		2045	137.765	210.07	112.176	141.176	119.368	183.414	140.658	195.35	155.731	104.335	202.751	100.645	87.4975	138.145	111.479	87.9468	129.794	144.934	76.7958	132.04	95.1623	81.8691	71.0495	90.7202	169.83	64.9228	65.7295	66.6793	113.122	64.7281	142.667	14.216	62.6001	71.3352	100.382	86.0008	64.9855	70.6062	115.498	73.3238	10.6632	32.1632	68.8732	59.6278	62.9114	98.7823	66.8765
		2046	140.101	213.308	115.169	144.071	121.069	187.028	143.369	200.363	158.588	106.377	205.55	102.358	89.2924	141.072	114.949	89.8156	131.688	148.129	78.0469	135.992	97.4339	83.3557	72.1679	93.1645	174.788	65.882	66.9337	67.9949	114.705	65.8821	146.693	14.3669	63.7531	73.6326	101.76	87.2494	66.2958	71.8543	120.191	74.5907	10.8813	32.185	70.038	60.752	63.9612	101.681	68.508
		2047	142.7	216.659	118.649	147.229	122.896	190.883	146.401	205.881	161.693	108.622	208.58	104.226	91.1697	144.074	118.478	91.8849	133.733	151.747	79.4922	140.281	99.8823	84.9747	73.4548	95.7575	179.828	66.8927	68.2221	69.256	116.276	67.085	150.855	14.5475	64.9625	76.0149	103.205	88.6373	67.7261	73.1887	124.948	76.0295	11.1147	32.3326	71.3671	61.9793	65.1113	104.814	70.1925
		2048	145.413	220.491	121.91	150.591	124.948	195.16	149.447	211.379	165.052	111.108	212.183	106.157	93.0751	147.253	122.492	94.0061	136.018	155.403	81.0635	144.754	102.413	86.5753	74.7919	98.461	185.187	67.9774	69.6033	70.6545	118.053	68.4707	155.208	14.7586	66.2319	78.5312	104.814	90.0118	69.2307	74.621	130.079	77.4898	11.3652	32.4726	72.7921	63.3202	66.3191	107.987	71.9939
		2049	148.35	224.691	125.727	154.329	127.282	199.347	152.837	217.978	168.77	113.795	216.024	108.295	95.1795	150.832	126.294	96.4369	138.51	159.38	82.7799	149.648	105.282	88.4084	76.2661	101.298	191.301	69.2819	71.1344	72.1866	120.108	69.8678	160.247	15.0116	67.5578	81.2573	106.606	91.4617	70.8971	76.2658	135.486	79.1569	11.6476	32.6837	74.2687	64.7568	67.6213	111.537	73.9566
		2050	151.229	228.856	129.698	157.89	129.558	203.863	156.234	224.272	172.516	116.509	219.822	110.551	97.2831	154.266	130.333	98.7902	140.92	163.377	84.4705	154.683	108.155	90.2082	77.704	104.071	197.294	70.4878	72.6433	73.6631	122.197	71.3342	165.255	15.2733	68.9215	83.854	108.316	93.0661	72.5089	77.922	141.042	80.7773	11.93	32.9245	75.8217	66.2239	68.9567	115.219	75.8739
DAC-CCU	SO2	2015	82.2951	62.7985	41.2596	64.9039	60.0152	53.8742	78.2149	49.826	42.788	56.8766	46.8605	57.7438	47.181	51.6551	46.6672	37.0841	38.7964	46.7738	43.2277	36.6622	36.6542	42.8446	42.8532	38.7201	38.9953	31.9229	35.152	35.2094	33.9867	36.2547	32.5647	27.7989	38.7313	33.2405	29.3874	54.6364	38.0744	28.8007	37.7567	35.1041	27.1762	40.0562	37.7334	32.5078	36.7398	33.5118	37.1137
		2016	86.3317	68.6817	43.4607	70.1656	72.4138	61.2658	82.9792	56.5805	50.434	59.523	57.32	62.1201	49.3153	57.0091	46.9521	41.8842	41.774	52.8169	46.9236	42.7328	40.0383	44.8558	45.4555	41.9545	42.3885	36.05	37.8042	37.0661	37.1644	38.7051	36.1375	27.6932	40.9497	34.2691	32.201	58.8586	39.2952	31.0075	40.3635	36.687	23.7746	43.0033	39.2944	34.7317	39.7073	37.2887	34.2439
		2017	89.8997	75.0286	45.1372	74.5274	76.68	69.1339	86.7057	61.6676	57.4015	62.2184	67.6855	64.9658	52.3171	62.7799	46.264	45.7577	45.6772	57.5829	49.2204	49.2084	43.25	47.6867	47.4462	44.3314	47.6885	39.1598	39.7786	39.5641	40.7104	40.7202	40.7907	27.0181	43.2569	35.9864	35.4291	61.0742	40.9046	33.9783	52.0041	38.7013	19.7743	44.0965	41.9889	36.3904	41.5549	39.5966	35.4523
		2018	89.6049	78.0394	45.2777	75.1516	76.6105	73.3632	86.7907	63.1782	61.0941	62.1769	74.3506	64.7577	52.1668	64.2691	45.5737	46.8315	47.4887	59.4739	49.0953	51.6342	43.9721	47.3908	47.3148	44.6089	49.0332	39.5407	39.723	38.8484	42.3686	40.6442	41.9882	24.3531	42.7178	35.7861	36.8432	61.0611	40.7551	33.9547	53.6823	38.0888	14.7537	42.5586	41.5743	36.3707	41.4237	40.404	35.2492
		2019	90.0939	81.8183	45.3512	76.1642	77.1543	77.3348	87.3691	65.5287	64.2441	62.6355	80.6466	65.2233	52.215	65.8911	45.1051	47.4515	49.8888	61.7053	49.4126	53.8074	45.3919	47.507	47.5741	45.1696	50.494	40.191	40.0571	38.7938	44.4741	40.9528	43.2346	21.9117	42.4806	35.9603	38.6599	61.4166	40.8824	34.1896	54.1305	37.9059	11.4692	41.38	41.5648	36.6872	41.681	41.7406	34.6858
		2020	53.8418	49.1488	15.1183	41.6393	45.0931	25.7623	50.99	38.3799	23.0463	36.613	47.3048	39.7429	17.6991	22.206	19.1226	15.175	31.1227	30.1599	29.4003	23.5188	18.3562	15.7926	29.0007	25.0236	27.4243	14.2778	22.4583	13.5008	29.2295	23.0023	23.4155	6.94462	15.9634	15.8211	24.9701	37.7999	23.0781	18.622	28.902	14.2578	5.36226	21.6305	18.0636	21.2388	25.3652	20.8394	15.6852
		2021	60.2247	52.8333	18.2461	44.6734	45.4915	27.7904	56.1174	39.4576	22.1566	40.6279	50.4004	44.484	22.0362	26.1109	22.8116	16.1217	33.6584	31.7814	33.1611	23.3506	19.1462	20.1542	32.6393	26.978	31.109	15.5412	25.2078	17.2489	31.4862	25.9471	26.6286	9.14573	19.429	18.7121	26.9353	41.5046	25.9316	20.0847	30.082	17.0255	7.97362	26.8874	21.4967	23.5287	28.1912	22.3723	17.9991
		2022	80.2055	75.073	32.5507	61.8639	61.0086	46.7981	75.2898	56.473	36.1441	55.0471	71.8322	59.6058	37.5966	43.9735	34.1135	28.1451	47.3783	45.0011	44.9579	36.2721	30.3614	34.6609	43.5462	37.0024	45.1149	26.5903	34.9768	29.4161	43.6569	36.1684	38.8843	17.1194	31.7663	27.8647	38.0122	54.4975	34.9578	28.8317	44.1375	27.8456	12.9722	39.301	33.1326	31.9039	37.3224	32.9623	27.3542
		2023	83.9948	89.3878	41.3056	68.9988	68.6986	61.9694	80.4311	67.623	49.1418	58.3767	87.2866	61.5565	46.2967	55.9142	41.2673	38.156	55.1464	51.7018	46.7061	46.0783	38.6725	43.0445	44.973	40.8753	53.3962	34.8257	37.3685	35.399	49.4752	38.4079	45.8089	23.7362	37.7473	31.3698	43.4659	57.3304	37.7343	33.4638	49.8582	34.3618	10.8865	42.5355	38.0063	34.1498	38.9594	38.7943	31.1771
		2024	86.0813	98.9378	46.2907	73.4214	73.0182	74.2898	83.2542	75.9783	59.2333	60.2718	97.9848	62.7761	50.2045	64.1362	44.9927	44.2074	60.6038	56.9384	47.6338	52.6551	43.4777	47.0763	45.703	43.3901	59.3755	39.0946	38.658	38.4715	53.8505	39.467	50.5168	25.8551	40.2112	33.3307	47.4266	58.6347	39.1201	36.2674	52.836	38.0101	8.37209	42.5424	40.1809	35.3751	39.8162	42.2739	33.198
		2025	86.8256	105.915	48.6005	75.714	75.4403	83.9348	84.6608	82.3539	66.7879	61.1905	105.995	63.3673	51.1674	67.6291	46.394	46.7932	64.8032	61.0492	48.0596	56.8621	45.6446	48.0668	45.9931	44.8649	64.0145	40.4783	39.213	39.2759	57.5248	39.9436	54.4632	24.1865	40.4912	34.0276	50.7838	58.9857	39.5483	37.7978	54.5575	39.6529	6.9809	40.5063	40.8785	35.8925	40.1759	44.2347	34.0758
		2026	88.2639	111.103	50.9788	78.2113	77.4554	92.5247	86.469	87.5164	73.9592	62.5011	111.02	64.4082	52.619	72.0586	48.3679	48.693	68.051	65.5427	48.8627	60.4368	47.5355	49.5577	46.6495	46.374	67.9753	41.439	40.053	40.4422	60.3648	40.6187	57.6601	21.2262	41.4016	35.1094	53.2658	59.7557	40.2559	39.0956	56.351	41.3247	6.40627	38.515	41.7166	36.6374	40.8205	46.0211	35.1031
		2027	89.7877	116.12	53.3279	80.4264	79.3898	99.9553	88.3415	92.7432	80.9144	63.7992	115.651	65.4678	54.0733	75.9603	50.4767	50.385	71.2737	69.9288	49.6628	63.8702	49.3004	51.0767	47.3315	47.7666	72.234	42.3042	40.8773	41.6875	63.1634	41.3649	61.176	18.021	42.3329	36.2385	55.6443	60.5337	40.965	40.4205	58.2067	43.117	6.296	36.5818	42.6847	37.3535	41.4667	47.8801	36.2341
		2028	91.2819	121.169	55.7169	82.4965	81.1884	105.715	90.129	97.9385	86.7652	65.0608	120.1	66.5614	55.4469	79.5074	52.7316	51.8476	74.6105	73.9317	50.4621	66.977	50.9619	52.5224	48.0847	49.1742	76.4254	43.1305	41.6305	42.9848	66.0376	42.1137	64.7771	15.4112	43.2615	37.342	58.2167	61.3352	41.6758	41.7739	60.1057	44.8199	6.3545	34.9373	43.5839	38.0618	42.1135	49.7496	37.3498
		2029	92.9468	126.558	58.0151	84.7247	82.95	110.936	91.9527	103.359	91.6533	66.5045	125.065	67.7933	56.9857	83.0884	55.2815	53.4003	77.9944	77.5726	51.4409	69.9052	52.8316	54.069	48.9705	50.6861	81.0212	44.0445	42.5184	44.3654	68.8983	42.9593	68.6903	13.7239	44.2604	38.4575	60.8542	62.2306	42.505	43.2188	62.1619	46.7046	6.48863	33.7232	44.5962	38.8458	42.7942	51.7098	38.5313
		2030	95.3353	132.861	61.0104	87.8421	85.1149	115.113	94.4818	109.588	96.5385	68.4776	131.009	69.4817	57.6464	86.6606	58.0482	55.4094	82.0535	82.1698	52.8117	73.3732	55.1065	55.5416	50.1901	52.6498	86.4884	45.2549	43.7278	46.0318	72.3855	44.1235	73.3465	12.8314	44.8129	39.9684	64.0502	63.5446	43.6518	44.9876	64.5331	48.5003	6.70457	32.9783	45.9679	39.9498	43.8738	54.1469	40.086
		2031	97.2463	137.689	63.6703	90.5407	86.9942	116.642	96.4838	114.512	100.353	70.1607	135.481	70.868	58.3094	87.149	60.7223	57.0816	85.0674	86.0975	53.9491	76.4374	57.09	55.9519	51.147	54.3534	90.9448	46.2582	44.7312	47.4372	75.0991	45.1283	76.9757	12.304	43.1737	41.2876	66.4719	64.5267	44.5866	46.4171	66.7597	46.9758	6.86711	32.2164	47.0532	40.8646	44.7418	56.3321	41.3834
		2032	99.1972	142.502	66.4607	93.2672	88.7138	118.676	98.6615	119.727	103.879	71.885	139.892	72.3379	59.3443	87.5752	63.5504	58.7664	88.0416	89.8795	55.0987	79.42	59.1946	56.3788	52.1063	56.1278	95.5001	47.3097	45.7968	44.1288	77.723	46.0869	80.8027	12.0677	43.6862	42.699	68.8458	65.5063	45.5726	47.8451	69.0346	47.372	7.05849	31.6555	48.2145	41.8148	45.6268	58.5522	42.6814
		2033	100.974	147.153	69.096	95.8345	90.3895	122.522	100.641	124.669	107.093	73.5319	144.145	73.7321	60.8476	90.5835	66.4183	60.3807	91.0019	93.4745	56.1687	82.3116	61.2349	57.9255	53.0136	57.8785	99.9652	48.2637	46.816	45.5857	80.2072	47.0606	84.5777	11.9767	44.5794	44.0464	71.1322	66.4334	46.495	49.2069	71.2236	48.8838	7.26209	31.1431	49.2619	42.7022	46.4606	60.7629	43.9747
		2034	103.112	152.148	71.941	98.6861	92.1929	126.805	102.968	129.998	110.469	75.367	148.9	75.2578	62.5532	93.9814	69.4051	62.1051	94.0762	97.2175	57.4292	85.3236	63.4592	59.6069	53.9716	59.7813	104.951	49.354	47.969	46.9741	82.8306	48.0821	88.729	11.9869	45.6543	45.6013	73.5422	67.5144	47.5643	50.703	73.6454	50.5846	7.49323	30.8048	50.4734	43.7068	47.4039	63.1734	45.3865
		2035	105.261	157.176	74.824	101.548	93.9965	131.447	105.356	135.366	113.757	77.1608	153.419	76.7652	64.2772	97.3648	72.3837	63.8594	97.2265	100.946	58.6848	88.5208	65.6845	61.2768	54.9425	61.7591	110.189	50.4798	49.1137	48.4583	85.5915	49.0939	93.1347	12.0591	46.8379	47.1763	76.0196	68.4775	48.6124	52.1872	76.146	52.4815	7.7381	30.4841	51.7017	44.6897	48.3519	65.6495	46.7917
		2036	106.587	160.218	76.9369	103.646	95.1128	134.135	106.9	139.015	116.094	78.3975	156.304	77.6838	65.3195	99.4355	74.7854	65.1465	99.0711	103.676	59.3728	91.179	67.4274	61.5081	55.5289	63.3301	113.853	51.1295	49.8753	49.2163	87.1788	49.7862	96.1419	12.0228	47.4464	48.4621	77.344	69.0281	49.3242	53.1957	78.1281	53.5131	7.89055	29.9949	52.5003	45.3624	48.9097	67.5057	47.8402
		2037	106.855	161.389	78.3851	104.693	95.1946	135.655	107.514	141.034	117.159	78.9381	157.04	77.9305	65.8492	100.814	76.7471	65.7094	99.7419	105.494	59.5433	92.6473	68.4212	62.0428	55.5306	64.3739	116.262	51.1991	50.1287	49.7336	87.7218	49.9547	98.1077	11.883	47.7478	49.2538	77.7747	68.9133	49.5323	53.5938	79.2057	54.2712	7.95649	29.3306	52.7252	45.5666	49.0101	68.6818	48.4573
		2038	106.22	161.022	79.0792	104.769	94.3351	136.25	107.015	141.921	117.082	78.6841	156.562	77.4734	65.8425	101.37	77.3684	65.6929	99.5049	105.933	59.1736	93.3924	68.8134	61.9668	55.0826	64.7601	117.898	50.8181	49.9569	49.8194	87.4546	49.7012	99.3765	11.6783	47.5567	49.654	77.5521	68.1833	49.3408	53.4559	79.7224	54.442	7.95809	28.4436	52.6057	45.391	48.645	69.4048	48.5936
		2039	104.184	158.647	78.7418	103.444	92.3379	134.899	105.195	141.003	115.541	77.4286	154.222	75.9899	64.9595	100.537	77.1671	64.8843	98.0405	104.96	58.0495	92.9653	68.2755	61.0356	53.9701	64.2857	117.85	49.8156	49.1268	49.2473	86.0978	48.8035	99.2892	11.355	46.8454	49.4089	76.3753	66.559	48.4766	52.6873	79.1613	53.9416	7.86349	27.3253	51.7454	44.6019	47.6863	69.1381	48.0684
		2040	101.185	154.467	77.4031	100.992	89.2634	131.815	102.362	138.397	112.722	75.43	150.039	73.7875	63.3192	98.415	76.0124	63.2713	95.4793	102.865	56.3543	91.4274	67.0492	59.4646	52.356	63.1571	116.603	48.2585	47.7902	48.1146	83.6484	47.3925	98.2449	10.9133	45.5941	48.6285	74.3015	64.3393	47.1422	51.3568	77.6594	52.7606	7.68254	25.978	50.4082	43.3488	46.2189	68.021	47.0818
		2041	97.5088	148.725	75.4496	97.8111	85.5898	127.571	98.7502	134.182	108.821	72.9165	144.222	71.0908	61.1828	95.3241	74.2355	61.16	91.9678	99.8138	54.2809	89.1145	65.1294	57.3904	50.4085	61.491	113.69	46.3284	46.132	46.4962	80.4753	45.6771	95.776	10.3853	43.9352	47.4608	71.4631	61.6438	45.5014	49.5264	76.0926	51.0047	7.4219	24.4919	48.5535	41.8282	44.4925	66.372	45.7083
		2042	93.9169	143.282	73.7322	94.8048	82.229	123.346	95.3004	130.355	105.223	70.4804	138.682	68.5221	59.1134	92.3789	72.6031	59.1927	88.5929	96.8122	52.2759	86.9487	63.2844	55.3936	48.5225	59.9188	111.197	44.5452	44.5342	45.0285	77.4698	44.0388	93.5602	9.91135	42.414	46.3937	68.8087	59.1038	43.9313	47.811	74.6132	49.3488	7.18038	23.1411	46.7858	40.386	42.8808	64.8144	44.3932
		2043	90.3136	137.82	71.6857	91.6702	78.7919	119.059	91.7945	126.17	101.536	67.9996	133.31	65.9339	56.9948	89.3362	70.796	57.1389	85.1691	93.8036	50.3236	84.5836	61.3622	53.3737	46.6671	58.2376	108.346	42.7124	42.9303	43.4186	74.4105	42.3925	91.0829	9.45023	40.8526	45.3159	66.0527	56.67	42.3451	46.0911	73.0159	47.6416	6.9325	21.8238	45.0448	38.9329	41.2436	63.1568	43.0807
		2044	86.7235	132.378	69.6665	88.471	75.428	114.861	88.3631	122.105	97.8	65.483	127.785	63.3514	54.9484	86.4683	68.9583	55.1544	81.8023	90.6147	48.3318	82.1506	59.4516	51.4339	44.7594	56.5308	105.56	40.9849	41.304	41.8927	71.3868	40.7255	88.7007	9.01045	39.3514	44.2229	63.3751	54.3041	40.7983	44.3699	71.43	45.9826	6.68761	20.6185	43.3129	37.4788	39.6151	61.3948	41.7173
		2045	83.093	126.704	67.659	85.1507	71.9968	110.627	84.8381	117.826	93.9293	62.9297	122.289	60.7043	52.7742	83.3225	67.2387	53.0452	78.2851	87.4168	46.3194	79.6403	57.3972	49.3794	42.8536	54.7179	102.433	39.1582	39.6448	40.2176	68.2298	39.0408	86.05	8.57439	37.7573	43.0259	60.5456	51.8714	39.196	42.5862	69.6627	44.2253	6.43152	19.3992	41.5409	35.9646	37.9451	59.5806	40.3366
		2046	79.2416	120.648	65.1403	81.4872	68.4774	105.784	81.0904	113.326	89.6983	60.1672	116.26	57.8943	50.5043	79.7914	65.016	50.8002	74.4834	83.7824	44.1438	76.918	55.1092	47.1464	40.8185	52.6944	98.8609	37.2632	37.8581	38.4583	64.8779	37.2633	82.9702	8.12602	36.0591	41.647	57.5562	49.3487	37.4973	40.6412	67.9805	42.1889	6.1545	18.204	39.6139	34.3617	36.1768	57.5116	38.7485
		2047	75.4654	114.578	62.7462	77.8604	64.9922	100.946	77.4224	108.877	85.5095	57.4435	110.305	55.1185	48.214	76.192	62.6558	48.5922	70.7232	80.2497	42.0385	74.1857	52.8216	44.9379	38.8457	50.6402	95.1001	35.3754	36.0784	36.6252	61.4914	35.4771	79.7779	7.69326	34.3547	40.1996	54.5789	46.8748	35.8161	38.705	66.0775	40.2073	5.8779	17.0987	37.7416	32.777	34.4333	55.4295	37.1205
		2048	71.7253	108.758	60.1326	74.2794	61.6307	96.2634	73.7149	104.263	81.4122	54.8041	104.66	52.3621	45.9095	72.6329	60.4195	46.3687	67.0913	76.6527	39.9848	71.4001	50.5155	42.7035	36.8913	48.5661	91.3441	33.53	34.332	34.8505	58.2298	33.7734	76.5569	7.27971	32.669	38.7357	51.6998	44.3985	34.1482	36.807	64.1619	38.222	5.60593	16.0172	35.9049	31.2329	32.7121	53.2649	35.5112
		2049	67.9013	102.843	57.5465	70.638	58.2583	91.2433	69.9551	99.771	77.2478	52.0851	98.8767	49.5677	43.5647	69.0373	57.806	44.1402	63.3975	72.9497	37.8893	68.4954	48.1885	40.4655	34.9078	46.3651	87.5606	31.7111	32.559	33.0406	54.9749	31.9793	73.3468	6.87097	30.9219	37.1923	48.7949	41.863	32.4504	34.9077	62.0134	36.231	5.33122	14.9597	33.9936	29.6399	30.951	51.0517	33.8507
		2050	63.8523	96.6286	54.7614	66.6651	54.7025	86.0759	65.9657	94.6928	72.8404	49.1927	92.8139	46.6773	41.0752	65.1346	55.0296	41.7116	59.4996	68.9815	35.6655	65.311	45.6657	38.088	32.8085	43.9414	83.3022	29.7616	30.6717	31.1023	51.5946	30.119	69.7746	6.44876	29.1003	35.4051	45.7336	39.2947	30.615	32.9005	59.5513	34.1061	5.03711	13.9015	32.0137	27.9613	29.1152	48.648	32.0358
	CO	2015	23.6384	18.0382	11.8514	18.643	17.2387	15.4748	22.4664	14.312	12.2904	16.3372	13.4602	16.5863	13.5523	14.8374	13.4047	10.652	11.1439	13.4353	12.4167	10.5308	10.5285	12.3067	12.3091	11.122	11.201	9.16952	10.0971	10.1135	9.76232	10.4138	9.35388	7.98495	11.1252	9.54799	8.44124	15.6937	10.9365	8.27271	10.8452	10.0833	7.80608	11.5057	10.8385	9.33754	10.5531	9.62593	10.6605
		2016	26.1881	20.8341	13.1835	21.2842	21.9662	18.5846	25.1712	17.1633	15.2988	18.0559	17.3876	18.8437	14.9595	17.2933	14.2426	12.7053	12.6719	16.0216	14.2339	12.9627	12.1453	13.6067	13.7886	12.7266	12.8583	10.9355	11.4676	11.2437	11.2736	11.7409	10.962	8.40054	12.4218	10.3953	9.76795	17.8543	11.9199	9.40589	12.244	11.1287	7.21187	13.0448	11.9197	10.5356	12.0449	11.3113	10.3876
		2017	28.2008	23.5359	14.1592	23.3787	24.0539	21.6868	27.1989	19.3447	18.0064	19.5174	21.2324	20.3792	16.4115	19.6936	14.5126	14.3538	14.3286	18.0633	15.4401	15.4363	13.5672	14.959	14.8835	13.9064	14.9595	12.2841	12.4782	12.411	12.7705	12.7736	12.7957	8.47538	13.5694	11.2886	11.1138	19.1585	12.8314	10.6587	16.3133	12.1403	6.20305	13.8327	13.1716	11.4154	13.0354	12.4212	11.1211
		2018	28.5678	24.8805	14.4354	23.9598	24.425	23.3897	27.6706	20.1425	19.478	19.8232	23.7045	20.646	16.6318	20.4903	14.5298	14.9308	15.1403	18.9615	15.6526	16.462	14.0192	15.1091	15.0849	14.2222	15.6327	12.6064	12.6645	12.3857	13.508	12.9582	13.3867	7.76425	13.6193	11.4093	11.7463	19.4675	12.9935	10.8254	17.115	12.1435	4.70377	13.5685	13.2547	11.5957	13.2067	12.8816	11.2381
		2019	29.0668	26.3968	14.6316	24.5727	24.8921	24.9503	28.1877	21.1414	20.7269	20.208	26.0188	21.0428	16.846	21.2583	14.5521	15.3092	16.0955	19.9078	15.9419	17.3598	14.6447	15.3271	15.3487	14.573	16.2908	12.9667	12.9235	12.516	14.3486	13.2125	13.9487	7.06931	13.7054	11.6018	12.4728	19.8147	13.1898	11.0305	17.464	12.2295	3.70029	13.3503	13.4099	11.8363	13.4474	13.4667	11.1906
		2020	10.556	9.63591	2.96403	8.16362	8.84076	5.05085	9.99687	7.5246	4.51836	7.17818	9.27436	7.79183	3.47001	4.35361	3.7491	2.97514	6.10177	5.91301	5.7641	4.61099	3.59883	3.09623	5.68575	4.90602	5.37669	2.79925	4.40307	2.64691	5.73061	4.50973	4.59074	1.36153	3.12972	3.10182	4.89553	7.41089	4.52459	3.65095	5.6664	2.79533	1.0513	4.24079	3.54147	4.16399	4.97298	4.08568	3.07518
		2021	12.051	10.572	3.65105	8.93917	9.10286	5.56088	11.2291	7.89547	4.43354	8.12966	10.0851	8.90127	4.40945	5.2248	4.5646	3.22596	6.73506	6.35947	6.63554	4.67246	3.83116	4.03285	6.53114	5.39831	6.22492	3.1098	5.04408	3.45151	6.3004	5.19202	5.3284	1.83006	3.88776	3.74429	5.38977	8.30509	5.18893	4.01896	6.01941	3.40681	1.59552	5.38018	4.30149	4.70809	5.64108	4.4767	3.60163
		2022	23.3801	21.8839	9.48859	18.0335	17.7841	13.6418	21.9472	16.462	10.5361	16.0463	20.9393	17.3752	10.9595	12.8184	9.94416	8.20435	13.8109	13.1179	13.1053	10.5734	8.85043	10.1037	12.6938	10.7863	13.1511	7.75115	10.1958	8.57487	12.7261	10.5432	11.3349	4.99033	9.25996	8.12263	11.0806	15.8862	10.1903	8.40449	12.8662	8.11707	3.78144	11.4563	9.65823	9.30006	10.8796	9.6086	7.97382
		2023	28.2054	30.0164	13.8704	23.1697	23.069	20.8093	27.0087	22.7078	16.5018	19.6029	29.3108	20.6706	15.5464	18.7759	13.8575	12.8128	18.5181	17.3614	15.6839	15.4731	12.9862	14.4543	15.1019	13.7259	17.9304	11.6944	12.5483	11.887	16.6137	12.8973	15.3826	7.97061	12.6755	10.534	14.5958	19.2515	12.6712	11.2371	16.7424	11.5387	3.65569	14.2834	12.7625	11.4675	13.0825	13.0271	10.4693
		2024	31.8656	36.6249	17.1359	27.1792	27.0299	27.5006	30.8191	28.1257	21.927	22.3114	36.2721	23.2385	18.5847	23.742	16.6554	16.3647	22.4344	21.0775	17.6331	19.4919	16.0946	17.4267	16.9184	16.0622	21.9797	14.4721	14.3105	14.2414	19.9344	14.6099	18.7004	9.57105	14.8854	12.3384	17.5564	21.7054	14.4815	13.4255	19.5589	14.0706	3.09919	15.7484	14.8742	13.0952	14.7392	15.649	12.2893
		2025	32.6585	39.8388	18.2805	28.479	28.376	31.5711	31.8442	30.9765	25.1215	23.0161	39.8688	23.8349	19.2461	25.4379	17.4506	17.6007	24.375	22.963	18.0771	21.388	17.1687	18.0798	17.2998	16.8754	24.0783	15.2254	14.7495	14.7732	21.6373	15.0244	20.4857	9.09749	15.2303	12.7991	19.1018	22.1868	14.8757	14.2172	20.5212	14.915	2.62579	15.236	15.376	13.5006	15.1117	16.6384	12.8172
		2026	36.377	45.79	21.0103	32.2339	31.9224	38.133	35.6372	36.0689	30.4814	25.7591	45.7554	26.5451	21.6863	29.6981	19.9343	20.0682	28.0464	27.0127	20.1382	24.9083	19.5912	20.4246	19.226	19.1125	28.0152	17.0786	16.5074	16.6678	24.8786	16.7405	23.764	8.74813	17.0632	14.4699	21.9529	24.6276	16.591	16.1128	23.2244	17.0315	2.64027	15.8735	17.193	15.0997	16.8237	18.967	14.4673
		2027	39.1369	50.6145	23.2447	35.0565	34.6046	43.5688	38.5065	40.4252	35.2692	27.809	50.4103	28.5363	23.5696	33.1098	22.0019	21.9619	31.067	30.4808	21.6472	27.8399	21.4892	22.2634	20.631	20.8206	31.4856	18.4397	17.8177	18.1709	27.5318	18.0302	26.6656	7.85504	18.4522	15.7957	24.2544	26.3856	17.8559	17.6186	25.3713	18.794	2.74432	15.9454	18.6055	16.2817	18.0746	20.8701	15.7938
		2028	42.2921	56.139	25.8144	38.2217	37.6157	48.979	41.758	45.3762	40.1995	30.1436	55.6438	30.8388	25.6893	36.8369	24.4313	24.0217	34.568	34.2535	23.3797	31.0314	23.6113	24.3343	22.2783	22.7831	35.4089	19.983	19.288	19.9154	30.5961	19.5118	30.0121	7.14023	20.0437	17.301	26.9726	28.4174	19.3089	19.3544	27.8478	20.7656	2.94413	16.1869	20.193	17.6346	19.5117	23.0496	17.3047
		2029	45.7954	62.3557	28.5844	41.7444	40.8699	54.6587	45.3056	50.9258	45.1581	32.7672	61.62	33.4022	28.0772	40.9381	27.2375	26.3106	38.4283	38.2205	25.3452	34.4427	26.0304	26.6401	24.1281	24.9733	39.9196	21.701	20.949	21.8591	33.9466	21.1663	33.8441	6.76186	21.8073	18.9482	29.9832	30.6614	20.9425	21.2941	30.6275	23.0116	3.19698	16.6156	21.9728	19.1395	21.085	25.4777	18.9846
		2030	49.0388	68.3415	31.3827	45.1844	43.7816	59.2123	48.5998	56.3701	49.6577	35.2237	67.3886	35.7402	29.6523	44.5767	29.859	28.5016	42.2069	42.2667	27.1654	37.7419	28.3458	28.5696	25.8169	27.0821	44.4881	23.2783	22.4928	23.678	37.2338	22.6964	37.7282	6.60027	23.051	20.559	32.9463	32.6862	22.4537	23.1408	33.1947	24.9477	3.44872	16.9635	23.6451	20.5495	22.5679	27.8522	20.6195
		2031	51.9782	73.595	34.0318	48.3941	46.4984	62.3451	51.5706	61.2065	53.6389	37.5009	72.4147	37.879	31.1664	46.5812	32.4561	30.5102	45.4686	46.0191	28.8358	40.8558	30.5146	29.9063	27.3381	29.0519	48.6101	24.725	23.9089	25.3552	40.1405	24.1211	41.1435	6.57652	23.0763	22.0683	35.5292	34.4896	23.8316	24.81	35.6831	25.1086	3.67048	17.2197	25.15	21.8421	23.9145	30.1095	22.1195
		2032	54.5741	78.3988	36.5639	51.3117	48.8066	65.2904	54.2794	65.8685	57.1498	39.5481	76.9628	39.7973	32.6488	48.1802	34.9628	32.3308	48.4368	49.4479	30.313	43.6935	32.5664	31.0172	28.6667	30.8792	52.5401	26.0278	25.1955	24.2778	42.76	25.3551	44.4543	6.63914	24.0343	23.4912	37.8761	36.0388	25.0721	26.3224	37.98	26.0621	3.88329	17.4155	26.5256	23.0048	25.102	32.213	23.4815
		2033	57.6342	83.9922	39.4386	54.7004	51.5925	69.9332	57.4439	71.1584	61.1268	41.9705	82.2752	42.0848	34.7306	51.7033	37.9102	34.4641	51.9421	53.3533	32.06	46.9818	34.9517	33.0627	30.2591	33.0359	57.0581	27.548	26.7216	26.0194	45.7807	26.8612	48.2753	6.83604	25.445	25.1408	40.6008	37.9189	26.5384	28.0863	40.653	27.9019	4.14506	17.7759	28.1177	24.3736	26.5188	34.6822	25.0999
		2034	60.7498	89.6398	42.385	58.1422	54.3166	74.7088	60.6652	76.5899	65.0843	44.4035	87.7264	44.3391	36.854	55.3704	40.8909	36.59	55.4262	57.2769	33.8352	50.2695	37.3878	35.1182	31.7981	35.221	61.8335	29.0775	28.2616	27.6754	48.8007	28.3282	52.2758	7.06224	26.8978	26.8666	43.3284	39.777	28.0231	29.8723	43.3891	29.8026	4.41474	18.149	29.737	25.7504	27.9286	37.2194	26.74
		2035	63.7096	95.1313	45.2875	61.4626	56.8917	79.559	63.767	81.9305	68.8519	46.7018	92.8574	46.4624	38.904	58.9304	43.8105	38.6511	58.8467	61.098	35.5192	53.5775	39.7558	37.088	33.2542	37.3799	66.6923	30.5531	29.7263	29.3296	51.8045	29.7143	56.3701	7.29882	28.3488	28.5536	46.0111	41.4463	29.4228	31.5865	46.0876	31.7646	4.68351	18.4506	31.2926	27.0486	29.2652	39.7346	28.3208
		2036	66.404	99.8166	47.9321	64.5722	59.2558	83.567	66.5996	86.6071	72.327	48.8421	97.3781	48.3975	40.6945	61.9489	46.5918	40.5866	61.7219	64.5906	36.9896	56.8051	42.0077	38.3199	34.5948	39.4551	70.9308	31.854	31.0726	30.662	54.3129	31.0171	59.897	7.49028	29.5594	30.1922	48.1858	43.0049	30.7293	33.1412	48.6743	33.339	4.91586	18.687	32.708	28.2611	30.471	42.0565	29.8047
		2037	68.4031	103.313	50.1782	67.0193	60.9388	86.8397	68.8248	90.2832	74.9994	50.5322	100.529	49.8872	42.1533	64.5358	49.1296	42.0638	63.8498	67.5317	38.1166	59.3082	43.7998	39.7167	35.5479	41.2089	74.4248	32.7751	32.0899	31.8369	56.1551	31.9785	62.8037	7.60691	30.5657	31.5298	49.7874	44.1148	31.7081	34.3081	50.7035	34.7417	5.09335	18.776	33.752	29.1695	31.3738	43.9666	31.0199
		2038	70.1698	106.372	52.2403	69.211	62.3185	90.0078	70.6952	93.7539	77.3451	51.9793	103.426	51.1795	43.4961	66.9659	51.1102	43.3972	65.7337	69.9803	39.0906	61.6957	45.4587	40.9358	36.388	42.781	77.8844	33.5708	33.0019	32.9111	57.7732	32.833	65.6489	7.71477	31.4163	32.8018	51.2315	45.0424	32.5949	35.3134	52.6652	35.9648	5.25717	18.7901	34.7518	29.9856	32.1353	45.8494	32.1013
		2039	71.5084	108.89	54.0457	71.0005	63.3776	92.5901	72.2024	96.7795	79.3034	53.1443	105.853	52.1569	44.586	69.005	52.9649	44.5344	67.2917	72.0411	39.8432	63.8082	46.862	41.8927	37.0433	44.1235	80.8883	34.1918	33.7189	33.8017	59.0946	33.4971	68.1487	7.79366	32.1531	33.9126	52.4214	45.6838	33.2727	36.1628	54.3336	37.0237	5.39723	18.7551	35.5163	30.6132	32.7303	47.454	32.9925
		2040	72.2255	110.258	55.2499	72.0877	63.7157	94.0887	73.0655	98.7867	80.4601	53.8415	107.097	52.669	45.1968	70.248	54.2572	45.1627	68.1526	73.4247	40.2254	65.2603	47.8593	42.4454	37.3714	45.0812	83.2306	34.4466	34.1123	34.3439	59.7077	33.8285	70.1266	7.78988	32.5448	34.7107	53.0359	45.925	33.6498	36.6582	55.4328	37.6602	5.48375	18.5429	35.9811	30.9421	32.9908	48.553	33.6067
		2041	72.8021	111.041	56.3323	73.0278	63.9031	95.2471	73.7289	100.183	81.2483	54.441	107.679	53.0779	45.6803	71.171	55.4258	45.6634	68.6651	74.5231	40.5272	66.5347	48.6269	42.8489	37.636	45.9105	84.8836	34.5897	34.4431	34.715	60.0845	34.1035	71.5083	7.75387	32.8029	35.4352	53.3559	46.0246	33.9723	36.9775	56.8123	38.0811	5.54134	18.2862	36.2511	31.2298	33.2191	49.5547	34.1267
		2042	72.9672	111.321	57.2851	73.6571	63.8866	95.8315	74.0422	101.277	81.7513	54.7586	107.747	53.2371	45.9272	71.7723	56.4078	45.9889	68.8309	75.2167	40.6149	67.5535	49.1678	43.0372	37.6988	46.553	86.3929	34.6087	34.6002	34.9842	60.189	34.2153	72.6901	7.70047	32.9529	36.0449	53.4599	45.9198	34.1317	37.146	57.9696	38.3408	5.57869	17.9791	36.3495	31.3773	33.3155	50.3565	34.4906
		2043	73.3729	111.968	58.2391	74.475	64.0124	96.7266	74.576	102.504	82.4906	55.2444	108.304	53.5662	46.3039	72.5789	57.5163	46.4209	69.1934	76.2083	40.8841	68.7177	49.8521	43.3621	37.9134	47.3136	88.0226	34.7006	34.8776	35.2743	60.4528	34.4406	73.9979	7.67759	33.1896	36.8157	53.6627	46.0401	34.4021	37.4455	59.3198	38.7052	5.63212	17.7302	36.5954	31.63	33.5072	51.3101	34.9998
		2044	73.5255	112.232	59.0643	75.007	63.949	97.3808	74.9156	103.522	82.9163	55.5175	108.338	53.7102	46.5861	73.3091	58.4639	46.7607	69.3532	76.8244	40.9764	69.6485	50.4039	43.6064	37.9477	47.9277	89.4951	34.7476	35.0181	35.5172	60.5228	34.5277	75.2018	7.63919	33.3627	37.4928	53.7303	46.0398	34.5894	37.6175	60.5594	38.9847	5.66986	17.4806	36.7213	31.7751	33.5863	52.0514	35.3686
		2045	73.4233	111.959	59.7854	75.2415	63.6184	97.7527	74.9653	104.114	82.9986	55.6065	108.058	53.64	46.6327	73.6261	59.414	46.8722	69.1749	77.2439	40.9291	70.3724	50.7178	43.633	37.8666	48.3503	90.5127	34.6013	35.0313	35.5374	60.2898	34.4975	76.0362	7.57657	33.3634	38.0189	53.4998	45.8351	34.6347	37.6304	61.5559	39.0787	5.68307	17.1417	36.7067	31.7793	33.5293	52.6471	35.6426
		2046	73.7981	112.36	60.6654	75.8894	63.7733	98.5172	75.5198	105.541	83.5364	56.034	108.274	53.9172	47.0348	74.31	60.5497	47.3104	69.3667	78.0269	41.1113	71.6341	51.3234	43.9077	38.0145	49.0745	92.0696	34.7034	35.2574	35.8164	60.421	34.7035	77.2705	7.56779	33.582	38.786	53.6023	45.9587	34.9214	37.8493	63.3105	39.2907	5.73171	16.9535	36.8926	32.0012	33.6916	53.5608	36.0866
		2047	73.8249	112.087	61.3822	76.1679	63.5794	98.752	75.7394	106.511	83.6507	56.1948	107.907	53.9203	47.1659	74.5357	61.2938	47.5359	69.1858	78.5053	41.1247	72.573	51.6733	43.961	38.0013	49.5394	93.0328	34.6064	35.2942	35.8291	60.1547	34.7059	78.0437	7.52602	33.6079	39.3257	53.3925	45.8558	35.0376	37.8636	64.6411	39.3333	5.75013	16.727	36.9212	32.0645	33.6848	54.2246	36.3135
		2048	73.4818	111.421	61.6052	76.0985	63.14	98.6208	75.5201	106.817	83.4059	56.1463	107.223	53.6445	47.0338	74.4117	61.8991	47.5043	68.7343	78.5299	40.964	73.1487	51.7526	43.7493	37.7947	49.7555	93.5811	34.3511	35.1728	35.704	59.6559	34.6005	78.4318	7.45798	33.4691	39.6843	52.9659	45.4858	34.9845	37.7084	65.7332	39.1581	5.74321	16.4094	36.7842	31.9977	33.5132	54.5694	36.3808
		2049	73.9016	111.931	62.6318	76.8801	63.4065	99.3063	76.1368	108.588	84.074	56.6878	107.614	53.9479	47.4144	75.1379	62.9142	48.0408	68.9998	79.3962	41.2375	74.5482	52.4469	44.0413	37.9926	50.4623	95.2981	34.5133	35.4361	35.9603	59.833	34.8052	79.8283	7.47815	33.6544	40.479	53.1068	45.5624	35.3179	37.9924	67.4934	39.4326	5.80233	16.2817	36.9975	32.2591	33.6861	55.5631	36.8421
		2050	73.3695	111.031	62.9236	76.6016	62.856	98.9056	75.7979	108.807	83.6972	56.5249	106.648	53.6346	47.1975	74.843	63.2318	47.9287	68.368	79.2633	40.9814	75.0456	52.4722	43.7651	37.6986	50.4909	95.7184	34.1976	35.2433	35.7381	59.2848	34.6083	80.1746	7.40995	33.4377	40.6823	52.5502	45.1516	35.1782	37.8044	68.4274	39.1896	5.78789	15.9735	36.7854	32.1289	33.4548	55.8991	36.8107
	PM2.5	2015	3.16927	2.41844	1.58895	2.49952	2.31125	2.07475	3.01214	1.91885	1.64781	2.19038	1.80465	2.22377	1.81699	1.98929	1.7972	1.42815	1.49409	1.80131	1.66475	1.4119	1.41159	1.64999	1.65032	1.49115	1.50175	1.22938	1.35374	1.35595	1.30886	1.3962	1.2541	1.07057	1.49158	1.28013	1.13174	2.1041	1.46629	1.10915	1.45405	1.3519	1.04658	1.54261	1.45315	1.25191	1.41489	1.29058	1.42929
		2016	3.29455	2.621	1.65853	2.67763	2.76342	2.338	3.16662	2.1592	1.92464	2.27149	2.18742	2.3706	1.88195	2.17556	1.79177	1.59837	1.59416	2.01558	1.79068	1.63075	1.52792	1.71177	1.73465	1.60105	1.61761	1.37572	1.44267	1.4145	1.41825	1.47705	1.37906	1.05682	1.5627	1.30776	1.22884	2.24614	1.49957	1.18329	1.54034	1.40003	0.907278	1.64107	1.49953	1.32542	1.51529	1.423	1.3068
		2017	3.25688	2.71813	1.63523	2.69998	2.77796	2.50458	3.14117	2.23409	2.07954	2.25404	2.45211	2.35358	1.89534	2.27439	1.67605	1.65771	1.65479	2.08611	1.78315	1.78272	1.56686	1.72759	1.71888	1.60604	1.72766	1.41868	1.44109	1.43333	1.47485	1.47521	1.47776	0.978811	1.56711	1.30371	1.28352	2.21259	1.48189	1.23096	1.884	1.40207	0.716382	1.59752	1.52117	1.31835	1.50545	1.4345	1.28437
		2018	3.11235	2.71064	1.57269	2.61033	2.66101	2.54821	3.01461	2.19444	2.12206	2.15966	2.58251	2.24931	1.81197	2.23234	1.58297	1.62665	1.64948	2.06578	1.70529	1.79347	1.52734	1.64608	1.64344	1.54945	1.70313	1.37342	1.37975	1.34937	1.47164	1.41174	1.45843	0.845885	1.48377	1.243	1.27972	2.12091	1.4156	1.17939	1.86461	1.32298	0.512458	1.47824	1.44405	1.26331	1.43882	1.4034	1.22435
		2019	3.03953	2.76033	1.53003	2.56958	2.60298	2.60907	2.9476	2.21076	2.16743	2.11316	2.7208	2.20046	1.76159	2.22299	1.52173	1.60089	1.68311	2.08177	1.66705	1.81532	1.5314	1.60276	1.60502	1.5239	1.70353	1.35594	1.35142	1.3088	1.50044	1.38164	1.45862	0.739241	1.43318	1.21321	1.30428	2.07203	1.37926	1.15347	1.82622	1.27884	0.386941	1.39605	1.40228	1.23773	1.4062	1.40822	1.17021
		2020	1.92569	1.75785	0.540718	1.48926	1.61279	0.921409	1.8237	1.37269	0.824268	1.30949	1.69189	1.42144	0.633022	0.794214	0.683936	0.542745	1.11313	1.07869	1.05153	0.841168	0.656522	0.564836	1.03723	0.894989	0.980851	0.510657	0.803237	0.482867	1.04542	0.822695	0.837474	0.248379	0.570945	0.565854	0.893075	1.35194	0.825406	0.666031	1.0337	0.509943	0.191785	0.773633	0.646058	0.759622	0.907204	0.745336	0.560995
		2021	2.06433	1.81098	0.625423	1.53128	1.55932	0.952576	1.92354	1.35249	0.759465	1.39261	1.72758	1.52479	0.755338	0.895006	0.781915	0.552606	1.15371	1.08938	1.13667	0.800391	0.656277	0.690827	1.11878	0.924728	1.06633	0.532708	0.86405	0.591242	1.07926	0.889392	0.912753	0.313489	0.665972	0.641395	0.923266	1.42266	0.888862	0.688447	1.03112	0.583586	0.273313	0.921624	0.736844	0.806495	0.966315	0.766857	0.616959
		2022	2.57203	2.40744	1.04383	1.98385	1.95642	1.50072	2.41439	1.81097	1.15907	1.76525	2.30351	1.91144	1.20565	1.41014	1.09395	0.902555	1.51933	1.44309	1.44171	1.16317	0.973629	1.1115	1.39644	1.18659	1.44674	0.852698	1.12163	0.943316	1.39999	1.15985	1.24694	0.548983	1.01868	0.893565	1.21897	1.74763	1.12102	0.924573	1.4154	0.892953	0.415993	1.2603	1.0625	1.02309	1.19685	1.05704	0.877195
		2023	2.60575	2.77306	1.28142	2.14054	2.13122	1.92246	2.4952	2.09786	1.52452	1.81101	2.70788	1.90965	1.43625	1.73461	1.28023	1.18371	1.7108	1.60393	1.44895	1.42948	1.19973	1.33536	1.39519	1.26807	1.6565	1.08039	1.15927	1.09818	1.53486	1.19152	1.42112	0.736364	1.17103	0.973181	1.34843	1.77855	1.17062	1.03814	1.54674	1.066	0.337731	1.31957	1.17906	1.05942	1.20863	1.20351	0.967201
		2024	2.60199	2.99061	1.39924	2.21932	2.20713	2.24557	2.51654	2.29661	1.79045	1.82184	2.9618	1.89754	1.51754	1.93866	1.36	1.33626	1.83188	1.72109	1.43983	1.59161	1.31421	1.42298	1.38147	1.31156	1.79475	1.18172	1.16852	1.16288	1.62775	1.19298	1.52698	0.781526	1.21547	1.00749	1.43357	1.77236	1.18249	1.09626	1.59708	1.14894	0.253064	1.28594	1.21456	1.06929	1.20353	1.27782	1.00348
		2025	2.57892	3.14592	1.44354	2.24888	2.24075	2.49305	2.51462	2.4461	1.98375	1.8175	3.14829	1.88215	1.51979	2.00874	1.37801	1.38986	1.9248	1.8133	1.42748	1.68893	1.35575	1.42769	1.3661	1.33259	1.90138	1.2023	1.16471	1.16658	1.70862	1.18642	1.61768	0.718394	1.20268	1.0107	1.50839	1.75201	1.17467	1.12268	1.62048	1.17778	0.207349	1.20313	1.21418	1.06609	1.19331	1.31387	1.01213
		2026	3.90416	4.91441	2.25493	3.45951	3.42607	4.09262	3.82476	3.87109	3.27142	2.7646	4.91071	2.84895	2.32749	3.18735	2.13945	2.15383	3.01008	2.89914	2.16133	2.67329	2.10263	2.19208	2.06344	2.05125	3.00674	1.83296	1.77166	1.78887	2.6701	1.79668	2.55047	0.938894	1.83131	1.55299	2.35609	2.64316	1.78063	1.72931	2.49256	1.8279	0.283367	1.70362	1.84524	1.62058	1.80561	2.03564	1.55271
		2027	5.20057	6.72573	3.08879	4.65836	4.59832	5.78949	5.1168	5.37175	4.68662	3.6953	6.69859	3.79194	3.13197	4.39968	2.92365	2.91834	4.12823	4.05033	2.87651	3.69941	2.85551	2.9584	2.74148	2.76668	4.18385	2.45029	2.36765	2.41457	3.65847	2.39588	3.54336	1.04379	2.45195	2.09896	3.22296	3.50616	2.37272	2.34118	3.37138	2.49737	0.364669	2.11884	2.47233	2.16354	2.40178	2.77325	2.09871
		2028	6.46437	8.58088	3.94574	5.84221	5.74958	7.48646	6.38272	6.93578	6.14451	4.60746	8.50517	4.71372	3.92662	5.63053	3.73433	3.67173	5.28374	5.23567	3.57361	4.74316	3.609	3.71952	3.40525	3.4824	5.41227	3.0544	2.94818	3.04408	4.67663	2.98239	4.58736	1.09139	3.06368	2.64447	4.12277	4.34362	2.95138	2.95833	4.25655	3.17404	0.450011	2.47418	3.08651	2.69545	2.98238	3.52315	2.64503
		2029	7.70095	10.4857	4.80674	7.01973	6.87268	9.1914	7.61858	8.56367	7.59378	5.51012	10.362	5.6169	4.72145	6.88415	4.58025	4.42439	6.46209	6.42715	4.26205	5.79188	4.37727	4.4798	4.05737	4.19951	6.71287	3.64923	3.52279	3.67582	5.70845	3.55932	5.69122	1.13707	3.66712	3.18633	5.04197	5.15601	3.52168	3.58082	5.15032	3.86963	0.537604	2.79408	3.69494	3.2185	3.54564	4.28433	3.19245
		2030	8.94165	12.4613	5.72226	8.23885	7.98306	10.7967	8.8616	10.2784	9.0545	6.42263	12.2875	6.5168	5.40675	8.12803	5.44443	5.19694	7.69593	7.70684	4.95329	6.88179	5.16852	5.20933	4.70741	4.93811	8.11189	4.24453	4.1013	4.3174	6.78915	4.13841	6.87928	1.20348	4.20308	3.7487	6.00737	5.95995	4.09417	4.21945	6.05266	4.54892	0.628832	3.09309	4.3114	3.74696	4.11499	5.07853	3.75973
		2031	10.1736	14.4046	6.66099	9.47209	9.10106	12.2027	10.0938	11.9799	10.4987	7.33999	14.1736	7.41398	6.10015	9.11725	6.35257	5.9717	8.89949	9.00725	5.64398	7.99664	5.97257	5.85352	5.35084	5.68628	9.51436	4.83939	4.67964	4.96274	7.85663	4.72118	8.05296	1.28721	4.51669	4.31938	6.95408	6.75059	4.66451	4.85601	6.98419	4.91446	0.718416	3.37038	4.92256	4.27512	4.68075	5.89329	4.3294
		2032	11.4031	16.3812	7.63993	10.7214	10.198	13.6423	11.3415	13.7631	11.9413	8.26348	16.0812	8.31555	6.82187	10.0671	7.30538	6.75544	10.1208	10.332	6.33382	9.12965	6.80466	6.48097	5.98984	6.45212	10.9781	5.43845	5.26453	5.07279	8.93459	5.29788	9.2886	1.38723	5.02191	4.90842	7.91411	7.53022	5.23876	5.49999	7.93581	5.4456	0.811403	3.63893	5.54246	4.80679	5.24499	6.73082	4.9064
		2033	12.5709	18.32	8.60216	11.931	11.2531	15.2535	12.5294	15.5207	13.3327	9.15441	17.9455	9.17934	7.57526	11.2773	8.2688	7.51714	11.3294	11.6372	6.99277	10.2474	7.62349	7.21148	6.59996	7.20562	12.4452	6.00862	5.82839	5.67523	9.98546	5.85884	10.5296	1.49104	5.54995	5.48359	8.85565	8.27068	5.78843	6.12605	8.86704	6.08583	0.9041	3.87718	6.13289	5.31625	5.78414	7.56472	5.47466
		2034	13.7412	20.276	9.5872	13.1514	12.2861	16.8987	13.7221	17.3241	14.7216	10.0438	19.8431	10.0292	8.33614	12.5244	9.24926	8.27642	12.537	12.9557	7.6533	11.3706	8.45688	7.94351	7.19252	7.96675	13.9863	6.57715	6.39259	6.26	11.0384	6.40765	11.8245	1.59743	6.08411	6.07706	9.80059	8.99729	6.33864	6.75693	9.81434	6.74115	0.998585	4.10519	6.72632	5.82458	6.31728	8.41879	6.04842
		2035	14.8933	22.2387	10.5868	14.368	13.2995	18.5984	14.9067	19.1528	16.0954	10.9174	21.7072	10.8615	9.09455	13.7761	10.2415	9.03543	13.7565	14.2828	8.30328	12.5248	9.29367	8.67002	7.77379	8.73827	15.5906	7.14236	6.94908	6.85634	12.1103	6.94627	13.1776	1.70624	6.62707	6.67495	10.756	9.68885	6.87814	7.38394	10.7739	7.42559	1.09486	4.31318	7.31524	6.32312	6.84129	9.28872	6.62053
		2036	16.056	24.1349	11.5896	15.6131	14.3276	20.2059	16.1033	20.941	17.4881	11.8097	23.5453	11.7022	9.83963	14.9788	11.2656	9.81356	14.9239	15.6175	8.94382	13.7351	10.1572	9.26548	8.36478	9.53995	17.1506	7.70206	7.51313	7.41386	13.1325	7.49971	14.4827	1.81109	7.14725	7.30025	11.651	10.3983	7.43012	8.01331	11.7691	8.06112	1.18862	4.51838	7.90856	6.83332	7.36768	10.169	7.20657
		2037	17.1726	25.9369	12.5973	16.8252	15.2987	21.8011	17.2785	22.6656	18.8286	12.6861	25.2379	12.5242	10.5826	16.2017	12.334	10.5601	16.0295	16.9539	9.5692	14.8893	10.996	9.97088	8.92432	10.3455	18.6844	8.2282	8.05618	7.99268	14.0978	8.02821	15.7669	1.90972	7.67354	7.91558	12.4992	11.075	7.96034	8.61306	12.7291	8.72191	1.27869	4.71371	8.47345	7.32301	7.8764	11.0378	7.78757
		2038	18.2659	27.6898	13.5987	18.0163	16.2221	23.4299	18.4027	24.4051	20.1337	13.5307	26.9229	13.3225	11.3225	17.4319	13.3045	11.2967	17.1111	18.2166	10.1757	16.06	11.8333	10.656	9.47216	11.1363	20.2741	8.73882	8.59073	8.56709	15.0389	8.54675	17.0891	2.00823	8.17798	8.53865	13.3361	11.725	8.48478	9.19242	13.7093	9.36199	1.3685	4.89124	9.04623	7.80556	8.36513	11.935	8.3563
		2039	19.3039	29.3952	14.5898	19.1668	17.109	24.9949	19.4912	26.1259	21.4082	14.3465	28.5753	14.0799	12.0361	18.6281	14.298	12.0222	18.1656	19.4477	10.7558	17.2252	12.6505	11.3091	9.99993	11.9113	21.836	9.23016	9.10252	9.12486	15.9528	9.04263	18.3969	2.10392	8.67982	9.15479	14.1513	12.3325	8.98205	9.76224	14.6675	9.99465	1.457	5.063	9.58771	8.26413	8.83563	12.8103	8.90642
		2040	20.331	31.0368	15.5525	20.2922	17.9356	26.4854	20.5675	27.8078	22.649	15.156	30.1471	14.826	12.7226	19.7744	15.2731	12.713	19.1845	20.6686	11.3232	18.3704	13.4721	11.9481	10.5198	12.6901	23.4289	9.69651	9.6024	9.66759	16.8073	9.5225	19.7402	2.1928	9.16114	9.77085	14.9293	12.9276	9.47221	10.319	15.604	10.6011	1.54364	5.21971	10.1284	8.71001	9.2867	13.6674	9.46008
		2041	21.3623	32.5827	16.5295	21.4285	18.7511	27.9483	21.6342	29.3967	23.8406	15.9746	31.5962	15.5746	13.404	20.8837	16.2636	13.399	20.1483	21.8673	11.8919	19.5232	14.2686	12.5731	11.0435	13.4715	24.9074	10.1496	10.1066	10.1864	17.6306	10.007	20.9826	2.27521	9.62534	10.3977	15.6562	13.505	9.96848	10.8503	16.6704	11.1741	1.62599	5.36571	10.6371	9.16374	9.74745	14.5408	10.0138
		2042	22.3593	34.1119	17.5538	22.5706	19.5767	29.3655	22.6886	31.0342	25.0509	16.7796	33.0167	16.3134	14.0734	21.9931	17.285	14.0923	21.0918	23.0486	12.4456	20.7003	15.0664	13.1878	11.552	14.2652	26.4732	10.6051	10.6025	10.7202	18.4436	10.4845	22.2743	2.35965	10.0977	11.0452	16.3816	14.0711	10.4589	11.3826	17.7635	11.7487	1.70947	5.50931	11.1385	9.6149	10.2088	15.4307	10.5689
		2043	23.355	35.6401	18.5378	23.7058	20.3755	30.7886	23.7379	32.6275	26.2572	17.5846	34.4738	17.0504	14.7388	23.1022	18.3078	14.776	22.0246	24.2575	13.0136	21.8732	15.8682	13.8024	12.0681	15.0602	28.0181	11.0454	11.1017	11.228	19.2425	10.9626	23.5539	2.44382	10.5644	11.7187	17.0811	14.6548	10.9504	11.9191	18.8818	12.3201	1.79274	5.64361	11.6485	10.068	10.6655	16.3323	11.1406
		2044	24.3285	37.1359	19.5435	24.8187	21.1597	32.2218	24.7884	34.2538	27.4357	18.3699	35.8475	17.7719	15.4146	24.2569	19.3448	15.4724	22.9479	25.42	13.5585	23.0456	16.6779	14.4287	12.5563	15.8585	29.6125	11.4975	11.587	11.7521	20.0261	11.4247	24.8831	2.52769	11.0392	12.4058	17.7785	15.2339	11.4451	12.447	20.0382	12.8995	1.87607	5.78407	12.1505	10.5139	11.1132	17.223	11.7029
		2045	25.3091	38.5925	20.6081	25.9358	21.9293	33.6955	25.8406	35.8882	28.6097	19.1676	37.2478	18.4898	16.0744	25.379	20.4801	16.1569	23.8447	26.6261	14.1083	24.2574	17.4825	15.0403	13.0527	16.6664	31.1998	11.9271	12.0753	12.2498	20.782	11.8913	26.2097	2.61165	11.5004	13.1051	18.4414	15.7994	11.9386	12.9712	21.2184	13.4705	1.95896	5.90876	12.6528	10.9544	11.5576	18.1475	12.286
		2046	26.2816	40.0148	21.6047	27.0264	22.7115	35.0848	26.8948	37.5863	29.7497	19.9553	38.5594	19.2015	16.7505	26.464	21.5635	16.8486	24.7035	27.7877	14.6409	25.511	18.2778	15.6368	13.5381	17.4768	32.7887	12.3589	12.5562	12.7553	21.5177	12.3589	27.5183	2.69511	11.9595	13.8128	19.0894	16.3672	12.4365	13.4792	22.5467	13.9926	2.04123	6.03763	13.1385	11.3965	11.9986	19.0745	12.8515
		2047	27.2596	41.3878	22.6652	28.1248	23.4765	36.4639	27.9665	39.3288	30.8878	20.7498	39.8444	19.9099	17.4159	27.5221	22.6326	17.5525	25.5467	28.9878	15.1852	26.7974	19.0802	16.2325	14.0319	18.2923	34.3521	12.7783	13.0323	13.2298	22.212	12.8151	28.8174	2.77896	12.4096	14.5209	19.715	16.9321	12.9375	13.981	23.8686	14.5237	2.12322	6.17641	13.633	11.8397	12.438	20.0223	13.4087
		2048	28.2234	42.7955	23.6618	29.2285	24.2513	37.879	29.0063	41.027	32.0352	21.5651	41.1829	20.6042	18.0651	28.5806	23.7747	18.2458	26.4	30.1623	15.7337	28.0955	19.8775	16.8036	14.5165	19.1105	35.9433	13.1938	13.5094	13.7134	22.9131	13.2896	30.1247	2.86452	12.8551	15.2422	20.3435	17.4705	13.4371	14.4833	25.2473	15.0401	2.2059	6.30265	14.1283	12.2899	12.872	20.9594	13.9734
		2049	29.1561	44.1598	24.7099	30.3312	25.0155	39.1789	30.0379	42.8406	33.1694	22.3648	42.4566	21.2838	18.7062	29.6439	24.8213	18.9533	27.2222	31.3238	16.2692	29.4112	20.6916	17.3754	14.989	19.9087	37.5976	13.6164	13.9805	14.1873	23.6056	13.7316	31.4943	2.95032	13.2775	15.97	20.952	17.9755	13.9338	14.989	26.6279	15.5572	2.28917	6.42353	14.5965	12.7271	13.29	21.9211	14.5351
		2050	30.0557	45.4838	25.7766	31.3798	25.7489	40.5166	31.0505	44.5726	34.2865	23.1554	43.6882	21.9714	19.3344	30.6594	25.9029	19.6339	28.0069	32.4701	16.788	30.7423	21.4952	17.9283	15.4432	20.6835	39.2109	14.009	14.4374	14.6401	24.286	14.1772	32.8434	3.03548	13.6977	16.6655	21.5271	18.4963	14.4107	15.4865	28.0312	16.054	2.371	6.54353	15.0691	13.1616	13.7047	22.899	15.0795
	NO2	2015	78.2323	59.6983	39.2227	61.6997	57.0523	51.2145	74.3535	47.3662	40.6756	54.0687	44.5471	54.8931	44.8518	49.105	44.3633	35.2533	36.8811	44.4646	41.0936	34.8522	34.8447	40.7295	40.7376	36.8086	37.0702	30.3469	33.4166	33.4711	32.3088	34.4648	30.957	26.4265	36.8192	31.5995	27.9366	51.9391	36.1948	27.3789	35.8927	33.3711	25.8345	38.0787	35.8705	30.903	34.926	31.8574	35.2815
		2016	82.6273	65.7346	41.5959	67.1548	69.3066	58.637	79.4187	54.1527	48.27	56.9689	54.8604	59.4546	47.1993	54.5629	44.9375	40.087	39.9815	50.5506	44.9101	40.8992	38.3203	42.9311	43.505	40.1542	40.5697	34.5031	36.1821	35.4757	35.5697	37.0443	34.5869	26.5049	39.1926	32.7986	30.8193	56.3331	37.6091	29.6769	38.6316	35.1128	22.7545	41.1581	37.6083	33.2414	38.0035	35.6887	32.7745
		2017	87.9446	73.3969	44.1556	72.9066	75.0123	67.6304	84.82	60.3264	56.1531	60.8653	66.2135	63.5528	51.1793	61.4145	45.2578	44.7625	44.6838	56.3306	48.1499	48.1382	42.3094	46.6496	46.4143	43.3673	46.6514	38.3082	38.9134	38.7037	39.825	39.8346	39.9036	26.4305	42.3161	35.2037	34.6585	59.7459	40.0149	33.2394	50.8731	37.8596	19.3442	43.1374	41.0757	35.5989	40.6511	38.7355	34.6813
		2018	88.9878	77.5021	44.9659	74.6341	76.083	72.858	86.193	62.7431	60.6734	61.7487	73.8387	64.3118	51.8076	63.8266	45.2599	46.509	47.1617	59.0644	48.7572	51.2787	43.6693	47.0645	46.989	44.3017	48.6955	39.2684	39.4495	38.5809	42.0768	40.3643	41.6991	24.1854	42.4236	35.5396	36.5895	60.6407	40.4744	33.7209	53.3127	37.8265	14.6521	42.2655	41.288	36.1202	41.1384	40.1258	35.0064
		2019	90.3413	82.0431	45.4758	76.3734	77.3662	77.5472	87.6091	65.7087	64.4206	62.8076	80.8681	65.4024	52.3584	66.0721	45.229	47.5818	50.0258	61.8748	49.5483	53.9552	45.5166	47.6375	47.7047	45.2937	50.6327	40.3014	40.1671	38.9004	44.5963	41.0653	43.3534	21.9719	42.5973	36.0591	38.7661	61.5853	40.9947	34.2836	54.2792	38.01	11.5007	41.4937	41.6789	36.7879	41.7955	41.8553	34.7811
		2020	49.8019	45.4611	13.984	38.515	41.7097	23.8293	47.1641	35.5002	21.3171	33.8659	43.7554	36.7609	16.3711	20.5398	17.6878	14.0364	28.7875	27.8969	27.1944	21.7541	16.9789	14.6077	26.8247	23.1461	25.3666	13.2065	20.7732	12.4878	27.0364	21.2764	21.6586	6.42355	14.7657	14.634	23.0965	34.9637	21.3465	17.2248	26.7334	13.1881	4.95992	20.0076	16.7082	19.6452	23.462	19.2758	14.5083
		2021	56.6606	49.7066	17.1663	42.0296	42.7992	26.1458	52.7964	37.1224	20.8454	38.2235	47.4176	41.8514	20.7321	24.5656	21.4616	15.1676	31.6665	29.9006	31.1985	21.9687	18.0131	18.9614	30.7077	25.3814	29.2679	14.6215	23.7159	16.2281	29.6228	24.4115	25.0527	8.60448	18.2792	17.6047	25.3413	39.0484	24.397	18.8961	28.3017	16.0179	7.50174	25.2962	20.2245	22.1362	26.5228	21.0483	16.9339
		2022	79.4721	74.3865	32.253	61.2982	60.4507	46.3702	74.6014	55.9566	35.8136	54.5438	71.1754	59.0608	37.2528	43.5714	33.8016	27.8877	46.9451	44.5896	44.5468	35.9405	30.0838	34.344	43.1481	36.6641	44.7024	26.3472	34.657	29.1472	43.2578	35.8377	38.5288	16.9628	31.4759	27.61	37.6646	53.9993	34.6381	28.568	43.734	27.591	12.8536	38.9417	32.8297	31.6122	36.9811	32.661	27.1041
		2023	85.4108	90.8946	42.0019	70.1619	69.8567	63.014	81.7869	68.763	49.9702	59.3608	88.7581	62.5942	47.0772	56.8567	41.963	38.7992	56.076	52.5733	47.4934	46.8551	39.3245	43.7701	45.7311	41.5644	54.2963	35.4128	37.9984	35.9958	50.3092	39.0553	46.5811	24.1364	38.3836	31.8987	44.1986	58.2969	38.3704	34.0279	50.6987	34.9411	11.0701	43.2525	38.647	34.7255	39.6162	39.4482	31.7027
		2024	88.8938	102.17	47.8032	75.8203	75.4039	76.717	85.9744	78.4607	61.1686	62.241	101.186	64.8271	51.8448	66.2317	46.4628	45.6517	62.5839	58.7987	49.1901	54.3755	44.8983	48.6144	47.1962	44.8078	61.3155	40.3719	39.9211	39.7285	55.6099	40.7565	52.1673	26.6998	41.525	34.4197	48.9761	60.5505	40.3982	37.4523	54.5623	39.252	8.64562	43.9324	41.4938	36.5309	41.1171	43.6551	34.2827
		2025	90.4607	110.349	50.6352	78.8838	78.5987	87.4488	88.2052	85.8017	69.584	63.7523	110.432	66.0203	53.3096	70.4604	48.3364	48.7522	67.5162	63.6051	50.0716	59.2427	47.5556	50.0792	47.9187	46.7432	66.6945	42.1729	40.8547	40.9202	59.9332	41.6159	56.7433	25.1991	42.1864	35.4522	52.9099	61.4551	41.2041	39.3802	56.8416	41.313	7.27317	42.2022	42.5899	37.3952	41.8579	46.0866	35.5024
		2026	106.963	134.642	61.7791	94.7812	93.8651	112.127	104.788	106.058	89.6282	75.7426	134.54	78.0537	63.7669	87.3249	58.6151	59.0091	82.4682	79.4286	59.2148	73.2409	57.6064	60.057	56.5326	56.1987	82.3766	50.2182	48.5386	49.0102	73.1536	49.2241	69.876	25.7232	50.1729	42.5477	64.5507	72.4155	48.7846	47.3783	68.2895	50.0797	7.7635	46.6747	50.5546	44.3994	49.4688	55.7711	42.54
		2027	123.226	159.364	73.1879	110.378	108.955	137.18	121.241	127.282	111.048	87.5587	158.721	89.8487	74.2109	104.249	69.2748	69.1489	97.8168	95.9711	68.1578	87.6561	67.6604	70.0982	64.9583	65.5554	99.1347	58.0588	56.1005	57.2125	86.6862	56.7696	83.9587	24.7322	58.0982	49.7342	76.3669	83.0771	56.2208	55.4735	79.8836	59.1743	8.6407	50.2053	58.5809	51.2643	56.9094	65.7112	49.7281
		2028	139.051	184.578	84.8742	125.668	123.675	161.036	137.295	149.191	132.17	99.108	182.949	101.394	84.463	121.115	80.3267	78.9801	113.655	112.621	76.8695	102.027	77.6309	80.0081	73.2481	74.9077	116.42	65.7013	63.4163	65.4793	100.596	64.1523	98.6758	23.4761	65.9008	56.8835	88.6822	93.4327	63.4852	63.6346	91.5598	68.2747	9.67989	53.2204	66.3918	57.9801	64.152	75.7841	56.8954
		2029	154.641	210.561	96.5229	140.961	138.009	184.57	152.987	171.965	152.489	110.647	208.077	112.792	94.8102	138.239	91.9748	88.8451	129.764	129.062	85.5851	116.305	87.8988	89.9576	81.475	84.3293	134.799	73.2792	70.7401	73.8131	114.63	71.4738	114.284	22.8333	73.6384	63.9839	101.246	103.537	70.718	71.9055	103.422	77.7051	10.7955	56.1071	74.1972	64.6299	71.1991	86.0324	64.1067
		2030	170.873	238.132	109.351	157.442	152.554	206.322	169.343	196.418	173.029	122.735	234.812	124.534	103.322	155.325	104.042	99.3123	147.067	147.276	94.6562	131.509	98.7693	99.5491	89.9575	94.3661	155.016	81.112	78.3749	82.5045	129.739	79.0841	131.461	22.9983	80.3198	71.6367	114.799	113.893	78.2386	80.6328	115.665	86.9288	12.0168	59.1082	82.3899	71.6035	78.6366	97.0494	71.8475
		2031	186.647	264.27	122.204	173.777	166.97	223.873	185.183	219.784	192.61	134.661	260.032	136.018	111.914	167.267	116.545	109.558	163.272	165.249	103.546	146.708	109.574	107.39	98.1674	104.321	174.552	88.7842	85.8535	91.0472	144.139	86.6156	147.741	23.6154	82.8641	79.2441	127.581	123.847	85.5759	89.0893	128.133	90.1615	13.1802	61.8337	90.3102	78.4322	85.8738	108.119	79.428
		2032	202.382	290.733	135.593	190.283	180.994	242.122	201.289	244.266	211.933	146.66	285.407	147.584	121.074	178.671	129.655	119.895	179.622	183.372	112.412	162.032	120.769	115.024	106.307	114.512	194.839	96.5212	93.4345	90.0316	158.57	94.0264	164.853	24.6205	89.1284	87.1143	140.459	133.646	92.9771	97.6135	140.844	96.6482	14.4007	64.5835	98.3671	85.3105	93.0878	119.458	87.0784
		2033	217.276	316.644	148.681	206.216	194.5	263.643	216.559	268.262	230.443	158.226	310.171	158.657	130.932	194.917	142.919	129.927	195.818	201.138	120.864	177.118	131.765	124.644	114.074	124.543	215.105	103.854	100.738	98.0912	172.59	101.265	181.994	25.7714	95.9258	94.7789	153.062	142.951	100.048	105.883	153.259	105.188	15.6266	67.0136	106.002	91.8866	99.9737	130.749	94.6246
		2034	232.51	343.083	162.222	222.53	207.889	285.936	232.186	293.136	249.1	169.947	335.759	169.701	141.053	211.921	156.504	140.043	212.135	219.219	129.499	192.399	143.096	134.409	121.702	134.803	236.658	111.29	108.167	105.923	186.777	108.422	200.078	27.0296	102.947	102.828	165.833	152.24	107.254	114.332	166.065	114.065	16.8967	69.4626	113.814	98.5557	106.893	142.451	102.343
		2035	247.564	369.662	175.979	238.832	221.071	309.151	247.787	318.367	267.546	181.475	360.826	180.544	151.174	228.993	170.24	150.191	228.667	237.415	138.021	208.192	154.484	144.117	129.22	145.251	259.154	118.724	115.511	113.969	201.303	115.464	219.044	28.3618	110.158	110.954	178.791	161.053	114.332	122.739	179.088	123.431	18.1993	71.6956	121.597	105.106	113.719	154.401	110.049
		2036	262.503	394.587	189.482	255.262	234.246	330.351	263.276	342.369	285.918	193.079	384.948	191.321	160.87	244.892	184.183	160.444	243.994	255.335	146.225	224.558	166.062	151.483	136.758	155.971	280.399	125.923	122.834	121.211	214.706	122.614	236.78	29.61	116.852	119.353	190.484	170.004	121.477	131.011	192.415	131.793	19.433	73.872	129.299	111.719	120.456	166.254	117.822
		2037	277.037	418.426	203.225	271.433	246.806	351.706	278.745	365.653	303.753	204.659	407.149	202.046	170.724	261.374	198.978	170.361	258.596	273.508	154.375	240.202	177.392	160.855	143.971	166.899	301.425	132.741	129.966	128.942	227.432	129.515	254.359	30.8085	123.793	127.698	201.642	178.668	128.42	138.95	205.353	140.706	20.6284	76.0439	136.698	118.138	127.066	178.068	125.633
		2038	291.587	442.025	217.082	287.603	258.961	374.023	293.77	389.589	321.404	215.997	429.782	212.674	180.746	278.273	212.386	180.335	273.153	290.8	162.439	256.373	188.901	170.107	151.208	177.774	323.645	139.502	137.138	136.76	240.074	136.436	272.801	32.0583	130.549	136.306	212.89	187.171	135.446	146.743	218.848	149.45	21.8459	78.0812	144.409	124.604	133.537	190.525	133.395
		2039	305.515	465.225	230.907	303.345	270.776	395.585	308.48	413.484	338.818	227.055	452.25	222.837	190.49	294.819	226.289	190.27	287.499	307.79	170.227	272.616	200.215	178.984	158.265	188.515	345.59	146.082	144.062	144.415	252.478	143.114	291.161	33.2978	137.372	144.889	223.967	195.181	142.155	154.503	232.137	158.181	23.0593	80.13	151.741	130.793	139.838	202.744	140.958
		2040	319.732	488.095	244.584	319.122	282.061	416.518	323.451	437.315	356.186	238.349	474.103	233.159	200.08	310.979	240.189	199.929	301.702	325.041	178.072	288.898	211.867	187.9	165.438	199.568	368.45	152.491	151.011	152.036	264.318	149.754	310.441	34.4847	144.071	153.66	234.783	203.304	148.963	162.281	245.393	166.716	24.2758	82.087	159.283	136.977	146.046	214.938	148.772
		2041	334.17	509.692	258.572	335.206	293.323	437.195	338.424	459.853	372.939	249.89	494.26	243.634	209.678	326.683	254.411	209.6	315.181	342.07	186.025	305.402	223.203	196.681	172.754	210.735	389.626	158.771	158.098	159.346	275.795	156.539	328.232	35.5912	150.569	162.652	244.91	211.258	155.937	169.731	260.775	174.797	25.4354	83.9357	166.397	143.348	152.479	227.462	156.646
		2042	348.116	531.096	273.299	351.407	304.794	457.198	353.245	483.179	390.024	261.245	514.044	253.987	219.112	342.415	269.114	219.406	328.382	358.848	193.768	322.288	234.573	205.324	179.856	222.098	412.168	165.113	165.072	166.905	287.153	163.236	346.794	36.7378	157.214	171.965	255.049	219.077	162.838	177.218	276.564	182.918	26.6151	85.7757	173.418	149.696	158.944	240.244	164.55
		2043	362.179	552.69	287.476	367.619	315.974	477.456	368.117	505.973	407.185	272.694	534.605	264.41	228.562	358.259	283.908	229.14	341.548	376.175	201.809	339.2	246.077	214.041	187.146	233.546	434.491	171.287	172.161	174.119	298.403	170.004	365.264	37.8976	163.828	181.728	264.887	227.26	169.814	184.836	292.811	191.054	27.8009	87.5185	180.64	156.13	165.396	253.274	172.764
		2044	376.213	574.266	302.219	383.794	327.212	498.275	383.326	529.699	424.264	284.07	554.342	274.823	238.37	375.106	299.146	239.264	354.864	393.093	209.667	356.375	257.905	223.124	194.17	245.235	457.926	177.796	179.18	181.734	309.682	176.67	384.79	39.088	170.709	191.842	274.926	235.575	176.986	192.48	309.869	199.476	29.0114	89.4444	187.895	162.586	171.853	266.335	180.973
		2045	390.553	595.533	318.01	400.225	338.399	519.966	398.755	553.803	441.486	295.782	574.784	285.322	248.049	391.632	316.035	249.323	367.955	410.876	217.71	374.325	269.778	232.093	201.42	257.185	481.455	184.051	186.338	189.031	320.694	183.499	404.451	40.3013	177.467	202.23	284.576	243.806	184.229	200.163	327.428	207.867	30.2294	91.1801	195.25	169.04	178.349	280.041	189.59
		2046	404.658	616.107	332.647	416.125	349.689	540.201	414.099	578.716	458.056	307.252	593.698	295.645	257.907	407.465	332.013	259.418	380.359	427.846	225.426	392.792	281.422	240.76	208.445	269.091	504.846	190.29	193.327	196.393	331.308	190.29	423.698	41.4966	184.141	212.676	293.919	252.006	191.485	207.54	347.152	215.443	31.4288	92.9613	202.294	175.472	184.742	293.691	197.874
		2047	419.048	636.232	348.42	432.347	360.892	560.541	429.915	604.581	474.822	318.975	612.507	306.065	267.725	423.083	347.919	269.826	392.715	445.615	233.434	411.942	293.31	249.533	215.704	281.198	528.077	196.435	200.338	203.374	341.453	196.999	442.995	42.7195	190.766	223.222	303.069	260.289	198.882	214.923	366.919	223.265	32.6391	94.9467	209.574	182.006	191.203	307.792	206.125
		2048	433.419	657.199	363.367	448.853	372.42	581.697	445.442	630.039	491.955	331.169	632.434	316.412	277.42	438.904	365.101	280.195	405.417	463.194	241.618	431.454	305.253	258.047	222.925	293.474	551.971	202.614	207.46	210.593	351.869	204.084	462.616	43.9896	197.411	234.071	312.41	268.29	206.35	222.416	387.715	230.967	33.8753	96.788	216.965	188.733	197.671	321.867	214.586
		2049	447.764	678.182	379.481	465.81	384.175	601.688	461.307	657.923	509.397	343.466	652.025	326.866	287.28	455.254	381.192	291.075	418.064	481.055	249.854	451.681	317.771	266.843	230.194	305.747	577.403	209.113	214.705	217.88	362.523	210.882	483.673	45.3095	203.909	245.259	321.77	276.059	213.988	230.193	408.937	238.919	35.1558	98.6492	224.165	195.455	204.101	336.652	223.223
		2050	461.832	698.897	396.08	482.177	395.654	622.572	477.118	684.896	526.841	355.802	671.306	337.609	297.09	471.107	398.02	301.692	430.35	498.931	257.962	472.382	330.292	275.484	237.298	317.82	602.51	215.261	221.843	224.957	373.175	217.845	504.667	46.6427	210.477	256.079	330.783	284.211	221.433	237.964	430.724	246.683	36.4325	100.547	231.549	202.239	210.585	351.863	231.709
PSC-CCS	SO2	2015	82.2951	62.7985	41.2596	64.9039	60.0152	53.8742	78.2149	49.826	42.788	56.8766	46.8605	57.7438	47.181	51.6551	46.6672	37.0841	38.7964	46.7738	43.2277	36.6622	36.6542	42.8446	42.8532	38.7201	38.9953	31.9229	35.152	35.2094	33.9867	36.2547	32.5647	27.7989	38.7313	33.2405	29.3874	54.6364	38.0744	28.8007	37.7567	35.1041	27.1762	40.0562	37.7334	32.5078	36.7398	33.5118	37.1137
		2016	85.6978	68.1774	43.1416	69.6504	71.8821	60.816	82.3699	56.1651	50.0637	59.086	56.8991	61.6639	48.9532	56.5905	46.6074	41.5767	41.4673	52.4291	46.579	42.419	39.7443	44.5265	45.1217	41.6464	42.0773	35.7853	37.5266	36.794	36.8915	38.4209	35.8721	27.4899	40.649	34.0175	31.9646	58.4265	39.0067	30.7798	40.0671	36.4176	23.6001	42.6876	39.0058	34.4767	39.4157	37.0149	33.9924
		2017	88.9189	74.2101	44.6448	73.7143	75.8434	68.3797	85.7597	60.9948	56.7752	61.5396	66.947	64.257	51.7463	62.095	45.7592	45.2584	45.1789	56.9546	48.6834	48.6716	42.7781	47.1664	46.9285	43.8478	47.1682	38.7326	39.3446	39.1325	40.2662	40.276	40.3457	26.7234	42.785	35.5937	35.0425	60.4078	40.4583	33.6076	51.4367	38.2791	19.5586	43.6154	41.5308	35.9933	41.1015	39.1646	35.0656
		2018	88.3847	76.9767	44.6611	74.1282	75.5673	72.3642	85.6088	62.3179	60.2622	61.3302	73.3382	63.8759	51.4564	63.3939	44.9531	46.1937	46.842	58.664	48.4267	50.9311	43.3733	46.7454	46.6705	44.0014	48.3654	39.0023	39.1821	38.3194	41.7916	40.0907	41.4164	24.0215	42.1361	35.2987	36.3415	60.2296	40.2001	33.4924	52.9513	37.5701	14.5528	41.979	41.0081	35.8754	40.8596	39.8538	34.7691
		2019	88.514	80.3835	44.5559	74.8286	75.8013	75.9786	85.837	64.3795	63.1175	61.5372	79.2324	64.0795	51.2993	64.7356	44.3141	46.6194	49.0139	60.6233	48.5461	52.8639	44.5959	46.6739	46.7398	44.3775	49.6085	39.4862	39.3546	38.1135	43.6942	40.2346	42.4765	21.5274	41.7356	35.3297	37.982	60.3396	40.1654	33.5901	53.1812	37.2412	11.2681	40.6544	40.8359	36.0438	40.95	41.0086	34.0776
		2020	57.8845	52.8392	16.2535	44.7658	48.4789	27.6967	54.8185	41.2616	24.7767	39.3621	50.8566	42.727	19.028	23.8733	20.5585	16.3144	33.4595	32.4244	31.6078	25.2847	19.7344	16.9784	31.1782	26.9025	29.4834	15.3499	24.1445	14.5145	31.4242	24.7294	25.1737	7.46605	17.1621	17.009	26.845	40.6381	24.8109	20.0202	31.0721	15.3284	5.76488	23.2547	19.4199	22.8335	27.2697	22.4041	16.863
		2021	61.2502	53.7329	18.5568	45.4341	46.266	28.2636	57.0729	40.1294	22.5339	41.3197	51.2585	45.2415	22.4114	26.5555	23.2	16.3962	34.2315	32.3225	33.7257	23.7482	19.4722	20.4973	33.1951	27.4373	31.6387	15.8058	25.637	17.5426	32.0223	26.3889	27.082	9.30145	19.7598	19.0307	27.394	42.2113	26.3732	20.4267	30.5942	17.3154	8.10939	27.3452	21.8627	23.9293	28.6712	22.7532	18.3056
		2022	77.289	72.3431	31.367	59.6143	58.7901	45.0964	72.5521	54.4195	34.8298	53.0454	69.2202	57.4383	36.2295	42.3745	32.873	27.1216	45.6555	43.3647	43.3231	34.9532	29.2574	33.4005	41.9628	35.6569	43.4744	25.6235	33.7049	28.3465	42.0694	34.8532	37.4704	16.4969	30.6112	26.8515	36.63	52.5159	33.6866	27.7833	42.5326	26.8331	12.5005	37.8719	31.9278	30.7438	35.9652	31.7637	26.3596
		2023	76.6825	81.6059	37.7097	62.9919	62.7179	56.5745	73.429	61.736	44.8636	53.2946	79.6877	56.1976	42.2663	51.0464	37.6747	34.8342	50.3455	47.2008	42.64	42.0669	35.3058	39.2971	41.0578	37.3168	48.7477	31.7939	34.1153	32.3173	45.168	35.0642	41.8209	21.6698	34.4611	28.6389	39.6819	52.3394	34.4493	30.5505	45.5177	31.3704	9.93879	38.8325	34.6976	31.1768	35.5677	35.417	28.4629
		2024	75.8644	87.195	40.7965	64.7071	64.3517	65.4724	73.3729	66.9605	52.2029	53.1182	86.3551	55.3252	44.2458	56.524	39.6526	38.9604	53.4108	50.1804	41.9802	46.4055	38.3174	41.4888	40.2786	38.2402	52.3283	34.4545	34.0698	33.9054	47.459	34.7827	44.521	22.7864	35.4386	29.3747	41.7976	51.6754	34.477	31.9628	46.5649	33.4987	7.37841	37.4931	35.4119	31.1765	35.0905	37.2564	29.2578
		2025	74.1877	90.4986	41.5264	64.6934	64.4595	71.7177	72.3379	70.3668	57.0666	52.2839	90.5667	54.1439	43.7197	57.7853	39.6411	39.9822	55.3707	52.1632	41.0642	48.5855	39.0008	41.0704	39.2986	38.3346	54.6968	34.5864	33.5053	33.5591	49.1518	34.1296	46.5358	20.666	34.5975	29.0747	43.3919	50.4	33.7919	32.2961	46.6163	33.8812	5.9648	34.6104	34.9284	30.6682	34.3281	37.7961	29.1159
		2026	73.8724	92.9879	42.6666	65.4589	64.8262	77.4384	72.3701	73.2467	61.9001	52.3102	92.9177	53.9064	44.0394	60.3093	40.4815	40.7535	56.9552	54.8559	40.8956	50.5825	39.7848	41.4773	39.0432	38.8126	56.8919	34.6823	33.5223	33.848	50.5222	33.9957	48.2586	17.7652	34.651	29.3848	44.5807	50.0125	33.6922	32.721	47.1629	34.5866	5.36172	32.2351	34.9146	30.6637	34.1647	38.5173	29.3795
		2027	73.9838	95.6808	43.9414	66.2702	65.416	82.3617	72.7921	76.419	66.6723	52.5696	95.2947	53.9445	44.5556	62.5902	41.5921	41.5165	58.7285	57.6203	40.9214	52.6281	40.6228	42.0864	39.0005	39.359	59.5198	34.858	33.6823	34.3499	52.0457	34.084	50.4082	14.849	34.8817	29.86	45.8501	49.8789	33.7546	33.3059	47.9615	35.5278	5.18781	30.1429	35.1715	30.7787	34.168	39.4525	29.8564
		2028	74.4317	98.8015	45.4318	67.268	66.2014	86.2002	73.4916	79.8595	70.7488	53.0509	97.9298	54.2745	45.2117	64.8308	42.9976	42.2768	60.8378	60.2842	41.147	54.6134	41.5546	42.8271	39.2085	40.0969	62.3176	35.1689	33.9458	35.05	53.8474	34.3397	52.8196	12.5664	35.2757	30.4488	47.4702	50.013	33.9826	34.0626	49.0105	36.5463	5.18149	28.4881	35.5385	31.0358	34.3396	40.566	30.4552
		2029	75.4807	102.776	47.1131	68.8037	67.3624	90.0893	74.6733	83.9366	74.4302	54.0073	101.563	55.0539	46.2772	67.4748	44.8932	43.3656	63.338	62.9955	41.7744	56.769	42.9037	43.9086	39.7682	41.1614	65.7961	35.7678	34.5285	36.0284	55.9512	34.8866	55.7823	11.145	35.9432	31.2308	49.4187	50.5365	34.5177	35.0973	50.4808	37.9281	5.26932	27.3861	36.2159	31.5461	34.7525	41.9927	31.2907
		2030	77.0419	107.367	49.3034	70.9864	68.7826	93.0248	76.3521	88.5596	78.0142	55.3378	105.87	56.1492	46.5849	70.0316	46.9096	44.7772	66.3086	66.4026	42.6779	59.294	44.5323	44.884	40.5594	42.5471	69.8926	36.5712	35.3371	37.199	58.4958	35.6568	59.2723	10.3693	36.214	32.299	51.7599	51.3513	35.2756	36.3551	52.1501	39.1938	5.41806	26.6503	37.1473	32.284	35.4551	43.7569	32.3941
		2031	77.8407	110.213	50.9649	72.4733	69.6344	93.3658	77.2304	91.6608	80.3278	56.1601	108.446	56.7262	46.6737	69.7583	48.6051	45.6909	68.0921	68.9167	43.1835	61.1842	45.6976	44.7867	40.9406	43.5071	72.7967	37.0273	35.8051	37.9711	60.113	36.1229	61.6151	9.84877	34.5583	33.0486	53.2073	51.6504	35.6893	37.1546	53.4378	37.6017	5.49678	25.7876	37.6637	32.71	35.8135	45.091	33.1253
		2032	78.76	113.143	52.7681	74.0518	70.4365	94.2255	78.3347	95.0598	82.4772	57.0749	111.071	57.4345	47.1179	69.5325	50.4574	46.659	69.9028	71.362	43.747	63.0574	46.999	44.7633	41.3711	44.5641	75.8246	37.5627	36.3615	35.0372	61.7101	36.5918	64.1553	9.58145	34.6857	33.9019	54.6618	52.0104	36.1835	37.9878	54.8117	37.6121	5.60427	25.1337	38.2811	33.1999	36.2266	46.489	33.8879
		2033	79.5359	115.91	54.4258	75.4872	71.1983	96.5086	79.2733	98.1995	84.3557	57.9199	113.541	58.0776	47.9286	71.3511	52.3166	47.5609	71.6807	73.6283	44.2432	64.8355	48.2337	45.627	41.7579	45.5899	78.7409	38.0165	36.8762	35.9071	63.1779	37.0689	66.6204	9.43382	35.1145	34.6946	56.0296	52.3285	36.6234	38.7594	56.1017	38.505	5.72023	24.5309	38.8028	33.6359	36.5962	47.8619	34.6381
		2034	80.6787	119.046	56.2893	77.2157	72.1352	99.217	80.5663	101.715	86.4351	58.97	116.505	58.8845	48.944	73.5346	54.3052	48.5933	73.6087	76.0666	44.9348	66.7604	49.6528	46.6387	42.2294	46.7752	82.1179	38.6164	37.5328	36.7543	64.8097	37.6212	69.4249	9.379	35.7216	35.6802	57.5422	52.8258	37.216	39.6719	57.6229	39.5793	5.86299	24.1028	39.4922	34.1978	37.0906	49.4292	35.5121
		2035	81.8431	122.208	58.1776	78.9566	73.0847	102.204	81.9169	105.25	88.4492	59.9945	119.287	59.6869	49.9772	75.7037	56.2802	49.6523	75.5962	78.4882	45.629	68.8272	51.0714	47.6443	42.7193	48.0193	85.6748	39.2494	38.1872	37.6776	66.5496	38.1718	72.4147	9.37627	36.4177	36.6808	59.1072	53.2431	37.7974	40.5769	59.2055	40.8058	6.01658	23.7022	40.1994	34.7474	37.5949	51.0442	36.3817
		2036	82.5682	124.114	59.5998	80.2904	73.6799	103.909	82.8113	107.689	89.9329	60.7313	121.082	60.1784	50.6004	77.0286	57.9332	50.4663	76.7463	80.3133	45.9937	70.6326	52.2332	47.6478	43.0159	49.0593	88.1969	39.6079	38.6363	38.1258	67.5338	38.5673	74.4772	9.31357	36.7548	37.5416	59.9152	53.4732	38.2094	41.2085	60.5226	41.4544	6.11248	23.2358	40.6698	35.1404	37.8883	52.2939	37.0599
		2037	82.5243	124.641	60.537	80.8548	73.519	104.767	83.033	108.921	90.4823	60.9641	121.282	60.1859	50.8555	77.8586	59.272	50.7475	77.0309	81.473	45.9854	71.5517	52.8419	47.9158	42.8865	49.7161	89.7891	39.5412	38.7145	38.4094	67.7477	38.5801	75.7689	9.17729	36.8757	38.0389	60.0656	53.2219	38.254	41.3906	61.1707	41.9137	6.14482	22.6521	40.7198	35.1912	37.8506	53.0431	37.4237
		2038	81.8766	124.119	60.9559	80.7579	72.7155	105.024	82.4897	109.395	90.2491	60.6513	120.681	59.7181	50.7528	78.1382	59.6372	50.6375	76.7004	81.6555	45.6123	71.9888	53.0428	47.7653	42.4588	49.9184	90.8783	39.1716	38.5078	38.4018	67.4118	38.3107	76.6015	9.00187	36.6577	38.2744	59.7787	52.5571	38.0329	41.2049	61.4517	41.965	6.13426	21.9249	40.5496	34.9883	37.4966	53.4987	37.457
		2039	80.2655	122.225	60.6642	79.6954	71.1389	103.929	81.0444	108.631	89.015	59.6525	118.816	58.5441	50.046	77.4554	59.451	49.9881	75.5323	80.8633	44.7224	71.6223	52.6008	47.023	41.5796	49.5269	90.794	38.3789	37.8482	37.9411	66.3314	37.5992	76.4943	8.74808	36.0906	38.0656	58.841	51.2783	37.3473	40.5913	60.9874	41.5577	6.05818	21.0519	39.8656	34.3622	36.7385	53.2653	37.0328
		2040	77.8924	118.909	59.5849	77.7438	68.7149	101.471	78.7984	106.538	86.7732	58.066	115.5	56.8016	48.7431	75.7598	58.5143	48.7063	73.4999	79.1857	43.3815	70.3807	51.6145	45.7758	40.3037	48.6183	89.761	37.1494	36.7888	37.0386	64.3925	36.4827	75.6289	8.40109	35.0983	37.4342	57.1972	49.5284	36.29	39.5345	59.7822	40.6151	5.91401	19.9978	38.8042	33.3699	35.5793	52.3626	36.2436
		2041	75.0488	114.468	58.0707	75.2815	65.8752	98.1864	76.0042	103.275	83.7557	56.1211	111.002	54.7159	47.09	73.3673	57.1363	47.0726	70.7841	76.8229	41.7779	68.588	50.1276	44.1712	38.7975	47.3273	87.5032	35.6572	35.506	35.7863	61.9388	35.1559	73.7151	7.99316	33.8152	36.5288	55.0024	47.4449	35.0207	38.1186	58.5655	39.2563	5.71235	18.8505	37.3698	32.1935	34.2442	51.084	35.1799
		2042	72.2636	110.247	56.7326	72.9468	63.2705	94.9074	73.3282	100.301	80.9629	54.2306	106.708	52.7238	45.4843	71.0802	55.8639	45.5454	68.1671	74.4913	40.2233	66.902	48.6937	42.6222	37.3352	46.1041	85.5597	34.275	34.2665	34.6468	59.6085	33.8853	71.9891	7.62621	32.6351	35.6973	52.9443	45.477	33.8026	36.7878	57.4105	37.971	5.52489	17.8057	35.999	31.0747	32.9943	49.8709	34.158
		2043	69.4329	105.956	55.1118	70.4758	60.575	91.5326	70.5714	96.9995	78.061	52.2779	102.488	50.6898	43.8174	68.6815	54.4278	43.9282	65.4779	72.116	38.6887	65.0277	47.1751	41.0336	35.8776	44.7729	83.2959	32.8372	33.0048	33.3801	57.2066	32.5912	70.0243	7.26532	31.4074	34.8388	50.7811	43.5678	32.5548	35.4347	56.1344	36.6268	5.32969	16.7781	34.6303	29.9315	31.708	48.5548	33.1204
		2044	66.6044	101.668	53.5045	67.9465	57.9294	88.2142	67.8637	93.7773	75.1112	50.2915	98.1402	48.6544	42.2009	66.4084	52.9606	42.3591	62.8248	69.5928	37.1192	63.0924	45.6593	39.5017	34.3756	43.4162	81.0708	31.4768	31.7218	32.1739	54.8257	31.2776	68.1229	6.92011	30.2222	33.9636	48.6726	41.706	31.3334	34.0765	54.8588	35.3151	5.13614	15.8352	33.2647	28.7841	30.4247	47.1517	32.0393
		2045	63.8061	97.2945	51.9546	65.3862	55.2855	84.9488	65.1462	90.4769	72.1273	48.323	93.9046	46.6141	40.5247	63.9824	51.6319	40.7328	60.1143	67.1263	35.5681	61.1549	44.0746	37.9179	32.9067	42.0173	78.6571	30.0691	30.4428	30.8827	52.3929	29.979	66.0768	6.58417	28.9934	33.0391	46.4923	39.8315	30.0982	32.7014	53.4932	33.9601	4.93869	14.8964	31.8988	27.6168	29.1376	45.7513	30.974
		2046	60.8751	92.6847	50.0422	62.6002	52.6059	81.2657	62.2954	87.0598	68.9081	46.2218	89.3136	44.4756	38.7985	61.2974	49.9467	39.0258	57.2197	64.3635	33.9122	59.0901	42.3361	36.2189	31.3577	40.4809	75.9471	28.6264	29.0834	29.5445	49.8406	28.6265	63.7395	6.24258	27.7014	31.9941	44.2159	37.9108	28.8062	31.2214	52.2241	32.4104	4.72802	13.9847	30.4322	26.3974	27.7918	44.1816	29.7674
		2047	57.9726	88.0187	48.2017	59.8125	49.9271	77.5472	59.476	83.6398	65.6885	44.1282	84.7364	42.3421	37.0381	58.5308	48.1323	37.3286	54.3297	61.648	32.294	56.9896	40.5776	34.5213	29.8413	38.9019	73.0561	27.1755	27.7155	28.1355	47.2378	27.2536	61.2855	5.90997	26.3913	30.8814	41.9276	36.0093	27.514	29.7332	50.7609	30.8873	4.51541	13.1353	28.9932	25.1794	26.4517	42.5811	28.516
		2048	55.1647	83.647	46.2486	57.1291	47.4008	74.0373	56.695	80.1902	62.615	42.1505	80.495	40.2723	35.3095	55.8628	46.4693	35.6627	51.6007	58.9544	30.7527	54.9146	38.8521	32.8437	28.3735	37.3528	70.2538	25.7883	26.4051	26.8039	44.7852	25.9755	58.8808	5.59891	25.1261	29.7921	39.7629	34.1474	26.2638	28.3087	49.3477	29.397	4.31158	12.319	27.6149	24.0216	25.1592	40.9667	27.3121
		2049	52.3075	79.2248	44.3307	54.4157	44.879	70.2888	53.8895	76.8581	59.5075	40.1235	76.1692	38.1842	33.5598	53.1825	44.5306	34.0032	48.838	56.1965	29.1878	52.7651	37.1218	31.1724	26.8911	35.7171	67.4519	24.4285	25.0816	25.4526	42.3497	24.6351	56.5024	5.29302	23.8206	28.6509	37.5889	32.249	24.998	26.891	47.7718	27.9103	4.10688	11.5241	26.1868	22.833	23.843	39.3275	26.0768
		2050	49.268	74.5581	42.2536	51.4384	42.2082	66.4157	50.8987	73.0645	56.2032	37.9568	71.6147	36.016	31.6934	50.2575	42.4606	32.1844	45.9095	53.2258	27.5193	50.3936	35.2354	29.3885	25.3148	33.9049	64.2755	22.9639	23.6661	23.9984	39.8101	23.2396	53.8377	4.97582	22.4536	27.3184	35.2878	30.3196	23.6224	25.3859	45.9494	26.3161	3.88661	10.7263	24.7016	21.5748	22.4651	37.5366	24.7186
	CO	2015	23.6384	18.0382	11.8514	18.643	17.2387	15.4748	22.4664	14.312	12.2904	16.3372	13.4602	16.5863	13.5523	14.8374	13.4047	10.652	11.1439	13.4353	12.4167	10.5308	10.5285	12.3067	12.3091	11.122	11.201	9.16952	10.0971	10.1135	9.76232	10.4138	9.35388	7.98495	11.1252	9.54799	8.44124	15.6937	10.9365	8.27271	10.8452	10.0833	7.80608	11.5057	10.8385	9.33754	10.5531	9.62593	10.6605
		2016	24.6531	19.6129	12.4107	20.0366	20.6786	17.4952	23.6957	16.1573	14.4021	16.9975	16.3684	17.7391	14.0826	16.2796	13.4078	11.9605	11.9291	15.0825	13.3996	12.2029	11.4334	12.8091	12.9804	11.9806	12.1046	10.2945	10.7955	10.5847	10.6128	11.0527	10.3195	7.90814	11.6937	9.78596	9.1954	16.8078	11.2212	8.85456	11.5263	10.4764	6.78914	12.2801	11.221	9.91806	11.3389	10.6482	9.77876
		2017	25.72	21.4654	12.9136	21.3221	21.9379	19.779	24.8062	17.6429	16.4224	17.8005	19.3646	18.5865	14.9678	17.9611	13.236	13.0911	13.0681	16.4743	14.0818	14.0784	12.3737	13.643	13.5742	12.6831	13.6435	11.2035	11.3805	11.3192	11.6471	11.6499	11.6701	7.7298	12.3757	10.2956	10.1361	17.4731	11.7027	9.72109	14.8782	11.0723	5.65736	12.6159	12.0129	10.4112	11.8887	11.3285	10.1428
		2018	25.7432	22.4205	13.0081	21.5908	22.0099	21.077	24.9347	18.1509	17.5521	17.8632	21.3607	18.6047	14.9873	18.4643	13.0932	13.4545	13.6433	17.0867	14.1049	14.8343	12.633	13.6152	13.5934	12.816	14.0871	11.3599	11.4123	11.161	12.1724	11.6769	12.0631	6.99656	12.2727	10.2812	10.5849	17.5427	11.7088	9.75508	15.4227	10.9428	4.23869	12.2269	11.9441	10.4492	11.9009	11.6079	10.127
		2019	25.9179	23.5372	13.0465	21.9106	22.1955	22.2474	25.134	18.8511	18.4815	18.0188	23.2001	18.7632	15.021	18.9553	12.9757	13.6507	14.3518	17.7512	14.2148	15.4791	13.0582	13.6667	13.6859	12.9942	14.5259	11.562	11.5235	11.1601	12.7942	11.7812	12.4376	6.30347	12.2207	10.3449	11.1216	17.6681	11.7609	9.83556	15.5721	10.9046	3.29943	11.9041	11.9572	10.554	11.9906	12.0078	9.9783
		2020	16.3595	14.9336	4.59361	12.6518	13.7013	7.82773	15.493	11.6615	7.00247	11.1246	14.3733	12.0756	5.37776	6.74715	5.8103	4.61083	9.45643	9.16389	8.93311	7.14604	5.57741	4.79849	8.81169	7.60327	8.33271	4.33823	6.8238	4.10214	8.88121	6.98911	7.11466	2.11008	4.85039	4.80714	7.58701	11.4853	7.01214	5.65819	8.78169	4.33216	1.62929	6.57231	5.48851	6.45328	7.70705	6.33191	4.76586
		2021	18.1541	15.9261	5.50009	13.4663	13.7129	8.37714	16.916	11.8941	6.67888	12.2469	15.1927	13.4093	6.64259	7.87086	6.87632	4.85972	10.146	9.58018	9.99606	7.0388	5.77143	6.07527	9.83879	8.13224	9.37749	4.68474	7.59862	5.1995	9.49119	7.82148	8.02693	2.75689	5.85668	5.64056	8.11938	12.5112	7.81682	6.05434	9.0679	5.13217	2.40357	8.10494	6.47995	7.09247	8.49796	6.7439	5.42566
		2022	24.3092	22.7536	9.86568	18.7501	18.4909	14.1839	22.8194	17.1162	10.9548	16.684	21.7714	18.0657	11.395	13.3278	10.3394	8.5304	14.3597	13.6392	13.6261	10.9936	9.20215	10.5053	13.1983	11.2149	13.6737	8.05919	10.601	8.91565	13.2318	10.9622	11.7853	5.18866	9.62796	8.44544	11.521	16.5175	10.5952	8.7385	13.3775	8.43965	3.93172	11.9116	10.0421	9.66965	11.3119	9.99046	8.29071
		2023	21.7698	23.1675	10.7056	17.8831	17.8053	16.0612	20.8461	17.5265	12.7366	15.1301	22.623	15.9542	11.9992	14.4918	10.6957	9.88927	14.2928	13.4001	12.1053	11.9426	10.0232	11.1563	11.6561	10.5941	13.8392	9.02612	9.68516	9.17473	12.823	9.95455	11.8727	6.15195	9.78335	8.13044	11.2655	14.8589	9.77997	8.67315	12.9222	8.90589	2.82157	11.0243	9.85047	8.85094	10.0975	10.0547	8.08048
		2024	22.2322	25.5527	11.9555	18.9625	18.8584	19.1868	21.5021	19.6229	15.2982	15.5664	25.3065	16.2132	12.9663	16.5645	11.6203	11.4174	15.6522	14.7055	12.3024	13.5992	11.229	12.1584	11.8037	11.2064	15.3349	10.097	9.98421	9.93603	13.908	10.1931	13.047	6.67759	10.3853	8.60832	12.2489	15.1436	10.1035	9.36677	13.6459	9.81687	2.16226	10.9874	10.3775	9.13633	10.2833	10.9181	8.57406
		2025	23.0625	28.133	12.9092	20.111	20.0383	22.2946	22.4875	21.8747	17.7401	16.2533	28.1542	16.8315	13.591	17.9635	12.3231	12.4291	17.2129	16.2158	12.7655	15.1036	12.124	12.7674	12.2166	11.9169	17.0034	10.7518	10.4157	10.4324	15.2797	10.6098	14.4664	6.42439	10.7552	9.03835	13.4891	15.6677	10.5048	10.0398	14.4915	10.5325	1.85426	10.7592	10.8581	9.53371	10.6714	11.7495	9.05117
		2026	23.7046	29.8385	13.6911	21.0048	20.8018	24.8489	23.2226	23.5039	19.8629	16.7856	29.816	17.2978	14.1316	19.3524	12.9899	13.0772	18.2761	17.6025	13.1228	16.2312	12.7664	13.3095	12.5284	12.4544	18.2558	11.1291	10.7568	10.8614	16.2119	10.9088	15.4855	5.70062	11.119	9.42917	14.3053	16.0483	10.8113	10.4997	15.1339	11.0984	1.7205	10.3438	11.2036	9.83954	10.963	12.3597	9.42746
		2027	24.3801	31.53	14.4802	21.8382	21.5568	27.1409	23.9874	25.1826	21.9707	17.3234	31.4028	17.7765	14.6826	20.6255	13.706	13.6811	19.353	18.9878	13.485	17.3427	13.3866	13.8689	12.8519	12.9701	19.6137	11.4869	11.0994	11.3194	17.1508	11.2318	16.6112	4.89325	11.4947	9.83987	15.1091	16.4367	11.1232	10.9754	15.8049	11.7076	1.70956	9.93307	11.5902	10.1426	11.2595	13.0009	9.83866
		2028	24.9079	33.063	15.2033	22.5106	22.1537	28.8461	24.5933	26.7242	23.6754	17.753	32.7713	18.1624	15.1297	21.695	14.3887	14.1475	20.3588	20.1736	13.7695	18.2759	13.9058	14.3317	13.1208	13.418	20.854	11.7689	11.3596	11.7292	18.0195	11.4915	17.6756	4.20523	11.8047	10.1894	15.8854	16.7364	11.372	11.3987	16.4009	12.2299	1.73394	9.53326	11.8926	10.3858	11.4914	13.575	10.1916
		2029	25.5972	34.8535	15.9771	23.3328	22.8441	30.5513	25.3234	28.4648	25.2409	18.3151	34.4423	18.67	15.6936	22.8822	15.2243	14.7062	21.4793	21.3632	14.1666	19.2516	14.5496	14.8904	13.4863	13.9587	22.3129	12.1297	11.7094	12.218	18.9743	11.8308	18.917	3.77952	12.1891	10.591	16.759	17.1381	11.7057	11.9023	17.1191	12.8623	1.78694	9.28722	12.2816	10.698	11.7854	14.2407	10.6114
		2030	26.5207	36.9598	16.9721	24.4362	23.6776	32.0226	26.2833	30.4855	26.8554	19.0493	36.4444	19.3286	16.0363	24.1075	16.148	15.414	22.8259	22.8583	14.6913	20.4112	15.3297	15.4507	13.9621	14.6463	24.0596	12.5892	12.1644	12.8053	20.1364	12.2744	20.4038	3.56949	12.4662	11.1185	17.8177	17.677	12.1432	12.5148	17.952	13.492	1.8651	9.17402	12.7875	11.1134	12.205	15.0628	11.1513
		2031	27.2825	38.6287	17.8627	25.4012	24.4062	32.7239	27.0685	32.1263	28.1542	19.6836	38.0092	19.882	16.3587	24.4497	17.0356	16.0143	23.8657	24.1547	15.1354	21.4445	16.0166	15.6973	14.3493	15.2488	25.5146	12.9777	12.5493	13.3085	21.069	12.6607	21.5955	3.4519	12.1124	11.5832	18.6487	18.103	12.5088	13.0223	18.7294	13.179	1.92657	9.03833	13.2008	11.4646	12.5523	15.804	11.6101
		2032	28.0261	40.2611	18.7771	26.3507	25.0643	33.5294	27.8748	33.8263	29.3489	20.3097	39.5237	20.4376	16.7665	24.7426	17.9549	16.6032	24.8744	25.3936	15.567	22.4385	16.7242	15.9287	14.7216	15.8578	26.9816	13.3664	12.939	12.4677	21.9591	13.0209	22.8292	3.40948	12.3426	12.0637	19.451	18.5075	12.8756	13.5177	19.5043	13.384	1.99423	8.94362	13.622	11.8139	12.8909	16.5427	12.0588
		2033	28.6814	41.7984	19.6265	27.2214	25.6748	34.802	28.5867	35.4117	30.4195	20.8865	40.9439	20.9433	17.2835	25.7299	18.8659	17.1509	25.8488	26.5511	15.9545	23.3803	17.3936	16.4535	15.0583	16.4402	28.3947	13.7091	13.2979	12.9485	22.7826	13.3674	24.024	3.40193	12.6626	12.5112	20.2048	18.8702	13.2067	13.977	20.2308	13.8853	2.06277	8.84608	13.9927	12.1294	13.1969	17.2595	12.4908
		2034	29.5163	43.5531	20.5935	28.2494	26.3907	36.2986	29.4752	37.2125	31.6223	21.5742	42.6234	21.5429	17.9062	26.9026	19.8676	17.7779	26.9298	27.829	16.4394	24.4243	18.1655	17.0628	15.4496	17.1127	30.0429	14.1278	13.7314	13.4466	23.7107	13.7637	25.3991	3.43131	13.0688	13.0536	21.0518	19.3263	13.6155	14.514	21.0814	14.4801	2.14498	8.81802	14.4482	12.5113	13.5696	18.0837	12.9921
		2035	30.378	45.3606	21.594	29.3066	27.1271	37.9354	30.4054	39.0661	32.83	22.2684	44.2763	22.1542	18.5502	28.0992	20.8898	18.4297	28.0593	29.1328	16.9363	25.5469	18.9564	17.6843	15.8563	17.8235	31.8003	14.5683	14.1741	13.985	24.7015	14.1684	26.8785	3.48023	13.5173	13.615	21.9391	19.7624	14.0294	15.0611	21.9755	15.146	2.2332	8.79763	14.921	12.8973	13.9542	18.9463	13.504
		2036	30.9934	46.5883	22.3718	30.1384	27.657	39.004	31.0846	40.4229	33.7578	22.7965	45.4502	22.589	18.9937	28.914	21.7462	18.9434	28.808	30.147	17.2645	26.5132	19.6066	17.8854	16.1468	18.4152	33.1062	14.8675	14.5028	14.3112	25.35	14.4769	27.9563	3.49601	13.7965	14.0919	22.4902	20.0721	14.3426	15.4683	22.7182	15.5606	2.29442	8.72195	15.2661	13.1905	14.222	19.6294	13.911
		2037	31.2599	47.2138	22.9312	30.6275	27.8488	39.6854	31.4527	41.259	34.2744	23.093	45.9413	22.7982	19.2639	29.4926	22.452	19.223	29.1791	30.8617	17.4191	27.1036	20.0163	18.1503	16.2453	18.8323	34.0118	14.9781	14.6649	14.5494	25.6626	14.614	28.701	3.47633	13.9684	14.409	22.7527	20.1603	14.4905	15.6786	23.1713	15.8768	2.32764	8.58054	15.4245	13.3303	14.3377	20.0926	14.176
		2038	31.1901	47.2819	23.2205	30.7639	27.7002	40.008	31.4236	41.6731	34.3795	23.1045	45.9724	22.749	19.3338	29.766	22.7182	19.2898	29.2183	31.1059	17.3755	27.4234	20.2061	18.1957	16.1743	19.0159	34.6192	14.922	14.6692	14.6288	25.6799	14.5941	29.1806	3.42917	13.9644	14.5802	22.7721	20.0211	14.4883	15.6966	23.4094	15.9862	2.33679	8.35209	15.447	13.3285	14.284	20.3798	14.2689
		2039	30.7198	46.7789	23.2179	30.5016	27.2269	39.7765	31.018	41.5762	34.0685	22.8307	45.4742	22.4065	19.154	29.6444	22.7536	19.1318	28.9083	30.9486	17.1165	27.4118	20.1318	17.997	15.9137	18.9553	34.7494	14.6887	14.4856	14.5211	25.3869	14.3903	29.2765	3.34813	13.8129	14.5688	22.5201	19.6257	14.2939	15.5354	23.3416	15.9053	2.31864	8.05715	15.2577	13.1514	14.0608	20.3861	14.1735
		2040	29.7291	45.3837	22.7417	29.6724	26.2264	38.7284	30.0749	40.6621	33.1186	22.162	44.0828	21.6794	18.6037	28.9152	22.3331	18.5897	28.0527	30.2227	16.5574	26.8622	19.6997	17.4712	15.3827	18.5561	34.259	14.1788	14.0412	14.1365	24.5766	13.9243	28.8652	3.20644	13.3959	14.2875	21.8304	18.9034	13.8508	15.0891	22.817	15.5015	2.2572	7.63256	14.8104	12.7363	13.5795	19.9852	13.833
		2041	28.7207	43.8061	22.2232	28.8097	25.21	37.5753	29.0863	39.5226	32.0527	21.4771	42.4798	20.9394	18.021	28.0772	21.8656	18.0143	27.0886	29.3996	15.9881	26.2482	19.1835	16.904	14.8475	18.1118	33.4868	13.6457	13.5879	13.6952	23.7035	13.4539	28.2103	3.05892	12.9409	13.9793	21.049	18.1568	13.4022	14.5877	22.4126	15.0231	2.18608	7.21396	14.3012	12.3202	13.105	19.5495	13.4631
		2042	27.7839	42.388	21.8126	28.0466	24.3263	36.49	28.1932	38.5636	31.1287	20.8506	41.027	20.2713	17.4878	27.3289	21.4786	17.5113	26.2089	28.6405	15.4651	25.7225	18.7218	16.3874	14.3547	17.7261	32.896	13.1781	13.1748	13.321	22.9183	13.0282	27.6784	2.93213	12.5476	13.7249	20.3561	17.485	12.9964	14.1442	22.0732	14.5991	2.12421	6.84595	13.8409	11.9476	12.6857	19.1744	13.1331
		2043	26.6921	40.7326	21.1866	27.093	23.2869	35.1879	27.1298	37.2896	30.009	20.0972	39.3997	19.4867	16.8448	26.4033	20.9237	16.8873	25.1717	27.7236	14.8731	24.9986	18.1355	15.7746	13.7924	17.2121	32.0215	12.6236	12.688	12.8323	21.992	12.5291	26.9195	2.79301	12.0739	13.3931	19.5218	16.7488	12.515	13.6222	21.5798	14.0804	2.04889	6.45	13.3129	11.5066	12.1895	18.6659	12.7325
		2044	25.6692	39.1825	20.6206	26.1865	22.3259	33.9976	26.1545	36.1416	28.9478	19.3823	37.8231	18.7513	16.2641	25.5937	20.4109	16.3251	24.2126	26.821	14.3057	24.3157	17.597	15.2239	13.2483	16.7325	31.2446	12.1311	12.2255	12.3998	21.1298	12.0543	26.2545	2.667	11.6476	13.0895	18.7583	16.0734	12.0759	13.133	21.1425	13.6104	1.97946	6.10285	12.8202	11.0933	11.7256	18.1722	12.3479
		2045	24.5171	37.3848	19.9632	25.1242	21.2431	32.641	25.032	34.7652	27.7144	18.5678	36.0822	17.9112	15.5713	24.5848	19.8392	15.6513	23.0985	25.7929	13.6668	23.4984	16.9354	14.5697	12.6442	16.1449	30.2235	11.5539	11.6975	11.8665	20.1316	11.5192	25.3896	2.52993	11.1405	12.6951	17.8644	15.305	11.565	12.5653	20.5544	13.0489	1.89766	5.72386	12.2569	10.6116	11.1959	17.5796	11.9016
		2046	23.4069	35.6378	19.2415	24.0702	20.2273	31.2472	23.953	33.475	26.4956	17.7726	34.3416	17.1012	14.9183	23.5693	19.2048	15.0057	22.0013	24.7482	13.0395	22.7205	16.2785	13.9264	12.0572	15.5652	29.2021	11.007	11.1827	11.36	19.164	11.0071	24.5082	2.40031	10.6514	12.3019	17.0013	14.5769	11.0762	12.0048	20.0805	12.462	1.81795	5.37722	11.7014	10.15	10.6861	16.9881	11.4458
		2047	22.409	34.0231	18.6321	23.1202	19.299	29.9754	22.9901	32.3305	25.3915	17.0575	32.7544	16.3671	14.3169	22.6248	18.6053	14.4292	21.0008	23.8297	12.4831	22.029	15.685	13.344	11.535	15.0373	28.2394	10.5045	10.7133	10.8756	18.2595	10.5347	23.6896	2.28447	10.2014	11.937	16.2069	13.9192	10.6354	11.4932	19.6213	11.9393	1.74541	5.07736	11.2071	9.73293	10.2248	16.4595	11.0227
		2048	21.4928	32.5899	18.019	22.2582	18.4679	28.8458	22.089	31.243	24.3956	16.4223	31.3618	15.6906	13.757	21.7648	18.105	13.8946	20.1042	22.9694	11.9816	21.3954	15.1372	12.7963	11.0547	14.5531	27.3717	10.0474	10.2878	10.4431	17.4489	10.1204	22.9407	2.1814	9.78944	11.6073	15.4921	13.3042	10.2327	11.0294	19.2264	11.4534	1.67984	4.79962	10.7591	9.35908	9.80233	15.9611	10.6411
		2049	20.4761	31.0131	17.3535	21.3014	17.5682	27.515	21.0954	30.0866	23.2946	15.7066	29.8169	14.9475	13.1372	20.8187	17.4318	13.3108	19.118	21.9985	11.4258	20.6552	14.5316	12.2026	10.5267	13.9817	26.4045	9.56269	9.81838	9.96361	16.5781	9.64356	22.1182	2.07199	9.32472	11.2156	14.7144	12.6241	9.78562	10.5267	18.7006	10.9257	1.60767	4.5112	10.251	8.93811	9.33348	15.395	10.2079
		2050	19.463	29.4537	16.692	20.3204	16.6741	26.2371	20.1072	28.8636	22.2027	14.9946	28.2909	14.2279	12.5203	19.8539	16.7738	12.7142	18.1363	21.0265	10.8713	19.9076	13.9195	11.6097	10.0005	13.3939	25.3916	9.07174	9.34914	9.48039	15.7267	9.18067	21.2682	1.96567	8.87016	10.7919	13.9402	11.9775	9.33185	10.0285	18.152	10.396	1.53538	4.23736	9.7582	8.52297	8.87469	14.8286	9.76492
	PM2.5	2015	3.16927	2.41844	1.58895	2.49952	2.31125	2.07475	3.01214	1.91885	1.64781	2.19038	1.80465	2.22377	1.81699	1.98929	1.7972	1.42815	1.49409	1.80131	1.66475	1.4119	1.41159	1.64999	1.65032	1.49115	1.50175	1.22938	1.35374	1.35595	1.30886	1.3962	1.2541	1.07057	1.49158	1.28013	1.13174	2.1041	1.46629	1.10915	1.45405	1.3519	1.04658	1.54261	1.45315	1.25191	1.41489	1.29058	1.42929
		2016	3.28468	2.61314	1.65356	2.6696	2.75514	2.33099	3.15712	2.15273	1.91887	2.26468	2.18086	2.36349	1.87631	2.16903	1.7864	1.59357	1.58938	2.00953	1.78531	1.62586	1.52334	1.70664	1.72945	1.59625	1.61276	1.3716	1.43834	1.41026	1.414	1.47262	1.37493	1.05365	1.55802	1.30384	1.22516	2.2394	1.49507	1.17975	1.53572	1.39583	0.904558	1.63615	1.49504	1.32144	1.51075	1.41873	1.30288
		2017	3.25928	2.72014	1.63643	2.70197	2.78	2.50643	3.14349	2.23574	2.08107	2.25571	2.45391	2.35531	1.89674	2.27606	1.67728	1.65893	1.65601	2.08765	1.78447	1.78403	1.56801	1.72887	1.72015	1.60722	1.72893	1.41973	1.44216	1.43438	1.47594	1.4763	1.47885	0.979533	1.56826	1.30467	1.28447	2.21422	1.48298	1.23187	1.88539	1.4031	0.716911	1.5987	1.52229	1.31932	1.50656	1.43556	1.28531
		2018	3.10691	2.7059	1.56993	2.60577	2.65635	2.54376	3.00933	2.19061	2.11834	2.15589	2.57799	2.24537	1.8088	2.22843	1.5802	1.62381	1.6466	2.06217	1.7023	1.79034	1.52466	1.6432	1.64057	1.54674	1.70015	1.37101	1.37734	1.34701	1.46907	1.40928	1.45588	0.844406	1.48117	1.24083	1.27748	2.1172	1.41312	1.17733	1.86135	1.32067	0.511562	1.47565	1.44152	1.2611	1.4363	1.40095	1.22221
		2019	3.01507	2.73812	1.51772	2.5489	2.58204	2.58807	2.92388	2.19297	2.14998	2.09615	2.69891	2.18275	1.74742	2.2051	1.50948	1.58801	1.66957	2.06502	1.65363	1.80071	1.51908	1.58986	1.59211	1.51164	1.68982	1.34503	1.34054	1.29827	1.48836	1.37052	1.44688	0.733293	1.42165	1.20344	1.29379	2.05536	1.36816	1.14419	1.81152	1.26855	0.383827	1.38482	1.391	1.22777	1.39489	1.39689	1.16079
		2020	1.98206	1.8093	0.556546	1.53286	1.66	0.948382	1.87708	1.41287	0.848397	1.34782	1.74142	1.46305	0.651552	0.817463	0.703957	0.558633	1.14571	1.11027	1.08231	0.865791	0.675741	0.58137	1.0676	0.921188	1.00956	0.525605	0.82675	0.497002	1.07602	0.846778	0.861989	0.25565	0.587658	0.582418	0.919218	1.39152	0.849568	0.685528	1.06396	0.52487	0.197399	0.796279	0.66497	0.781859	0.933761	0.767154	0.577417
		2021	2.01476	1.76749	0.610404	1.4945	1.52187	0.929701	1.87735	1.32001	0.741226	1.35917	1.68609	1.48817	0.737198	0.873513	0.763138	0.539335	1.12601	1.06321	1.10937	0.78117	0.640517	0.674237	1.09191	0.902521	1.04072	0.519915	0.8433	0.577044	1.05334	0.868033	0.890834	0.305961	0.649978	0.625992	0.901094	1.3885	0.867516	0.671914	1.00636	0.569571	0.266749	0.899491	0.719148	0.787127	0.943109	0.748442	0.602143
		2022	2.40521	2.2513	0.976133	1.85518	1.82953	1.40339	2.2578	1.69352	1.08389	1.65076	2.15411	1.78746	1.12745	1.31868	1.023	0.844017	1.42079	1.3495	1.3482	1.08773	0.910482	1.03942	1.30587	1.10963	1.35291	0.797394	1.04889	0.882135	1.30919	1.08462	1.16607	0.513377	0.952612	0.835611	1.13991	1.63428	1.04832	0.864607	1.3236	0.835038	0.389013	1.17856	0.993584	0.956738	1.11923	0.988479	0.820302
		2023	2.31315	2.46167	1.13752	1.90017	1.89191	1.70659	2.21501	1.86229	1.35333	1.60765	2.40381	1.69522	1.27498	1.53983	1.13647	1.05079	1.51869	1.42383	1.28625	1.26896	1.06501	1.18541	1.23852	1.12567	1.47049	0.959072	1.0291	0.974862	1.36251	1.05772	1.26154	0.653677	1.03953	0.863901	1.19702	1.57884	1.03917	0.921566	1.37306	0.946297	0.299807	1.17139	1.04666	0.940459	1.07291	1.06836	0.858593
		2024	2.18381	2.50997	1.17436	1.86264	1.85241	1.88467	2.11209	1.92751	1.5027	1.52905	2.4858	1.59258	1.27365	1.62709	1.14143	1.12151	1.53747	1.44448	1.20843	1.33582	1.103	1.19429	1.15945	1.10077	1.50631	0.991799	0.980724	0.975991	1.36614	1.00125	1.28157	0.655923	1.02013	0.845574	1.20317	1.48752	0.992446	0.920074	1.34041	0.964287	0.212393	1.07927	1.01936	0.897438	1.01011	1.07246	0.842208
		2025	2.07104	2.52638	1.15926	1.806	1.79947	2.00209	2.0194	1.96438	1.59308	1.45957	2.52828	1.51149	1.22049	1.61315	1.10663	1.11615	1.54574	1.4562	1.14636	1.35633	1.08876	1.14653	1.09707	1.07016	1.52693	0.965524	0.935344	0.936844	1.37213	0.952771	1.2991	0.576919	0.965832	0.811656	1.21134	1.40698	0.943342	0.901586	1.30135	0.945836	0.166515	0.966193	0.975071	0.85614	0.958311	1.05513	0.812807
		2026	2.03584	2.56265	1.17585	1.80398	1.78654	2.13412	1.99444	2.0186	1.7059	1.44161	2.56071	1.4856	1.21368	1.66206	1.11563	1.12312	1.56962	1.51177	1.12704	1.394	1.09643	1.14307	1.07599	1.06963	1.56788	0.955806	0.923839	0.932815	1.39234	0.936886	1.32995	0.489591	0.954944	0.809813	1.2286	1.37829	0.92852	0.901755	1.29976	0.95317	0.147763	0.888364	0.96221	0.845057	0.941542	1.06149	0.809667
		2027	2.0115	2.60141	1.1947	1.80178	1.77856	2.23929	1.9791	2.07771	1.81271	1.42929	2.59091	1.46667	1.2114	1.70173	1.13082	1.12877	1.59674	1.56661	1.11259	1.43087	1.10447	1.14426	1.06036	1.07011	1.61825	0.947735	0.915769	0.933921	1.41504	0.926692	1.37052	0.403722	0.948379	0.811847	1.24659	1.35613	0.917733	0.905535	1.304	0.965946	0.141048	0.819537	0.956259	0.836825	0.928973	1.07265	0.811748
		2028	1.99503	2.64822	1.21773	1.80302	1.77443	2.31046	1.96983	2.14051	1.89631	1.42195	2.62486	1.45474	1.21183	1.73769	1.15248	1.13317	1.63066	1.61583	1.10288	1.46383	1.11381	1.14791	1.05092	1.07474	1.67033	0.942647	0.909864	0.939462	1.4433	0.920423	1.41575	0.336823	0.94551	0.816134	1.27236	1.34052	0.910852	0.912996	1.31365	0.979569	0.138882	0.763578	0.952555	0.831867	0.920419	1.08731	0.816305
		2029	1.9972	2.71942	1.2466	1.82053	1.78239	2.38374	1.97584	2.22094	1.9694	1.42902	2.68733	1.45671	1.22448	1.78537	1.18786	1.14744	1.67591	1.66684	1.10534	1.50209	1.13522	1.16181	1.05226	1.08912	1.74095	0.946407	0.913615	0.953303	1.48046	0.923091	1.47599	0.294894	0.951047	0.826358	1.30761	1.33718	0.913329	0.928665	1.33571	1.00357	0.139425	0.724628	0.958263	0.834701	0.919543	1.11112	0.827944
		2030	2.01369	2.80631	1.28867	1.85541	1.79781	2.43144	1.99566	2.31473	2.0391	1.44639	2.76718	1.4676	1.21762	1.83046	1.2261	1.17037	1.73315	1.7356	1.1155	1.5498	1.16397	1.17316	1.06012	1.11208	1.82682	0.955881	0.923625	0.972291	1.52894	0.931983	1.54923	0.271028	0.946545	0.844217	1.35288	1.3422	0.922019	0.950233	1.36308	1.02443	0.141615	0.696573	0.97094	0.843826	0.926709	1.1437	0.846702
		2031	2.00351	2.83673	1.31176	1.86536	1.79229	2.4031	1.9878	2.35922	2.06752	1.44548	2.79124	1.46005	1.20132	1.79548	1.25103	1.17602	1.7526	1.77382	1.11148	1.5748	1.17619	1.15275	1.05375	1.11981	1.87368	0.953031	0.921572	0.977322	1.54722	0.929753	1.58589	0.253493	0.889482	0.850625	1.36948	1.32941	0.918592	0.956306	1.37541	0.967815	0.141479	0.663737	0.969411	0.841909	0.92179	1.16058	0.852599
		2032	2.00195	2.87591	1.34128	1.88227	1.79038	2.39506	1.99114	2.41626	2.09643	1.45075	2.82323	1.45989	1.19766	1.7674	1.28254	1.18599	1.77681	1.8139	1.11198	1.60282	1.19464	1.13781	1.05158	1.13274	1.92734	0.954782	0.924249	0.890587	1.56857	0.930104	1.63072	0.243545	0.881653	0.86173	1.38941	1.32202	0.919724	0.965587	1.39322	0.956038	0.142451	0.638856	0.973042	0.843887	0.920819	1.18167	0.861375
		2033	1.99776	2.91141	1.36705	1.89607	1.78834	2.42408	1.99117	2.46655	2.11883	1.45482	2.85189	1.45878	1.20386	1.79218	1.31408	1.19462	1.80046	1.84938	1.11129	1.62852	1.21152	1.14605	1.04887	1.14512	1.9778	0.95489	0.926247	0.901907	1.58689	0.931087	1.67336	0.236957	0.881997	0.871451	1.40734	1.31438	0.919897	0.973551	1.40915	0.967159	0.143679	0.616161	0.974639	0.844858	0.919215	1.20218	0.870032
		2034	2.00348	2.95625	1.39782	1.91748	1.79132	2.46383	2.00069	2.52587	2.14642	1.46439	2.89314	1.46227	1.21541	1.82607	1.34855	1.20671	1.82791	1.88895	1.11586	1.65785	1.23302	1.15817	1.04867	1.16156	2.03922	0.958953	0.932043	0.912712	1.60941	0.934239	1.72401	0.232907	0.887067	0.886038	1.42893	1.31181	0.924178	0.985164	1.43094	0.982864	0.145594	0.59854	0.980702	0.849227	0.921063	1.22746	0.881864
		2035	2.01241	3.00494	1.43051	1.94144	1.79705	2.51305	2.01423	2.58796	2.17485	1.47518	2.93311	1.46762	1.22887	1.86145	1.38386	1.22088	1.85881	1.92992	1.12195	1.69237	1.25578	1.17151	1.05041	1.18073	2.10663	0.965089	0.938972	0.926442	1.63637	0.938593	1.78058	0.23055	0.895462	0.901931	1.45337	1.30918	0.929387	0.997731	1.45578	1.00336	0.147939	0.582805	0.988449	0.854391	0.924408	1.25511	0.894578
		2036	2.02158	3.03877	1.45923	1.96581	1.80396	2.54408	2.02753	2.63663	2.20189	1.48693	2.96454	1.47339	1.23888	1.88595	1.41842	1.2356	1.87903	1.96637	1.1261	1.72935	1.27886	1.16659	1.05319	1.20115	2.15939	0.969749	0.945961	0.933461	1.65348	0.944271	1.82348	0.228031	0.899893	0.919158	1.46695	1.30922	0.935509	1.00894	1.48182	1.01496	0.149656	0.568898	0.995748	0.860367	0.927647	1.28035	0.907363
		2037	2.01434	3.04238	1.47765	1.97359	1.79453	2.55726	2.02676	2.65866	2.20859	1.48808	2.96039	1.46908	1.24133	1.90046	1.44677	1.2387	1.88025	1.98868	1.12246	1.74651	1.28982	1.16958	1.04682	1.21352	2.19167	0.965163	0.944986	0.937537	1.65366	0.941704	1.84945	0.224009	0.900102	0.928493	1.46614	1.2991	0.933743	1.01031	1.49312	1.02308	0.149989	0.552916	0.993931	0.858985	0.923898	1.29473	0.913478
		2038	1.99479	3.02396	1.48509	1.96753	1.77159	2.55875	2.00973	2.66524	2.19877	1.47767	2.9402	1.45493	1.23651	1.90371	1.45296	1.2337	1.86868	1.9894	1.11127	1.75389	1.2923	1.16372	1.03444	1.21618	2.2141	0.954353	0.93818	0.935598	1.64238	0.933377	1.86627	0.219316	0.893104	0.932492	1.45641	1.28047	0.926609	1.00389	1.49717	1.02241	0.149451	0.534165	0.987924	0.852433	0.913543	1.30341	0.912578
		2039	1.95296	2.97389	1.47604	1.93909	1.7309	2.52872	1.97191	2.64313	2.16585	1.45142	2.89094	1.42445	1.21768	1.88459	1.44652	1.21627	1.8378	1.96751	1.08815	1.74266	1.27984	1.14413	1.01168	1.20505	2.20913	0.933808	0.920894	0.923155	1.61393	0.914836	1.8612	0.212852	0.87813	0.926183	1.43168	1.24767	0.908707	0.987638	1.4839	1.01115	0.147403	0.512219	0.969981	0.836075	0.893893	1.29601	0.901055
		2040	1.89285	2.88957	1.44796	1.88924	1.66983	2.46583	1.91486	2.58895	2.10866	1.41105	2.80674	1.38032	1.1845	1.84103	1.42195	1.1836	1.78611	1.92428	1.05421	1.71031	1.25427	1.11239	0.979412	1.18146	2.18127	0.90276	0.893999	0.900068	1.56479	0.88656	1.83784	0.204153	0.852917	0.909682	1.38994	1.20358	0.881878	0.960719	1.45276	0.986979	0.143715	0.485964	0.942974	0.810916	0.864606	1.27245	0.880748
		2041	1.81942	2.77506	1.40781	1.82506	1.59702	2.38034	1.84258	2.50371	2.0305	1.36055	2.69104	1.32648	1.14161	1.77865	1.38516	1.14118	1.71603	1.86243	1.01283	1.66279	1.21525	1.07085	0.940571	1.14736	2.12135	0.86444	0.860777	0.867572	1.50159	0.852289	1.78708	0.193779	0.819786	0.885571	1.33343	1.15021	0.849011	0.924113	1.41981	0.951695	0.138485	0.456995	0.90596	0.780471	0.830186	1.23843	0.85287
		2042	1.7498	2.66955	1.37373	1.76635	1.53204	2.29811	1.77558	2.4287	1.96045	1.31315	2.58384	1.27666	1.10137	1.72115	1.3527	1.10284	1.65061	1.80375	0.973974	1.61998	1.17908	1.03206	0.904043	1.11637	2.07176	0.82994	0.829735	0.838945	1.44337	0.820506	1.74316	0.184663	0.790233	0.864381	1.282	1.10119	0.818502	0.890787	1.39015	0.919438	0.133781	0.431151	0.871686	0.752449	0.798929	1.20758	0.827108
		2043	1.67858	2.56154	1.33236	1.70379	1.46444	2.21285	1.7061	2.34502	1.88717	1.26385	2.47772	1.22546	1.05931	1.66041	1.31582	1.06199	1.58296	1.74345	0.935321	1.57208	1.14049	0.992011	0.867361	1.08241	2.01373	0.793859	0.797909	0.806984	1.383	0.787912	1.69288	0.175643	0.759291	0.842248	1.22766	1.05328	0.787031	0.856655	1.35708	0.885474	0.128848	0.40562	0.837208	0.723612	0.766558	1.17384	0.800704
		2044	1.60758	2.45387	1.2914	1.63997	1.3982	2.12916	1.63797	2.26343	1.8129	1.21385	2.36873	1.17433	1.01857	1.60285	1.27827	1.02239	1.51635	1.67971	0.895917	1.52281	1.10204	0.953421	0.829697	1.0479	1.95674	0.75973	0.765645	0.776557	1.32329	0.754922	1.64423	0.167025	0.729449	0.819752	1.17477	1.00663	0.75627	0.822477	1.32408	0.852372	0.123967	0.382201	0.802884	0.694738	0.734338	1.13806	0.773307
		2045	1.53801	2.34523	1.25234	1.5761	1.33263	2.04764	1.57031	2.18089	1.73859	1.1648	2.26352	1.12361	0.976825	1.54226	1.24456	0.981841	1.44902	1.61804	0.85735	1.4741	1.06239	0.913989	0.793199	1.0128	1.89599	0.7248	0.733806	0.744409	1.2629	0.722626	1.59274	0.158708	0.69887	0.796388	1.12067	0.960115	0.7255	0.78825	1.28942	0.818589	0.119044	0.35907	0.768902	0.665687	0.702345	1.10281	0.746611
		2046	1.46505	2.23059	1.20434	1.50657	1.26604	1.95578	1.49923	2.09522	1.65838	1.11239	2.14946	1.07037	0.933742	1.47521	1.20204	0.939213	1.37708	1.549	0.816147	1.42209	1.01888	0.871661	0.754669	0.974233	1.82778	0.688936	0.699934	0.711032	1.19949	0.688938	1.53398	0.150237	0.666674	0.769985	1.06412	0.912379	0.693264	0.751389	1.25685	0.780004	0.113787	0.336563	0.732397	0.635292	0.668851	1.0633	0.716397
		2047	1.39311	2.11513	1.15831	1.43732	1.19977	1.86349	1.42924	2.0099	1.57853	1.06042	2.03626	1.0175	0.890042	1.40652	1.15664	0.897024	1.30557	1.48143	0.77604	1.36949	0.975098	0.829564	0.7171	0.93483	1.75557	0.653039	0.666016	0.67611	1.13515	0.654916	1.47272	0.142019	0.634195	0.742093	1.00754	0.865319	0.661174	0.714503	1.21981	0.742236	0.108507	0.315646	0.696719	0.605071	0.635647	1.02324	0.685253
		2048	1.32355	2.00691	1.10963	1.37068	1.13727	1.77635	1.36026	1.92398	1.5023	1.0113	1.93129	0.96624	0.84717	1.3403	1.11492	0.855643	1.23804	1.41447	0.73784	1.31755	0.932164	0.788009	0.680756	0.896192	1.68558	0.61873	0.633529	0.643097	1.07452	0.623221	1.41271	0.134333	0.602843	0.714791	0.954017	0.819287	0.630138	0.6792	1.18398	0.705312	0.103446	0.295565	0.662554	0.576341	0.603637	0.982899	0.655289
		2049	1.24723	1.88906	1.05703	1.2975	1.07011	1.67599	1.28496	1.83263	1.41891	0.956716	1.8162	0.910475	0.80021	1.2681	1.0618	0.810781	1.16451	1.33996	0.695962	1.25814	0.885142	0.743283	0.641198	0.851648	1.60834	0.582479	0.598053	0.6069	1.0098	0.587405	1.34726	0.126208	0.567984	0.683161	0.89628	0.768953	0.596058	0.641196	1.13908	0.665502	0.0979256	0.274784	0.624405	0.544435	0.568518	0.937734	0.621781
		2050	1.16165	1.75794	0.996262	1.21282	0.99519	1.56596	1.2001	1.72272	1.32517	0.894952	1.68854	0.849189	0.747272	1.18498	1.00114	0.758849	1.08246	1.25496	0.648853	1.18819	0.830785	0.692926	0.596877	0.799416	1.5155	0.541446	0.558003	0.565837	0.938649	0.547948	1.26939	0.117321	0.529415	0.644117	0.83202	0.714879	0.556971	0.598552	1.0834	0.620484	0.0916389	0.252907	0.582418	0.508693	0.529685	0.885042	0.582819
	NO2	2015	78.2323	59.6983	39.2227	61.6997	57.0523	51.2145	74.3535	47.3662	40.6756	54.0687	44.5471	54.8931	44.8518	49.105	44.3633	35.2533	36.8811	44.4646	41.0936	34.8522	34.8447	40.7295	40.7376	36.8086	37.0702	30.3469	33.4166	33.4711	32.3088	34.4648	30.957	26.4265	36.8192	31.5995	27.9366	51.9391	36.1948	27.3789	35.8927	33.3711	25.8345	38.0787	35.8705	30.903	34.926	31.8574	35.2815
		2016	81.3116	64.6879	40.9335	66.0855	68.203	57.7033	78.154	53.2904	47.5013	56.0618	53.9869	58.5078	46.4477	53.694	44.2219	39.4487	39.3449	49.7456	44.195	40.2479	37.7101	42.2475	42.8123	39.5148	39.9237	33.9537	35.6059	34.9108	35.0033	36.4544	34.0361	26.0829	38.5685	32.2764	30.3286	55.4361	37.0102	29.2044	38.0164	34.5536	22.3922	40.5027	37.0094	32.7121	37.3984	35.1204	32.2526
		2017	85.3797	71.2563	42.8678	70.7803	72.8246	65.658	82.3463	58.5671	54.5155	59.0902	64.2824	61.6994	49.6867	59.6234	43.9379	43.457	43.3807	54.6877	46.7457	46.7343	41.0755	45.2891	45.0607	42.1025	45.2908	37.1909	37.7786	37.5749	38.6635	38.6729	38.7398	25.6597	41.082	34.177	33.6478	58.0035	38.848	32.27	49.3895	36.7555	18.7801	41.8794	39.8778	34.5607	39.4656	37.6058	33.6699
		2018	86.0549	74.9477	43.4839	72.1742	73.5753	70.4567	83.3522	60.6752	58.6737	59.7135	71.405	62.1921	50.1	61.7229	43.7681	44.9761	45.6073	57.1177	47.1502	49.5886	42.23	45.5133	45.4403	42.8415	47.0906	37.9742	38.1493	37.3093	40.69	39.0339	40.3247	23.3883	41.0254	34.3683	35.3835	58.642	39.1404	32.6095	51.5555	36.5798	14.1692	40.8725	39.9272	34.9297	39.7826	38.8033	33.8526
		2019	87.2047	79.1946	43.8969	73.7218	74.6801	74.8548	84.5673	63.4273	62.184	60.6269	78.0604	63.1317	50.5405	63.7781	43.6587	45.9298	48.2889	59.7266	47.828	52.0819	43.9363	45.9836	46.0485	43.7211	48.8747	38.9022	38.7725	37.5498	43.0479	39.6395	41.8482	21.209	41.1183	34.8071	37.4202	59.4471	39.5714	33.0932	52.3946	36.6903	11.1014	40.053	40.2319	35.5107	40.3443	40.4021	33.5735
		2020	59.3553	54.1818	16.6664	45.9032	49.7107	28.4004	56.2114	42.3101	25.4063	40.3622	52.1488	43.8127	19.5115	24.4799	21.0808	16.7289	34.3097	33.2483	32.411	25.9272	20.2359	17.4098	31.9704	27.5861	30.2326	15.7399	24.758	14.8833	32.2227	25.3578	25.8133	7.65575	17.5981	17.4412	27.5271	41.6707	25.4413	20.5289	31.8616	15.7179	5.91136	23.8455	19.9133	23.4137	27.9626	22.9733	17.2914
		2021	63.6201	55.812	19.2748	47.192	48.0562	29.3572	59.2812	41.6821	23.4057	42.9185	53.2418	46.992	23.2786	27.5829	24.0976	17.0306	35.556	33.5732	35.0306	24.667	20.2256	21.2904	34.4794	28.499	32.8628	16.4174	26.6289	18.2213	33.2613	27.4099	28.1299	9.66135	20.5244	19.767	28.4539	43.8446	27.3936	21.2171	31.7779	17.9854	8.42316	28.4033	22.7086	24.8552	29.7806	23.6336	19.0139
		2022	79.6946	74.5948	32.3433	61.4698	60.62	46.5	74.8103	56.1133	35.9139	54.6964	71.3747	59.2261	37.3571	43.6934	33.8962	27.9658	47.0765	44.7145	44.6715	36.0411	30.168	34.4401	43.2689	36.7667	44.8275	26.421	34.754	29.2288	43.3789	35.938	38.6366	17.0103	31.564	27.6872	37.7701	54.1504	34.7351	28.648	43.8564	27.6683	12.8896	39.0507	32.9216	31.7007	37.0847	32.7524	27.18
		2023	78.7581	83.8148	38.7304	64.697	64.4155	58.1058	75.4165	63.407	46.078	54.7372	81.8447	57.7187	43.4103	52.4281	38.6945	35.7771	51.7082	48.4784	43.7941	43.2055	36.2615	40.3608	42.1691	38.3269	50.0672	32.6545	35.0387	33.1921	46.3906	36.0133	42.9529	22.2564	35.3939	29.4141	40.7559	53.7561	35.3817	31.3775	46.7497	32.2195	10.2078	39.8836	35.6367	32.0207	36.5304	36.3756	29.2333
		2024	76.2008	87.5817	40.9775	64.9941	64.6371	65.7628	73.6983	67.2575	52.4345	53.3538	86.7381	55.5706	44.442	56.7747	39.8285	39.1332	53.6477	50.403	42.1664	46.6113	38.4874	41.6729	40.4572	38.4098	52.5604	34.6073	34.2209	34.0557	47.6695	34.937	44.7185	22.8874	35.5957	29.505	41.9829	51.9046	34.6299	32.1046	46.7714	33.6473	7.41114	37.6594	35.569	31.3147	35.2461	37.4217	29.3876
		2025	73.1273	89.2051	40.9329	63.7687	63.5382	70.6926	71.304	69.361	56.2509	51.5366	89.2722	53.37	43.0948	56.9593	39.0745	39.4107	54.5793	51.4176	40.4773	47.8911	38.4433	40.4834	38.7369	37.7866	53.915	34.0921	33.0264	33.0794	48.4492	33.6418	45.8706	20.3707	34.103	28.6591	42.7717	49.6796	33.3088	31.8345	45.95	33.3969	5.87954	34.1157	34.4292	30.2298	33.8374	37.2559	28.6997
		2026	72.4689	91.2212	41.856	64.2152	63.5946	75.9672	70.9951	71.8551	60.724	51.3164	91.1524	52.8822	43.2027	59.1635	39.7123	39.9792	55.8731	53.8137	40.1186	49.6215	39.0289	40.6892	38.3014	38.0752	55.811	34.0234	32.8854	33.2049	49.5623	33.3499	47.3417	17.4277	33.9927	28.8265	43.7337	49.0623	33.052	32.0993	46.2668	33.9295	5.25985	31.6226	34.2513	30.0811	33.5156	37.7855	28.8213
		2027	71.8121	92.8722	42.6516	64.3249	63.4958	79.9441	70.6553	74.1758	64.7152	51.0265	92.4974	52.361	43.2478	60.7529	40.3712	40.2978	57.0046	55.9289	39.7202	51.0832	39.4303	40.851	37.8557	38.2036	57.7726	33.8348	32.6936	33.3416	50.518	33.0835	48.9285	14.4132	33.8578	28.9835	44.5042	48.4147	32.7637	32.3282	46.5536	34.4849	5.03553	29.258	34.1391	29.8752	33.165	38.2944	28.98
		2028	71.3031	94.6485	43.5222	64.4405	63.4188	82.5769	70.4025	76.5028	67.775	50.821	93.8135	51.9931	43.3113	62.1057	41.1903	40.4998	58.2806	57.7503	39.4175	52.3178	39.8079	41.0269	37.5605	38.4115	59.6982	33.6906	32.5189	33.5768	51.584	32.8963	50.5994	12.0382	33.7929	29.169	45.4748	47.9108	32.5542	32.6309	46.9505	35.0102	4.9637	27.2906	34.0447	29.7313	32.8962	38.8609	29.1751
		2029	71.7148	97.6479	44.7626	65.3709	64.0016	85.5945	70.9477	79.7488	70.7167	51.3128	96.4958	52.3072	43.9683	64.1084	42.6534	41.202	60.178	59.8525	39.6902	53.9366	40.7632	41.7179	37.7841	39.1078	62.5134	33.9833	32.8058	34.2309	53.1597	33.1461	52.9992	10.589	34.1499	29.6726	46.9531	48.0152	32.7955	33.3462	47.9622	36.0358	5.00642	26.0197	34.409	29.9722	33.0187	39.8976	29.7295
		2030	72.6154	101.198	46.4706	66.9079	64.8306	87.68	71.9653	83.4713	73.5318	52.1583	99.7872	52.9231	43.9084	66.0079	44.2144	42.2045	62.4988	62.5874	40.2258	55.8872	41.9737	42.3051	38.229	40.1025	65.8768	34.4699	33.3068	35.0617	55.1349	33.6082	55.8668	9.7735	34.1333	30.4432	48.786	48.4009	33.2488	34.2663	49.1538	36.9419	5.10676	25.1191	35.013	30.4291	33.418	41.2428	30.5328
		2031	72.8055	103.084	47.6681	67.7852	65.13	87.3263	72.2346	85.7315	75.1317	52.5273	101.431	53.0568	43.6546	65.2459	45.461	42.7353	63.6875	64.4587	40.3901	57.2264	42.7416	41.8896	38.2923	40.6928	68.0877	34.6321	33.489	35.5149	56.2245	33.7862	57.6295	9.21168	32.3229	30.9108	49.7655	48.3093	33.3807	34.7512	49.981	35.1694	5.14121	24.1195	35.2274	30.5941	33.4969	42.1742	30.9826
		2032	73.1989	105.154	49.0422	68.8231	65.4631	87.5724	72.8037	88.3478	76.6536	53.045	103.228	53.3792	43.791	64.623	46.8947	43.3645	64.9671	66.3233	40.6581	58.6051	43.6805	41.6027	38.45	41.4175	70.4708	34.9105	33.7941	32.5633	57.3529	34.0082	59.6254	8.90492	32.2366	31.5081	50.8023	48.338	33.6286	35.3056	50.9416	34.9564	5.20856	23.359	35.5781	30.8557	33.6687	43.2065	31.4952
		2033	73.4767	107.08	50.2795	69.7365	65.7743	89.1565	73.2342	90.7185	77.9293	53.5074	104.891	53.6531	44.2773	65.9155	48.331	43.9376	66.22	68.0192	40.8727	59.8962	44.5592	42.151	38.5767	42.1168	72.7423	35.1204	34.0669	33.1717	58.3649	34.2449	61.5452	8.71514	32.4394	32.0515	51.7612	48.342	33.8333	35.8067	51.8277	35.5716	5.28445	22.6621	35.8467	31.0734	33.8083	44.2157	31.9993
		2034	74.1078	109.35	51.7048	70.9269	66.2601	91.1363	74.0046	93.431	79.3954	54.1672	107.016	54.0887	44.9577	67.5455	49.8823	44.6357	67.6137	69.8714	41.2751	61.3231	45.6089	42.8402	38.79	42.9656	75.4298	35.4713	34.4759	33.7609	59.5313	34.5571	63.7706	8.61513	32.8123	32.7742	52.8557	48.5234	34.185	36.4409	52.9298	36.3558	5.38548	22.1398	36.2758	31.4126	34.0698	45.4034	32.6198
		2035	74.8215	111.724	53.1863	72.1826	66.8145	93.4353	74.8889	96.2204	80.8608	54.8474	109.053	54.5662	45.6895	69.2088	51.4518	45.3925	69.1105	71.7544	41.7143	62.9223	46.6898	43.5567	39.0542	43.8996	78.3245	35.882	34.911	34.4451	60.8401	34.8969	66.202	8.57185	33.2933	33.5338	54.0362	48.6752	34.5546	37.0956	54.126	37.3049	5.50039	21.6687	36.7505	31.7663	34.3695	46.665	33.2604
		2036	75.7314	113.837	54.6648	73.6422	67.5791	95.3051	75.9544	98.7722	82.4863	55.7026	111.056	55.1955	46.4105	70.6505	53.1362	46.2876	70.3915	73.6632	42.1853	64.7841	47.9082	43.7024	39.4541	44.997	80.894	36.3283	35.4372	34.9689	61.9419	35.3739	68.3103	8.54239	33.7114	34.4331	54.9541	49.0455	35.0456	37.7963	55.5112	38.0219	5.60636	21.3118	37.3023	32.2307	34.7511	47.9639	33.9912
		2037	76.6184	115.721	56.2047	75.0684	68.2576	97.2692	77.0908	101.126	84.0069	56.6012	112.603	55.8787	47.216	72.2867	55.0302	47.1157	71.5182	75.6423	42.6945	66.4311	49.0602	44.4867	39.8173	46.1582	83.3633	36.7114	35.9439	35.6606	62.8993	35.8191	70.3464	8.52051	34.2367	35.3166	55.767	49.4131	35.5163	38.4285	56.7931	38.9142	5.70506	21.031	37.8056	32.6728	35.1418	49.247	34.7455
		2038	77.6701	117.742	57.8242	76.6088	68.9796	99.6285	78.2516	103.775	85.6124	57.5353	114.481	56.65	48.1453	74.1237	56.5732	48.0359	72.7598	77.4603	43.2689	68.2902	50.3176	45.3113	40.2774	47.3538	86.2093	37.1591	36.5294	36.4289	63.9484	36.3424	72.666	8.53938	34.7743	36.3079	56.7075	49.8569	36.0789	39.0879	58.2945	39.809	5.8191	20.7985	38.4663	33.1907	35.5701	50.7501	35.5326
		2039	78.7464	119.912	59.5161	78.1871	69.7925	101.962	79.5106	106.575	87.3303	58.5235	116.567	57.4361	49.0989	75.9895	58.3258	49.042	74.1028	79.3329	43.876	70.2667	51.6053	46.133	40.7927	48.5896	89.0756	37.6526	37.1319	37.223	65.076	36.8876	75.0466	8.58251	35.4076	37.3451	57.7274	50.3079	36.6405	39.8231	59.8331	40.7712	5.94352	20.6535	39.1111	33.7119	36.0431	52.2572	36.3319
		2040	79.8343	121.873	61.0703	79.682	70.4279	104.001	80.7628	109.194	88.9364	59.5135	118.379	58.2176	49.9582	77.6485	59.9731	49.9205	75.3323	81.1598	44.463	72.1353	52.9012	46.917	41.3084	49.8303	91.9987	38.0755	37.706	37.9619	65.9978	37.3922	77.5143	8.61053	35.9733	38.3674	58.6231	50.7631	37.1947	40.52	61.2725	41.6276	6.06145	20.4964	39.7716	34.2018	36.4663	53.6679	37.1471
		2041	80.8403	123.301	62.552	81.0909	70.9587	105.763	81.8694	111.245	90.219	60.4519	119.568	58.9383	50.7239	79.0291	61.5454	50.7051	76.2464	82.7513	45.0019	73.8809	53.9959	47.5799	41.7915	50.9795	94.2557	38.4088	38.246	38.548	66.7186	37.8689	79.4037	8.60998	36.4247	39.3477	59.2469	51.1062	37.7232	41.0602	63.085	42.2857	6.15317	20.3052	40.2536	34.6779	36.8868	55.0261	37.8947
		2042	81.8318	124.845	64.2444	82.6054	71.6479	107.474	83.0373	113.581	91.683	61.411	120.836	59.7047	51.5068	80.4917	63.2606	51.5759	77.1929	84.3545	45.5491	75.7603	55.141	48.2656	42.2787	52.2086	96.8884	38.8132	38.8036	39.2343	67.5011	38.372	81.521	8.63597	36.9563	40.4238	59.9545	51.4984	38.2783	41.6588	65.0121	42.9986	6.25642	20.1633	40.7655	35.1892	37.3629	56.4741	38.6808
		2043	82.8872	126.487	65.7911	84.1322	72.3129	109.269	84.2463	115.796	93.1872	62.408	122.348	60.5122	52.3081	81.9902	64.9745	52.4404	78.1658	86.0903	46.1855	77.6284	56.3164	48.9849	42.8297	53.4488	99.4365	39.2002	39.4002	39.8483	68.2918	38.9066	83.5933	8.67315	37.4933	41.5897	60.6212	52.0101	38.8631	42.3011	67.0118	43.7241	6.36245	20.0292	41.3408	35.7315	37.8522	57.9635	39.5382
		2044	84.2673	128.629	67.6934	85.9653	73.2917	111.608	85.8605	118.646	95.03	63.6284	124.166	61.5571	53.3921	84.0193	67.0053	53.5923	79.4854	88.0482	46.9629	79.8239	57.7678	49.9772	43.4917	54.9297	102.57	39.8241	40.1342	40.7062	69.365	39.5721	86.1885	8.75526	38.2368	42.9704	61.5801	52.7661	39.6428	43.1132	69.4069	44.6803	6.4982	20.0345	42.0862	36.4173	38.4931	59.6559	40.5358
		2045	85.9162	131.009	69.9578	88.0438	74.4431	114.385	87.7206	121.829	97.1208	65.0679	126.444	62.7669	54.5673	86.1535	69.5233	54.8475	80.945	90.3869	47.8932	82.3462	59.3474	51.0571	44.3096	56.5771	105.913	40.4887	40.9918	41.5841	70.5481	40.3673	88.9737	8.86572	39.0402	44.4878	62.6027	53.6339	40.5278	44.0331	72.0297	45.7279	6.65004	20.0584	42.9523	37.1865	39.2343	61.605	41.7071
		2046	87.6393	133.434	72.0435	90.1228	75.7344	116.995	89.6839	125.336	99.2041	66.5435	128.581	64.0297	55.8565	88.2473	71.9061	56.1837	82.3768	92.6613	48.8219	85.0694	60.9494	52.1428	45.1443	58.2787	109.338	41.2122	41.8701	42.534	71.7533	41.2123	91.763	8.98717	39.8805	46.0605	63.6558	54.5785	41.4711	44.9481	75.1848	46.6599	6.80672	20.1332	43.812	38.0032	40.0107	63.6064	42.8549
		2047	89.5833	136.013	74.4846	92.4264	77.1508	119.831	91.9064	129.246	101.507	68.19	130.941	65.43	57.2338	90.4459	74.3774	57.6828	83.954	95.2627	49.903	88.0642	62.7033	53.3448	46.1129	60.1139	112.891	41.9934	42.8279	43.477	72.9951	42.1141	94.7027	9.1325	40.7817	47.72	64.7895	55.644	42.5166	45.9458	78.4392	47.7292	6.97753	20.2975	44.8023	38.9089	40.8751	65.7992	44.0649
		2048	91.7384	139.104	76.911	95.0052	78.8271	123.123	94.2832	133.355	104.128	70.0958	133.862	66.9725	58.7194	92.8993	77.278	59.3067	85.8114	98.0407	51.1415	91.3225	64.6106	54.6188	47.1848	62.1173	116.831	42.8857	43.9115	44.5747	74.4774	43.197	97.9182	9.31092	41.7845	49.5439	66.1253	56.7868	43.6764	47.077	82.0647	48.8869	7.17012	20.4864	45.9232	39.9476	41.8395	68.1272	45.4197
		2049	94.1694	142.629	79.8088	97.9648	80.796	126.541	97.0176	138.368	107.132	72.2346	137.128	68.7433	60.418	95.7448	80.1687	61.2161	87.9233	101.171	52.547	94.9933	66.8306	56.1198	48.4122	64.3017	121.434	43.9787	45.1546	45.8225	76.2424	44.3507	101.722	9.52906	42.8843	51.5805	67.6715	58.058	45.004	48.412	86.0038	50.2471	7.39364	20.747	47.1442	41.1063	42.9246	70.8015	46.9461
		2050	96.6769	146.303	82.9127	100.936	82.8235	130.325	99.8767	143.372	110.286	74.4813	140.527	70.6728	62.1908	98.6185	83.3188	63.1543	90.0866	104.443	54	98.8854	69.1411	57.668	49.6744	66.5304	126.125	45.0612	46.4391	47.0911	78.118	45.6023	105.644	9.76388	44.0599	53.6059	69.2439	59.495	46.3533	49.8138	90.1649	51.6391	7.62654	21.0479	48.471	42.3354	44.0824	73.6566	48.5044
PSC-CCU	SO2	2015	82.2951	62.7985	41.2596	64.9039	60.0152	53.8742	78.2149	49.826	42.788	56.8766	46.8605	57.7438	47.181	51.6551	46.6672	37.0841	38.7964	46.7738	43.2277	36.6622	36.6542	42.8446	42.8532	38.7201	38.9953	31.9229	35.152	35.2094	33.9867	36.2547	32.5647	27.7989	38.7313	33.2405	29.3874	54.6364	38.0744	28.8007	37.7567	35.1041	27.1762	40.0562	37.7334	32.5078	36.7398	33.5118	37.1137
		2016	86.3317	68.6817	43.4607	70.1656	72.4138	61.2658	82.9792	56.5805	50.434	59.523	57.32	62.1201	49.3153	57.0091	46.9521	41.8842	41.774	52.8169	46.9236	42.7328	40.0383	44.8558	45.4555	41.9545	42.3885	36.05	37.8042	37.0661	37.1644	38.7051	36.1375	27.6932	40.9497	34.2691	32.201	58.8586	39.2952	31.0075	40.3635	36.687	23.7746	43.0033	39.2944	34.7317	39.7073	37.2887	34.2439
		2017	89.8997	75.0286	45.1372	74.5274	76.68	69.1339	86.7057	61.6676	57.4015	62.2184	67.6855	64.9658	52.3171	62.7799	46.264	45.7577	45.6772	57.5829	49.2204	49.2084	43.25	47.6867	47.4462	44.3314	47.6885	39.1598	39.7786	39.5641	40.7104	40.7202	40.7907	27.0181	43.2569	35.9864	35.4291	61.0742	40.9046	33.9783	52.0041	38.7013	19.7743	44.0965	41.9889	36.3904	41.5549	39.5966	35.4523
		2018	89.6049	78.0394	45.2777	75.1516	76.6105	73.3632	86.7907	63.1782	61.0941	62.1769	74.3506	64.7577	52.1668	64.2691	45.5737	46.8315	47.4887	59.4739	49.0953	51.6342	43.9721	47.3908	47.3148	44.6089	49.0332	39.5407	39.723	38.8484	42.3686	40.6442	41.9882	24.3531	42.7178	35.7861	36.8432	61.0611	40.7551	33.9547	53.6823	38.0888	14.7537	42.5586	41.5743	36.3707	41.4237	40.404	35.2492
		2019	90.0939	81.8183	45.3512	76.1642	77.1543	77.3348	87.3691	65.5287	64.2441	62.6355	80.6466	65.2233	52.215	65.8911	45.1051	47.4515	49.8888	61.7053	49.4126	53.8074	45.3919	47.507	47.5741	45.1696	50.494	40.191	40.0571	38.7938	44.4741	40.9528	43.2346	21.9117	42.4806	35.9603	38.6599	61.4166	40.8824	34.1896	54.1305	37.9059	11.4692	41.38	41.5648	36.6872	41.681	41.7406	34.6858
		2020	53.8418	49.1488	15.1183	41.6393	45.0931	25.7623	50.99	38.3799	23.0463	36.613	47.3048	39.7429	17.6991	22.206	19.1226	15.175	31.1227	30.1599	29.4003	23.5188	18.3562	15.7926	29.0007	25.0236	27.4243	14.2778	22.4583	13.5008	29.2295	23.0023	23.4155	6.94462	15.9634	15.8211	24.9701	37.7999	23.0781	18.622	28.902	14.2578	5.36226	21.6305	18.0636	21.2388	25.3652	20.8394	15.6852
		2021	60.2247	52.8333	18.2461	44.6734	45.4915	27.7904	56.1174	39.4576	22.1566	40.6279	50.4004	44.484	22.0362	26.1109	22.8116	16.1217	33.6584	31.7814	33.1611	23.3506	19.1462	20.1542	32.6393	26.978	31.109	15.5412	25.2078	17.2489	31.4862	25.9471	26.6286	9.14573	19.429	18.7121	26.9353	41.5046	25.9316	20.0847	30.082	17.0255	7.97362	26.8874	21.4967	23.5287	28.1912	22.3723	17.9991
		2022	80.2055	75.073	32.5507	61.8639	61.0086	46.7981	75.2898	56.473	36.1441	55.0471	71.8322	59.6058	37.5966	43.9735	34.1135	28.1451	47.3783	45.0011	44.9579	36.2721	30.3614	34.6609	43.5462	37.0024	45.1149	26.5903	34.9768	29.4161	43.6569	36.1684	38.8843	17.1194	31.7663	27.8647	38.0122	54.4975	34.9578	28.8317	44.1375	27.8456	12.9722	39.301	33.1326	31.9039	37.3224	32.9623	27.3542
		2023	83.9948	89.3878	41.3056	68.9988	68.6986	61.9694	80.4311	67.623	49.1418	58.3767	87.2866	61.5565	46.2967	55.9142	41.2673	38.156	55.1464	51.7018	46.7061	46.0783	38.6725	43.0445	44.973	40.8753	53.3962	34.8257	37.3685	35.399	49.4752	38.4079	45.8089	23.7362	37.7473	31.3698	43.4659	57.3304	37.7343	33.4638	49.8582	34.3618	10.8865	42.5355	38.0063	34.1498	38.9594	38.7943	31.1771
		2024	86.0813	98.9378	46.2907	73.4214	73.0182	74.2898	83.2542	75.9783	59.2333	60.2718	97.9848	62.7761	50.2045	64.1362	44.9927	44.2074	60.6038	56.9384	47.6338	52.6551	43.4777	47.0763	45.703	43.3901	59.3755	39.0946	38.658	38.4715	53.8505	39.467	50.5168	25.8551	40.2112	33.3307	47.4266	58.6347	39.1201	36.2674	52.836	38.0101	8.37209	42.5424	40.1809	35.3751	39.8162	42.2739	33.198
		2025	86.8256	105.915	48.6005	75.714	75.4403	83.9348	84.6608	82.3539	66.7879	61.1905	105.995	63.3673	51.1674	67.6291	46.394	46.7932	64.8032	61.0492	48.0596	56.8621	45.6446	48.0668	45.9931	44.8649	64.0145	40.4783	39.213	39.2759	57.5248	39.9436	54.4632	24.1865	40.4912	34.0276	50.7838	58.9857	39.5483	37.7978	54.5575	39.6529	6.9809	40.5063	40.8785	35.8925	40.1759	44.2347	34.0758
		2026	88.2638	111.103	50.9787	78.2113	77.4553	92.5246	86.4689	87.5163	73.9591	62.501	111.019	64.4081	52.619	72.0585	48.3678	48.6929	68.0509	65.5427	48.8627	60.4367	47.5355	49.5577	46.6494	46.3739	67.9753	41.4389	40.0529	40.4421	60.3647	40.6186	57.6601	21.2262	41.4015	35.1094	53.2657	59.7557	40.2559	39.0955	56.3509	41.3246	6.40626	38.5149	41.7165	36.6374	40.8205	46.021	35.103
		2027	89.7876	116.119	53.3278	80.4262	79.3896	99.9551	88.3413	92.743	80.9142	63.7991	115.651	65.4677	54.0732	75.9601	50.4766	50.3849	71.2736	69.9287	49.6627	63.87	49.3003	51.0766	47.3314	47.7665	72.2338	42.3041	40.8772	41.6875	63.1633	41.3648	61.1759	18.021	42.3328	36.2385	55.6442	60.5335	40.9649	40.4204	58.2066	43.117	6.29599	36.5817	42.6846	37.3534	41.4666	47.88	36.234
		2028	91.2816	121.168	55.7167	82.4962	81.1882	105.714	90.1287	97.9382	86.7649	65.0607	120.099	66.5612	55.4468	79.5072	52.7314	51.8475	74.6103	73.9314	50.4619	66.9768	50.9617	52.5223	48.0846	49.1741	76.4251	43.1304	41.6304	42.9847	66.0374	42.1136	64.7769	15.4112	43.2614	37.3419	58.2165	61.335	41.6757	41.7737	60.1056	44.8197	6.35448	34.9372	43.5837	38.0617	42.1134	49.7494	37.3497
		2029	92.9465	126.557	58.0148	84.7244	82.9497	110.935	91.9523	103.359	91.6529	66.5043	125.064	67.7931	56.9855	83.0881	55.2813	53.4001	77.9941	77.5723	51.4407	69.905	52.8314	54.0688	48.9703	50.6859	81.0209	44.0443	42.5182	44.3652	68.898	42.9592	68.69	13.7239	44.2602	38.4574	60.854	62.2304	42.5049	43.2186	62.1617	46.7044	6.4886	33.723	44.596	38.8457	42.7941	51.7096	38.5312
		2030	95.3349	132.861	61.0101	87.8417	85.1145	115.113	94.4814	109.587	96.5381	68.4773	131.008	69.4814	57.6462	86.6602	58.0479	55.4092	82.0532	82.1695	52.8114	73.3729	55.1062	55.5413	50.1899	52.6496	86.4881	45.2547	43.7276	46.0316	72.3852	44.1233	73.3461	12.8314	44.8127	39.9682	64.0499	63.5443	43.6516	44.9874	64.5328	48.5001	6.70454	32.9782	45.9677	39.9496	43.8736	54.1467	40.0858
		2031	97.2458	137.689	63.67	90.5403	86.9937	116.641	96.4833	114.511	100.353	70.1603	135.48	70.8676	58.3091	87.1485	60.7219	57.0813	85.067	86.097	53.9488	76.437	57.0897	55.9516	51.1467	54.3531	90.9444	46.2579	44.731	47.437	75.0987	45.1281	76.9753	12.304	43.1734	41.2874	66.4715	64.5264	44.5864	46.4169	66.7594	46.9755	6.86708	32.2163	47.053	40.8643	44.7416	56.3318	41.3832
		2032	99.1966	142.501	66.4603	93.2666	88.7132	118.675	98.6609	119.726	103.878	71.8846	139.891	72.3375	59.3439	87.5747	63.55	58.766	88.0411	89.8789	55.0984	79.4195	59.1942	56.3784	52.106	56.1275	95.4995	47.3094	45.7965	44.1286	77.7226	46.0866	80.8022	12.0676	43.6859	42.6987	68.8454	65.5059	45.5723	47.8448	69.0342	47.3717	7.05845	31.6553	48.2142	41.8146	45.6266	58.5518	42.6811
		2033	100.974	147.152	69.0955	95.8338	90.3889	122.521	100.64	124.668	107.093	73.5314	144.144	73.7316	60.8472	90.5829	66.4179	60.3803	91.0013	93.4738	56.1683	82.311	61.2345	57.9251	53.0132	57.8781	99.9645	48.2634	46.8157	45.5854	80.2067	47.0603	84.5771	11.9766	44.5791	44.0461	71.1317	66.433	46.4947	49.2065	71.2231	48.8835	7.26205	31.1429	49.2616	42.702	46.4602	60.7624	43.9744
		2034	103.111	152.147	71.9405	98.6854	92.1922	126.804	102.968	129.997	110.468	75.3665	148.899	75.2572	62.5527	93.9807	69.4046	62.1046	94.0755	97.2168	57.4288	85.323	63.4587	59.6065	53.9712	59.7809	104.951	49.3536	47.9687	46.9738	82.83	48.0817	88.7283	11.9868	45.6539	45.601	73.5417	67.5139	47.5639	50.7026	73.6448	50.5842	7.49318	30.8046	50.473	43.7065	47.4036	63.1729	45.3861
		2035	105.26	157.175	74.8234	101.548	93.9957	131.446	105.355	135.364	113.756	77.1602	153.418	76.7646	64.2767	97.364	72.3832	63.8589	97.2258	100.945	58.6843	88.5201	65.684	61.2763	54.9421	61.7586	110.188	50.4794	49.1133	48.4579	85.5908	49.0935	93.134	12.059	46.8375	47.1759	76.019	68.477	48.612	52.1868	76.1454	52.4811	7.73804	30.4839	51.7013	44.6893	48.3515	65.649	46.7913
		2036	106.586	160.216	76.9362	103.645	95.1119	134.134	106.899	139.014	116.093	78.3968	156.302	77.6831	65.319	99.4347	74.7848	65.1459	99.0702	103.675	59.3723	91.1782	67.4268	61.5076	55.5284	63.3296	113.852	51.129	49.8749	49.2158	87.178	49.7858	96.1411	12.0227	47.446	48.4617	77.3433	69.0275	49.3238	53.1952	78.1274	53.5126	7.89048	29.9946	52.4998	45.362	48.9093	67.5051	47.8398
		2037	106.854	161.388	78.3844	104.692	95.1937	135.654	107.513	141.033	117.158	78.9373	157.038	77.9298	65.8486	100.813	76.7464	65.7087	99.741	105.493	59.5427	92.6464	68.4206	62.0422	55.5301	64.3733	116.26	51.1986	50.1283	49.7331	87.7209	49.9542	98.1068	11.8829	47.7473	49.2534	77.774	68.9127	49.5319	53.5933	79.2049	54.2706	7.95642	29.3303	52.7247	45.5662	49.0096	68.6811	48.4569
		2038	106.219	161.02	79.0784	104.768	94.3341	136.249	107.014	141.919	117.081	78.6833	156.56	77.4726	65.8418	101.369	77.3677	65.6922	99.5039	105.932	59.173	93.3914	68.8127	61.9662	55.0821	64.7594	117.897	50.8176	49.9564	49.8189	87.4537	49.7007	99.3755	11.6782	47.5562	49.6535	77.5513	68.1826	49.3403	53.4553	79.7216	54.4414	7.95801	28.4433	52.6052	45.3905	48.6445	69.4041	48.5931
		2039	104.183	158.645	78.741	103.443	92.3369	134.897	105.194	141.001	115.54	77.4277	154.221	75.989	64.9588	100.536	77.1662	64.8836	98.0394	104.959	58.0488	92.9643	68.2748	61.0349	53.9695	64.285	117.849	49.8151	49.1262	49.2468	86.0969	48.803	99.2881	11.3548	46.8449	49.4083	76.3745	66.5583	48.4761	52.6867	79.1604	53.941	7.8634	27.325	51.7448	44.6014	47.6858	69.1373	48.0679
		2040	101.184	154.465	77.4021	100.991	89.2623	131.813	102.361	138.395	112.72	75.4291	150.037	73.7866	63.3184	98.4138	76.0115	63.2706	95.4782	102.864	56.3536	91.4262	67.0484	59.4638	52.3554	63.1563	116.602	48.2579	47.7896	48.114	83.6474	47.3919	98.2437	10.9132	45.5935	48.6279	74.3006	64.3385	47.1416	51.3562	77.6584	52.7599	7.68245	25.9777	50.4076	43.3483	46.2184	68.0202	47.0812
		2041	97.5075	148.723	75.4486	97.8098	85.5887	127.569	98.7489	134.181	108.82	72.9155	144.22	71.0898	61.1819	95.3228	74.2345	61.1592	91.9665	99.8125	54.2801	89.1133	65.1285	57.3896	50.4078	61.4902	113.689	46.3277	46.1314	46.4956	80.4742	45.6765	95.7747	10.3851	43.9346	47.4602	71.4622	61.643	45.5008	49.5258	76.0916	51.004	7.4218	24.4916	48.5529	41.8276	44.4919	66.3711	45.7076
		2042	93.9155	143.28	73.7311	94.8034	82.2278	123.344	95.299	130.353	105.221	70.4793	138.68	68.5211	59.1125	92.3775	72.602	59.1918	88.5916	96.8107	52.2751	86.9474	63.2835	55.3928	48.5218	59.918	111.195	44.5446	44.5336	45.0279	77.4687	44.0382	93.5588	9.91121	42.4134	46.393	68.8077	59.1029	43.9306	47.8103	74.6121	49.3481	7.18028	23.1407	46.7851	40.3854	42.8801	64.8134	44.3926
		2043	90.3122	137.818	71.6845	91.6687	78.7906	119.057	91.793	126.168	101.535	67.9985	133.308	65.9328	56.9938	89.3348	70.7948	57.1379	85.1678	93.8021	50.3228	84.5822	61.3612	53.3729	46.6663	58.2366	108.344	42.7118	42.9297	43.4179	74.4093	42.3918	91.0815	9.45008	40.8519	45.3152	66.0516	56.6691	42.3444	46.0903	73.0147	47.6409	6.93239	21.8234	45.0441	38.9323	41.2429	63.1558	43.08
		2044	86.722	132.376	69.6653	88.4694	75.4267	114.859	88.3616	122.102	97.7983	65.4819	127.783	63.3502	54.9474	86.4668	68.9571	55.1534	81.8008	90.6131	48.3309	82.1491	59.4505	51.433	44.7586	56.5298	105.558	40.9842	41.3033	41.8919	71.3856	40.7248	88.6992	9.01029	39.3507	44.2221	63.3739	54.3032	40.7976	44.3691	71.4287	45.9818	6.68749	20.6181	43.3122	37.4782	39.6144	61.3937	41.7166
		2045	83.0914	126.702	67.6577	85.149	71.9954	110.624	84.8364	117.823	93.9275	62.9285	122.287	60.7031	52.7732	83.3209	67.2375	53.0441	78.2836	87.4151	46.3185	79.6388	57.3961	49.3784	42.8527	54.7169	102.431	39.1575	39.644	40.2169	68.2285	39.04	86.0483	8.57422	37.7566	43.0251	60.5444	51.8704	39.1953	42.5854	69.6614	44.2244	6.4314	19.3989	41.5401	35.9639	37.9443	59.5795	40.3358
		2046	79.24	120.646	65.1389	81.4855	68.476	105.782	81.0886	113.324	89.6964	60.1659	116.258	57.8931	50.5032	79.7897	65.0146	50.7991	74.4818	83.7806	44.1428	76.9164	55.108	47.1454	40.8177	52.6932	98.8588	37.2624	37.8573	38.4575	64.8765	37.2625	82.9684	8.12584	36.0583	41.6461	57.555	49.3477	37.4965	40.6403	67.9791	42.188	6.15436	18.2036	39.613	34.3609	36.176	57.5104	38.7477
		2047	75.4637	114.575	62.7447	77.8586	64.9907	100.944	77.4206	108.875	85.5075	57.4422	110.302	55.1172	48.2129	76.1902	62.6544	48.5911	70.7215	80.2479	42.0375	74.184	52.8203	44.9368	38.8448	50.639	95.0979	35.3746	36.0776	36.6244	61.49	35.4763	79.7761	7.69308	34.3539	40.1986	54.5777	46.8737	35.8153	38.7041	66.076	40.2064	5.87776	17.0983	37.7408	32.7763	34.4325	55.4283	37.1196
		2048	71.7234	108.755	60.131	74.2775	61.6291	96.2609	73.713	104.261	81.4101	54.8027	104.657	52.3608	45.9083	72.631	60.4179	46.3675	67.0896	76.6507	39.9837	71.3983	50.5142	42.7024	36.8903	48.5649	91.3418	33.5291	34.3311	34.8496	58.2284	33.7725	76.555	7.27952	32.6682	38.7347	51.6985	44.3974	34.1473	36.806	64.1603	38.2211	5.60578	16.0168	35.904	31.2321	32.7112	53.2636	35.5103
		2049	67.8994	102.84	57.5449	70.636	58.2567	91.2407	69.9531	99.7682	77.2456	52.0837	98.8739	49.5663	43.5635	69.0353	57.8044	44.139	63.3958	72.9477	37.8882	68.4935	48.1872	40.4643	34.9068	46.3638	87.5582	31.7102	32.5581	33.0397	54.9734	31.9784	73.3448	6.87078	30.9211	37.1913	48.7935	41.8619	32.4494	34.9067	62.0117	36.2299	5.33107	14.9593	33.9926	29.6391	30.9501	51.0503	33.8498
		2050	63.8503	96.6256	54.7597	66.663	54.7008	86.0733	65.9636	94.6899	72.8381	49.1912	92.811	46.6759	41.074	65.1326	55.0279	41.7103	59.4977	68.9794	35.6644	65.3089	45.6643	38.0868	32.8075	43.9401	83.2996	29.7607	30.6708	31.1013	51.593	30.1181	69.7725	6.44856	29.0994	35.404	45.7322	39.2935	30.614	32.8995	59.5495	34.105	5.03695	13.9011	32.0127	27.9604	29.1143	48.6465	32.0348
	CO	2015	23.6384	18.0382	11.8514	18.643	17.2387	15.4748	22.4664	14.312	12.2904	16.3372	13.4602	16.5863	13.5523	14.8374	13.4047	10.652	11.1439	13.4353	12.4167	10.5308	10.5285	12.3067	12.3091	11.122	11.201	9.16952	10.0971	10.1135	9.76232	10.4138	9.35388	7.98495	11.1252	9.54799	8.44124	15.6937	10.9365	8.27271	10.8452	10.0833	7.80608	11.5057	10.8385	9.33754	10.5531	9.62593	10.6605
		2016	26.1881	20.8341	13.1835	21.2842	21.9662	18.5846	25.1712	17.1633	15.2988	18.0559	17.3876	18.8437	14.9595	17.2933	14.2426	12.7053	12.6719	16.0216	14.2339	12.9627	12.1453	13.6067	13.7886	12.7266	12.8583	10.9355	11.4676	11.2437	11.2736	11.7409	10.962	8.40054	12.4218	10.3953	9.76795	17.8543	11.9199	9.40589	12.244	11.1287	7.21187	13.0448	11.9197	10.5356	12.0449	11.3113	10.3876
		2017	28.2008	23.5359	14.1592	23.3787	24.0539	21.6868	27.1989	19.3447	18.0064	19.5174	21.2324	20.3792	16.4115	19.6936	14.5126	14.3538	14.3286	18.0633	15.4401	15.4363	13.5672	14.959	14.8835	13.9064	14.9595	12.2841	12.4782	12.411	12.7705	12.7736	12.7957	8.47538	13.5694	11.2886	11.1138	19.1585	12.8314	10.6587	16.3133	12.1403	6.20305	13.8327	13.1716	11.4154	13.0354	12.4212	11.1211
		2018	28.5678	24.8805	14.4354	23.9598	24.425	23.3897	27.6706	20.1425	19.478	19.8232	23.7045	20.646	16.6318	20.4903	14.5298	14.9308	15.1403	18.9615	15.6526	16.462	14.0192	15.1091	15.0849	14.2222	15.6327	12.6064	12.6645	12.3857	13.508	12.9582	13.3867	7.76425	13.6193	11.4093	11.7463	19.4675	12.9935	10.8254	17.115	12.1435	4.70377	13.5685	13.2547	11.5957	13.2067	12.8816	11.2381
		2019	29.0668	26.3968	14.6316	24.5727	24.8921	24.9503	28.1877	21.1414	20.7269	20.208	26.0188	21.0428	16.846	21.2583	14.5521	15.3092	16.0955	19.9078	15.9419	17.3598	14.6447	15.3271	15.3487	14.573	16.2908	12.9667	12.9235	12.516	14.3486	13.2125	13.9487	7.06931	13.7054	11.6018	12.4728	19.8147	13.1898	11.0305	17.464	12.2295	3.70029	13.3503	13.4099	11.8363	13.4474	13.4667	11.1906
		2020	10.556	9.63591	2.96403	8.16362	8.84076	5.05085	9.99687	7.5246	4.51836	7.17818	9.27436	7.79183	3.47001	4.35361	3.7491	2.97514	6.10177	5.91301	5.7641	4.61099	3.59883	3.09623	5.68575	4.90602	5.37669	2.79925	4.40307	2.64691	5.73061	4.50973	4.59074	1.36153	3.12972	3.10182	4.89553	7.41089	4.52459	3.65095	5.6664	2.79533	1.0513	4.24079	3.54147	4.16399	4.97298	4.08568	3.07518
		2021	12.051	10.572	3.65105	8.93917	9.10286	5.56088	11.2291	7.89547	4.43354	8.12966	10.0851	8.90127	4.40945	5.2248	4.5646	3.22596	6.73506	6.35947	6.63554	4.67246	3.83116	4.03285	6.53114	5.39831	6.22492	3.1098	5.04408	3.45151	6.3004	5.19202	5.3284	1.83006	3.88776	3.74429	5.38977	8.30509	5.18893	4.01896	6.01941	3.40681	1.59552	5.38018	4.30149	4.70809	5.64108	4.4767	3.60163
		2022	23.3801	21.8839	9.48859	18.0335	17.7841	13.6418	21.9472	16.462	10.5361	16.0463	20.9393	17.3752	10.9595	12.8184	9.94416	8.20435	13.8109	13.1179	13.1053	10.5734	8.85043	10.1037	12.6938	10.7863	13.1511	7.75115	10.1958	8.57487	12.7261	10.5432	11.3349	4.99033	9.25996	8.12263	11.0806	15.8862	10.1903	8.40449	12.8662	8.11707	3.78144	11.4563	9.65823	9.30006	10.8796	9.6086	7.97382
		2023	28.2054	30.0164	13.8704	23.1697	23.069	20.8093	27.0087	22.7078	16.5018	19.6029	29.3108	20.6706	15.5464	18.7759	13.8575	12.8128	18.5181	17.3614	15.6839	15.4731	12.9862	14.4543	15.1019	13.7259	17.9304	11.6944	12.5483	11.887	16.6137	12.8973	15.3826	7.97061	12.6755	10.534	14.5958	19.2515	12.6712	11.2371	16.7424	11.5387	3.65569	14.2834	12.7625	11.4675	13.0825	13.0271	10.4693
		2024	31.8656	36.6249	17.1359	27.1792	27.0299	27.5006	30.8191	28.1257	21.927	22.3114	36.2721	23.2385	18.5847	23.742	16.6554	16.3647	22.4344	21.0775	17.6331	19.4919	16.0946	17.4267	16.9184	16.0622	21.9797	14.4721	14.3105	14.2414	19.9344	14.6099	18.7004	9.57105	14.8854	12.3384	17.5564	21.7054	14.4815	13.4255	19.5589	14.0706	3.09919	15.7484	14.8742	13.0952	14.7392	15.649	12.2893
		2025	32.6585	39.8388	18.2805	28.479	28.376	31.5711	31.8442	30.9765	25.1215	23.0161	39.8688	23.8349	19.2461	25.4379	17.4506	17.6007	24.375	22.963	18.0771	21.388	17.1687	18.0798	17.2998	16.8754	24.0783	15.2254	14.7495	14.7732	21.6373	15.0244	20.4857	9.09749	15.2303	12.7991	19.1018	22.1868	14.8757	14.2172	20.5212	14.915	2.62579	15.236	15.376	13.5006	15.1117	16.6384	12.8172
		2026	36.377	45.79	21.0103	32.2339	31.9224	38.133	35.6372	36.0689	30.4814	25.7591	45.7554	26.5451	21.6863	29.6981	19.9343	20.0682	28.0464	27.0127	20.1382	24.9083	19.5912	20.4246	19.226	19.1125	28.0152	17.0786	16.5074	16.6678	24.8786	16.7405	23.764	8.74813	17.0632	14.4699	21.9529	24.6276	16.591	16.1128	23.2244	17.0315	2.64027	15.8735	17.193	15.0997	16.8237	18.967	14.4673
		2027	39.1369	50.6145	23.2447	35.0565	34.6046	43.5688	38.5065	40.4252	35.2692	27.809	50.4103	28.5363	23.5696	33.1098	22.0019	21.9619	31.067	30.4808	21.6472	27.8399	21.4892	22.2634	20.631	20.8206	31.4856	18.4397	17.8177	18.1709	27.5318	18.0302	26.6656	7.85504	18.4522	15.7957	24.2544	26.3856	17.8559	17.6186	25.3713	18.794	2.74432	15.9454	18.6055	16.2817	18.0746	20.8701	15.7938
		2028	42.2921	56.139	25.8144	38.2217	37.6157	48.979	41.758	45.3762	40.1995	30.1436	55.6438	30.8388	25.6893	36.8369	24.4313	24.0217	34.568	34.2535	23.3797	31.0314	23.6113	24.3343	22.2783	22.7831	35.4089	19.983	19.288	19.9154	30.5961	19.5118	30.0121	7.14023	20.0437	17.301	26.9726	28.4174	19.3089	19.3544	27.8478	20.7656	2.94413	16.1869	20.193	17.6346	19.5117	23.0496	17.3047
		2029	45.7954	62.3557	28.5844	41.7444	40.8699	54.6587	45.3056	50.9258	45.1581	32.7672	61.62	33.4022	28.0772	40.9381	27.2375	26.3106	38.4283	38.2205	25.3452	34.4427	26.0304	26.6401	24.1281	24.9733	39.9196	21.701	20.949	21.8591	33.9466	21.1663	33.8441	6.76186	21.8073	18.9482	29.9832	30.6614	20.9425	21.2941	30.6275	23.0116	3.19698	16.6156	21.9728	19.1395	21.085	25.4777	18.9846
		2030	49.0388	68.3415	31.3827	45.1844	43.7816	59.2123	48.5998	56.3701	49.6577	35.2237	67.3886	35.7402	29.6523	44.5767	29.859	28.5016	42.2069	42.2667	27.1654	37.7419	28.3458	28.5696	25.8169	27.0821	44.4881	23.2783	22.4928	23.678	37.2338	22.6964	37.7282	6.60027	23.051	20.559	32.9463	32.6862	22.4537	23.1408	33.1947	24.9477	3.44872	16.9635	23.6451	20.5495	22.5679	27.8522	20.6195
		2031	51.9782	73.595	34.0318	48.3941	46.4984	62.3451	51.5706	61.2065	53.6389	37.5009	72.4147	37.879	31.1664	46.5812	32.4561	30.5102	45.4686	46.0191	28.8358	40.8558	30.5146	29.9063	27.3381	29.0519	48.6101	24.725	23.9089	25.3552	40.1405	24.1211	41.1435	6.57652	23.0763	22.0683	35.5292	34.4896	23.8316	24.81	35.6831	25.1086	3.67048	17.2197	25.15	21.8421	23.9145	30.1095	22.1195
		2032	54.5741	78.3988	36.5639	51.3117	48.8066	65.2904	54.2794	65.8685	57.1498	39.5481	76.9628	39.7973	32.6488	48.1802	34.9628	32.3308	48.4368	49.4479	30.313	43.6935	32.5664	31.0172	28.6667	30.8792	52.5401	26.0278	25.1955	24.2778	42.76	25.3551	44.4543	6.63914	24.0343	23.4912	37.8761	36.0388	25.0721	26.3224	37.98	26.0621	3.88329	17.4155	26.5256	23.0048	25.102	32.213	23.4815
		2033	57.6342	83.9922	39.4386	54.7004	51.5925	69.9332	57.4439	71.1584	61.1268	41.9705	82.2752	42.0848	34.7306	51.7033	37.9102	34.4641	51.9421	53.3533	32.06	46.9818	34.9517	33.0627	30.2591	33.0359	57.0581	27.548	26.7216	26.0194	45.7807	26.8612	48.2753	6.83604	25.445	25.1408	40.6008	37.9189	26.5384	28.0863	40.653	27.9019	4.14506	17.7759	28.1177	24.3736	26.5188	34.6822	25.0999
		2034	60.7498	89.6398	42.385	58.1422	54.3166	74.7088	60.6652	76.5899	65.0843	44.4035	87.7264	44.3391	36.854	55.3704	40.8909	36.59	55.4262	57.2769	33.8352	50.2695	37.3878	35.1182	31.7981	35.221	61.8335	29.0775	28.2616	27.6754	48.8007	28.3282	52.2758	7.06224	26.8978	26.8666	43.3284	39.777	28.0231	29.8723	43.3891	29.8026	4.41474	18.149	29.737	25.7504	27.9286	37.2194	26.74
		2035	63.7096	95.1313	45.2875	61.4626	56.8917	79.559	63.767	81.9305	68.8519	46.7018	92.8574	46.4624	38.904	58.9304	43.8105	38.6511	58.8467	61.098	35.5192	53.5775	39.7558	37.088	33.2542	37.3799	66.6923	30.5531	29.7263	29.3296	51.8045	29.7143	56.3701	7.29882	28.3488	28.5536	46.0111	41.4463	29.4228	31.5865	46.0876	31.7646	4.68351	18.4506	31.2926	27.0486	29.2652	39.7346	28.3208
		2036	66.404	99.8166	47.9321	64.5722	59.2558	83.567	66.5996	86.6071	72.327	48.8421	97.3781	48.3975	40.6945	61.9489	46.5918	40.5866	61.7219	64.5906	36.9896	56.8051	42.0077	38.3199	34.5948	39.4551	70.9308	31.854	31.0726	30.662	54.3129	31.0171	59.897	7.49028	29.5594	30.1922	48.1858	43.0049	30.7293	33.1412	48.6743	33.339	4.91586	18.687	32.708	28.2611	30.471	42.0565	29.8047
		2037	68.4031	103.313	50.1782	67.0193	60.9388	86.8397	68.8248	90.2832	74.9994	50.5322	100.529	49.8872	42.1533	64.5358	49.1296	42.0638	63.8498	67.5317	38.1166	59.3082	43.7998	39.7167	35.5479	41.2089	74.4248	32.7751	32.0899	31.8369	56.1551	31.9785	62.8037	7.60691	30.5657	31.5298	49.7874	44.1148	31.7081	34.3081	50.7035	34.7417	5.09335	18.776	33.752	29.1695	31.3738	43.9666	31.0199
		2038	70.1698	106.372	52.2403	69.211	62.3185	90.0078	70.6952	93.7539	77.3451	51.9793	103.426	51.1795	43.4961	66.9659	51.1102	43.3972	65.7337	69.9803	39.0906	61.6957	45.4587	40.9358	36.388	42.781	77.8844	33.5708	33.0019	32.9111	57.7732	32.833	65.6489	7.71477	31.4163	32.8018	51.2315	45.0424	32.5949	35.3134	52.6652	35.9648	5.25717	18.7901	34.7518	29.9856	32.1353	45.8494	32.1013
		2039	71.5084	108.89	54.0457	71.0005	63.3776	92.5901	72.2024	96.7795	79.3034	53.1443	105.853	52.1569	44.586	69.005	52.9649	44.5344	67.2917	72.0411	39.8432	63.8082	46.862	41.8927	37.0433	44.1235	80.8883	34.1918	33.7189	33.8017	59.0946	33.4971	68.1487	7.79366	32.1531	33.9126	52.4214	45.6838	33.2727	36.1628	54.3336	37.0237	5.39723	18.7551	35.5163	30.6132	32.7303	47.454	32.9925
		2040	72.2255	110.258	55.2499	72.0877	63.7157	94.0887	73.0655	98.7867	80.4601	53.8415	107.097	52.669	45.1968	70.248	54.2572	45.1627	68.1526	73.4247	40.2254	65.2603	47.8593	42.4454	37.3714	45.0812	83.2306	34.4466	34.1123	34.3439	59.7077	33.8285	70.1266	7.78988	32.5448	34.7107	53.0359	45.925	33.6498	36.6582	55.4328	37.6602	5.48375	18.5429	35.9811	30.9421	32.9908	48.553	33.6067
		2041	72.8021	111.041	56.3323	73.0278	63.9031	95.2471	73.7289	100.183	81.2483	54.441	107.679	53.0779	45.6803	71.171	55.4258	45.6634	68.6651	74.5231	40.5272	66.5347	48.6269	42.8489	37.636	45.9105	84.8836	34.5897	34.4431	34.715	60.0845	34.1035	71.5083	7.75387	32.8029	35.4352	53.3559	46.0246	33.9723	36.9775	56.8123	38.0811	5.54134	18.2862	36.2511	31.2298	33.2191	49.5547	34.1267
		2042	72.9672	111.321	57.2851	73.6571	63.8866	95.8315	74.0422	101.277	81.7513	54.7586	107.747	53.2371	45.9272	71.7723	56.4078	45.9889	68.8309	75.2167	40.6149	67.5535	49.1678	43.0372	37.6988	46.553	86.3929	34.6087	34.6002	34.9842	60.189	34.2153	72.6901	7.70047	32.9529	36.0449	53.4599	45.9198	34.1317	37.146	57.9696	38.3408	5.57869	17.9791	36.3495	31.3773	33.3155	50.3565	34.4906
		2043	73.3729	111.968	58.2391	74.475	64.0124	96.7266	74.576	102.504	82.4906	55.2444	108.304	53.5662	46.3039	72.5789	57.5163	46.4209	69.1934	76.2083	40.8841	68.7177	49.8521	43.3621	37.9134	47.3136	88.0226	34.7006	34.8776	35.2743	60.4528	34.4406	73.9979	7.67759	33.1896	36.8157	53.6627	46.0401	34.4021	37.4455	59.3198	38.7052	5.63212	17.7302	36.5954	31.63	33.5072	51.3101	34.9998
		2044	73.5255	112.232	59.0643	75.007	63.949	97.3808	74.9156	103.522	82.9163	55.5175	108.338	53.7102	46.5861	73.3091	58.4639	46.7607	69.3532	76.8244	40.9764	69.6485	50.4039	43.6064	37.9477	47.9277	89.4951	34.7476	35.0181	35.5172	60.5228	34.5277	75.2018	7.63919	33.3627	37.4928	53.7303	46.0398	34.5894	37.6175	60.5594	38.9847	5.66986	17.4806	36.7213	31.7751	33.5863	52.0514	35.3686
		2045	73.4233	111.959	59.7854	75.2415	63.6184	97.7527	74.9653	104.114	82.9986	55.6065	108.058	53.64	46.6327	73.6261	59.414	46.8722	69.1749	77.2439	40.9291	70.3724	50.7178	43.633	37.8666	48.3503	90.5127	34.6013	35.0313	35.5374	60.2898	34.4975	76.0362	7.57657	33.3634	38.0189	53.4998	45.8351	34.6347	37.6304	61.5559	39.0787	5.68307	17.1417	36.7067	31.7793	33.5293	52.6471	35.6426
		2046	73.7981	112.36	60.6654	75.8894	63.7733	98.5172	75.5198	105.541	83.5364	56.034	108.274	53.9172	47.0348	74.31	60.5497	47.3104	69.3667	78.0269	41.1113	71.6341	51.3234	43.9077	38.0145	49.0745	92.0696	34.7034	35.2574	35.8164	60.421	34.7035	77.2705	7.56779	33.582	38.786	53.6023	45.9587	34.9214	37.8493	63.3105	39.2907	5.73171	16.9535	36.8926	32.0012	33.6916	53.5608	36.0866
		2047	73.8249	112.087	61.3822	76.1679	63.5794	98.752	75.7394	106.511	83.6507	56.1948	107.907	53.9203	47.1659	74.5357	61.2938	47.5359	69.1858	78.5053	41.1247	72.573	51.6733	43.961	38.0013	49.5394	93.0328	34.6064	35.2942	35.8291	60.1547	34.7059	78.0437	7.52602	33.6079	39.3257	53.3925	45.8558	35.0376	37.8636	64.6411	39.3333	5.75013	16.727	36.9212	32.0645	33.6848	54.2246	36.3135
		2048	73.4818	111.421	61.6052	76.0985	63.14	98.6208	75.5201	106.817	83.4059	56.1463	107.223	53.6445	47.0338	74.4117	61.8991	47.5043	68.7343	78.5299	40.964	73.1487	51.7526	43.7493	37.7947	49.7555	93.5811	34.3511	35.1728	35.704	59.6559	34.6005	78.4318	7.45798	33.4691	39.6843	52.9659	45.4858	34.9845	37.7084	65.7332	39.1581	5.74321	16.4094	36.7842	31.9977	33.5132	54.5694	36.3808
		2049	73.9016	111.931	62.6318	76.8801	63.4065	99.3063	76.1368	108.588	84.074	56.6878	107.614	53.9479	47.4144	75.1379	62.9142	48.0408	68.9998	79.3962	41.2375	74.5482	52.4469	44.0413	37.9926	50.4623	95.2981	34.5133	35.4361	35.9603	59.833	34.8052	79.8283	7.47815	33.6544	40.479	53.1068	45.5624	35.3179	37.9924	67.4934	39.4326	5.80233	16.2817	36.9975	32.2591	33.6861	55.5631	36.8421
		2050	73.3695	111.031	62.9236	76.6016	62.856	98.9056	75.7979	108.807	83.6972	56.5249	106.648	53.6346	47.1975	74.843	63.2318	47.9287	68.368	79.2633	40.9814	75.0456	52.4722	43.7651	37.6986	50.4909	95.7184	34.1976	35.2433	35.7381	59.2848	34.6083	80.1746	7.40995	33.4377	40.6823	52.5502	45.1516	35.1782	37.8044	68.4274	39.1896	5.78789	15.9735	36.7854	32.1289	33.4548	55.8991	36.8107
	PM2.5	2015	3.16927	2.41844	1.58895	2.49952	2.31125	2.07475	3.01214	1.91885	1.64781	2.19038	1.80465	2.22377	1.81699	1.98929	1.7972	1.42815	1.49409	1.80131	1.66475	1.4119	1.41159	1.64999	1.65032	1.49115	1.50175	1.22938	1.35374	1.35595	1.30886	1.3962	1.2541	1.07057	1.49158	1.28013	1.13174	2.1041	1.46629	1.10915	1.45405	1.3519	1.04658	1.54261	1.45315	1.25191	1.41489	1.29058	1.42929
		2016	3.29455	2.621	1.65853	2.67763	2.76342	2.338	3.16662	2.1592	1.92464	2.27149	2.18742	2.3706	1.88195	2.17556	1.79177	1.59837	1.59416	2.01558	1.79068	1.63075	1.52792	1.71177	1.73465	1.60105	1.61761	1.37572	1.44267	1.4145	1.41825	1.47705	1.37906	1.05682	1.5627	1.30776	1.22884	2.24614	1.49957	1.18329	1.54034	1.40003	0.907278	1.64107	1.49953	1.32542	1.51529	1.423	1.3068
		2017	3.25688	2.71813	1.63523	2.69998	2.77796	2.50458	3.14117	2.23409	2.07954	2.25404	2.45211	2.35358	1.89534	2.27439	1.67605	1.65771	1.65479	2.08611	1.78315	1.78272	1.56686	1.72759	1.71888	1.60604	1.72766	1.41868	1.44109	1.43333	1.47485	1.47521	1.47776	0.978811	1.56711	1.30371	1.28352	2.21259	1.48189	1.23096	1.884	1.40207	0.716382	1.59752	1.52117	1.31835	1.50545	1.4345	1.28437
		2018	3.11235	2.71064	1.57269	2.61033	2.66101	2.54821	3.01461	2.19444	2.12206	2.15966	2.58251	2.24931	1.81197	2.23234	1.58297	1.62665	1.64948	2.06578	1.70529	1.79347	1.52734	1.64608	1.64344	1.54945	1.70313	1.37342	1.37975	1.34937	1.47164	1.41174	1.45843	0.845885	1.48377	1.243	1.27972	2.12091	1.4156	1.17939	1.86461	1.32298	0.512458	1.47824	1.44405	1.26331	1.43882	1.4034	1.22435
		2019	3.03953	2.76033	1.53003	2.56958	2.60298	2.60907	2.9476	2.21076	2.16743	2.11316	2.7208	2.20046	1.76159	2.22299	1.52173	1.60089	1.68311	2.08177	1.66705	1.81532	1.5314	1.60276	1.60502	1.5239	1.70353	1.35594	1.35142	1.3088	1.50044	1.38164	1.45862	0.739241	1.43318	1.21321	1.30428	2.07203	1.37926	1.15347	1.82622	1.27884	0.386941	1.39605	1.40228	1.23773	1.4062	1.40822	1.17021
		2020	1.92569	1.75785	0.540718	1.48926	1.61279	0.921409	1.8237	1.37269	0.824268	1.30949	1.69189	1.42144	0.633022	0.794214	0.683936	0.542745	1.11313	1.07869	1.05153	0.841168	0.656522	0.564836	1.03723	0.894989	0.980851	0.510657	0.803237	0.482867	1.04542	0.822695	0.837474	0.248379	0.570945	0.565854	0.893075	1.35194	0.825406	0.666031	1.0337	0.509943	0.191785	0.773633	0.646058	0.759622	0.907204	0.745336	0.560995
		2021	2.06433	1.81098	0.625423	1.53128	1.55932	0.952576	1.92354	1.35249	0.759465	1.39261	1.72758	1.52479	0.755338	0.895006	0.781915	0.552606	1.15371	1.08938	1.13667	0.800391	0.656277	0.690827	1.11878	0.924728	1.06633	0.532708	0.86405	0.591242	1.07926	0.889392	0.912753	0.313489	0.665972	0.641395	0.923266	1.42266	0.888862	0.688447	1.03112	0.583586	0.273313	0.921624	0.736844	0.806495	0.966315	0.766857	0.616959
		2022	2.57203	2.40744	1.04383	1.98385	1.95642	1.50072	2.41439	1.81097	1.15907	1.76525	2.30351	1.91144	1.20565	1.41014	1.09395	0.902555	1.51933	1.44309	1.44171	1.16317	0.973629	1.1115	1.39644	1.18659	1.44674	0.852698	1.12163	0.943316	1.39999	1.15985	1.24694	0.548983	1.01868	0.893565	1.21897	1.74763	1.12102	0.924573	1.4154	0.892953	0.415993	1.2603	1.0625	1.02309	1.19685	1.05704	0.877195
		2023	2.60575	2.77306	1.28142	2.14054	2.13122	1.92246	2.4952	2.09786	1.52452	1.81101	2.70788	1.90965	1.43625	1.73461	1.28023	1.18371	1.7108	1.60393	1.44895	1.42948	1.19973	1.33536	1.39519	1.26807	1.6565	1.08039	1.15927	1.09818	1.53486	1.19152	1.42112	0.736364	1.17103	0.973181	1.34843	1.77855	1.17062	1.03814	1.54674	1.066	0.337731	1.31957	1.17906	1.05942	1.20863	1.20351	0.967201
		2024	2.60199	2.99061	1.39924	2.21932	2.20713	2.24557	2.51654	2.29661	1.79045	1.82184	2.9618	1.89754	1.51754	1.93866	1.36	1.33626	1.83188	1.72109	1.43983	1.59161	1.31421	1.42298	1.38147	1.31156	1.79475	1.18172	1.16852	1.16288	1.62775	1.19298	1.52698	0.781526	1.21547	1.00749	1.43357	1.77236	1.18249	1.09626	1.59708	1.14894	0.253064	1.28594	1.21456	1.06929	1.20353	1.27782	1.00348
		2025	2.57892	3.14592	1.44354	2.24888	2.24075	2.49305	2.51462	2.4461	1.98375	1.8175	3.14829	1.88215	1.51979	2.00874	1.37801	1.38986	1.9248	1.8133	1.42748	1.68893	1.35575	1.42769	1.3661	1.33259	1.90138	1.2023	1.16471	1.16658	1.70862	1.18642	1.61768	0.718394	1.20268	1.0107	1.50839	1.75201	1.17467	1.12268	1.62048	1.17778	0.207349	1.20313	1.21418	1.06609	1.19331	1.31387	1.01213
		2026	3.88627	4.89189	2.2446	3.44365	3.41037	4.07387	3.80724	3.85335	3.25643	2.75193	4.8882	2.8359	2.31682	3.17275	2.12964	2.14396	2.99629	2.88585	2.15143	2.66104	2.09299	2.18203	2.05398	2.04185	2.99296	1.82456	1.76354	1.78067	2.65787	1.78844	2.53878	0.934591	1.82292	1.54587	2.3453	2.63105	1.77247	1.72138	2.48114	1.81953	0.282069	1.69582	1.83678	1.61315	1.79733	2.02631	1.54559
		2027	5.16523	6.68002	3.0678	4.62669	4.56706	5.75014	5.08202	5.33524	4.65477	3.67018	6.65306	3.76617	3.11068	4.36977	2.90378	2.8985	4.10017	4.0228	2.85695	3.67426	2.83611	2.93829	2.72284	2.74787	4.15541	2.43364	2.35155	2.39816	3.63361	2.3796	3.51928	1.03669	2.43529	2.0847	3.20105	3.48232	2.3566	2.32527	3.34846	2.4804	0.36219	2.10444	2.45552	2.14884	2.38546	2.7544	2.08444
		2028	6.41201	8.51137	3.91378	5.79489	5.703	7.42582	6.33102	6.87959	6.09474	4.57014	8.43628	4.67554	3.89482	5.58492	3.70408	3.64199	5.24094	5.19326	3.54466	4.70474	3.57977	3.68939	3.37767	3.45419	5.36843	3.02966	2.9243	3.01943	4.63875	2.95823	4.55021	1.08255	3.03887	2.62305	4.08937	4.30843	2.92747	2.93436	4.22207	3.14833	0.446366	2.45414	3.06151	2.67362	2.95822	3.49461	2.6236
		2029	7.63201	10.3919	4.76371	6.95689	6.81116	9.10912	7.55038	8.48701	7.5258	5.4608	10.2693	5.56662	4.67919	6.82252	4.53925	4.38479	6.40424	6.36961	4.2239	5.74003	4.33809	4.4397	4.02105	4.16192	6.65278	3.61656	3.49125	3.64291	5.65735	3.52746	5.64027	1.1269	3.63429	3.15781	4.99684	5.10986	3.49016	3.54876	5.10422	3.83499	0.532792	2.76906	3.66187	3.18969	3.5139	4.24597	3.16387
		2030	8.85636	12.3424	5.66768	8.16026	7.90691	10.6937	8.77707	10.1804	8.96813	6.36136	12.1703	6.45463	5.35518	8.0505	5.3925	5.14736	7.62252	7.63332	4.90604	6.81615	5.11922	5.15964	4.66251	4.891	8.03451	4.20404	4.06218	4.27621	6.72439	4.09894	6.81366	1.192	4.16298	3.71294	5.95007	5.90309	4.05511	4.1792	5.99493	4.50552	0.622834	3.06358	4.27027	3.71121	4.07574	5.03008	3.72386
		2031	10.0718	14.2606	6.59437	9.37735	9.01003	12.0807	9.99288	11.86	10.3937	7.26658	14.0318	7.33983	6.03914	9.02607	6.28904	5.91197	8.81048	8.91716	5.58753	7.91666	5.91284	5.79497	5.29732	5.62941	9.4192	4.79098	4.63284	4.9131	7.77805	4.67396	7.97241	1.27434	4.47152	4.27618	6.88452	6.68307	4.61786	4.80745	6.91434	4.8653	0.711231	3.33667	4.87333	4.23236	4.63393	5.83435	4.2861
		2032	11.285	16.2115	7.56079	10.6104	10.0924	13.5009	11.2241	13.6205	11.8176	8.17788	15.9146	8.22941	6.75121	9.96285	7.22971	6.68546	10.0159	10.225	6.26821	9.03508	6.73417	6.41384	5.92779	6.38529	10.8644	5.38211	5.21	5.02025	8.84203	5.243	9.19239	1.37286	4.96988	4.85758	7.83213	7.45222	5.18449	5.44302	7.85361	5.38919	0.802998	3.60123	5.48505	4.757	5.19066	6.66109	4.85558
		2033	12.4372	18.1251	8.51067	11.8041	11.1334	15.0913	12.3961	15.3557	13.1909	9.05705	17.7546	9.08171	7.4947	11.1573	8.18086	7.4372	11.2089	11.5134	6.9184	10.1385	7.54241	7.13479	6.52977	7.12899	12.3129	5.94472	5.7664	5.61487	9.87926	5.79654	10.4176	1.47519	5.49092	5.42527	8.76147	8.18272	5.72688	6.0609	8.77274	6.0211	0.894485	3.83595	6.06767	5.25971	5.72263	7.48427	5.41644
		2034	13.592	20.0558	9.48313	13.0086	12.1527	16.7152	13.5731	17.1361	14.5618	9.93474	19.6277	9.92034	8.24564	12.3885	9.14885	8.18657	12.4009	12.815	7.57021	11.2472	8.36507	7.85727	7.11443	7.88026	13.8345	6.50575	6.32319	6.19204	10.9186	6.33809	11.6961	1.58009	6.01806	6.01108	9.6942	8.89962	6.26983	6.68357	9.70779	6.66797	0.987744	4.06063	6.6533	5.76135	6.2487	8.32739	5.98276
		2035	14.7289	21.9933	10.47	14.2095	13.1527	18.3931	14.7422	18.9414	15.9178	10.7969	21.4676	10.7416	8.99417	13.624	10.1285	8.9357	13.6047	14.1252	8.21164	12.3865	9.19109	8.57433	7.68799	8.64182	15.4185	7.06353	6.87238	6.78067	11.9766	6.8696	13.0321	1.6874	6.55392	6.60128	10.6373	9.58191	6.80222	7.30244	10.6549	7.34363	1.08278	4.26557	7.2345	6.25333	6.76578	9.1862	6.54746
		2036	15.876	23.8644	11.4597	15.4381	14.167	19.9794	15.9228	20.7062	17.2921	11.6773	23.2814	11.571	9.72932	14.8109	11.1393	9.70354	14.7566	15.4425	8.84356	13.5811	10.0433	9.16161	8.27101	9.433	16.9583	7.61572	7.42891	7.33074	12.9852	7.41564	14.3203	1.79079	7.06712	7.21841	11.5204	10.2817	7.34682	7.92347	11.6372	7.97075	1.17529	4.46773	7.8199	6.75672	7.28508	10.055	7.12579
		2037	16.9773	25.6419	12.454	16.6339	15.1247	21.5532	17.082	22.4079	18.6145	12.5418	24.9508	12.3818	10.4623	16.0175	12.1937	10.44	15.8472	16.761	9.46037	14.72	10.8709	9.85749	8.82283	10.2279	18.4719	8.13462	7.96456	7.90178	13.9374	7.93691	15.5876	1.888	7.58627	7.82556	12.357	10.9491	7.86981	8.5151	12.5844	8.62272	1.26414	4.66011	8.37709	7.23972	7.78683	10.9123	7.699
		2038	18.0553	27.3706	13.4419	17.8086	16.0351	23.1598	18.1905	24.1237	19.9016	13.3748	26.6125	13.169	11.1919	17.2309	13.1511	11.1665	16.9139	18.0066	10.0584	15.8749	11.6969	10.5332	9.36297	11.008	20.0404	8.63808	8.4917	8.46833	14.8656	8.44823	16.8921	1.98508	8.08371	8.44022	13.1823	11.5898	8.38697	9.08646	13.5513	9.25407	1.35272	4.83486	8.94195	7.71558	8.26871	11.7975	8.25997
		2039	19.0784	29.0517	14.4193	18.9429	16.9091	24.7029	19.2635	25.8207	21.1581	14.1788	28.2415	13.9154	11.8955	18.4104	14.131	11.8817	17.9533	19.2205	10.6301	17.024	12.5027	11.1769	9.8831	11.7721	21.5809	9.12232	8.99617	9.01825	15.7664	8.93698	18.182	2.07934	8.57841	9.04783	13.986	12.1884	8.87711	9.64819	14.4961	9.87788	1.43997	5.00385	9.47569	8.16758	8.7324	12.6607	8.80236
		2040	20.0903	30.6694	15.3684	20.052	17.7232	26.1718	20.324	27.4787	22.3809	14.9766	29.7902	14.6505	12.572	19.5403	15.0923	12.5625	18.9574	20.4239	11.1891	18.1529	13.3126	11.8067	10.3953	12.5398	23.1515	9.58173	9.48873	9.55315	16.6084	9.40978	19.5065	2.16684	9.0527	9.65519	14.7526	12.7746	9.36008	10.1969	15.4193	10.4756	1.52537	5.15793	10.0085	8.6069	9.17677	13.5056	9.34809
		2041	21.1062	32.1921	16.3314	21.1716	18.5263	27.6132	21.3749	29.0443	23.5548	15.7831	31.2174	15.3879	13.2433	20.6333	16.0686	13.2383	19.9068	21.6051	11.7493	19.2892	14.0975	12.4224	10.9111	13.31	24.6088	10.028	9.98546	10.0643	17.4192	9.887	20.7311	2.24794	9.50995	10.2731	15.4685	13.3431	9.84897	10.7202	16.4705	11.0402	1.6065	5.30138	10.5096	9.05388	9.63059	14.3665	9.89374
		2042	22.0882	33.6985	17.341	22.2971	19.3394	29.0096	22.4136	30.6581	24.7473	16.5762	32.6165	16.1157	13.9028	21.7265	17.0755	13.9215	20.8361	22.7692	12.2947	20.4494	14.8838	13.028	11.412	14.0923	26.1524	10.4766	10.474	10.5902	18.2201	10.3575	22.0043	2.33104	9.97533	10.9113	16.1831	13.9006	10.3322	11.2446	17.5482	11.6063	1.68875	5.44253	11.0035	9.49836	10.0851	15.2436	10.4408
		2043	23.0691	35.2037	18.3109	23.4156	20.126	30.4117	23.4473	32.2281	25.9357	17.3693	34.0518	16.8417	14.5583	22.8194	18.0836	14.5951	21.755	23.9605	12.8543	21.6054	15.6739	13.6334	11.9203	14.8758	27.675	10.9102	10.9658	11.0905	19.0069	10.8284	23.2656	2.4139	10.4351	11.5752	16.872	14.4754	10.8163	11.7732	18.6506	12.1692	1.77079	5.57451	11.5059	9.94474	10.535	16.1323	11.0042
		2044	24.0279	36.6771	19.302	24.512	20.8983	31.8237	24.4822	33.8307	27.0968	18.1429	35.4046	17.5523	15.2242	23.9572	19.1058	15.2813	22.6644	25.106	13.3909	22.7609	16.4718	14.2504	12.4012	15.6626	29.2467	11.3554	11.4438	11.6069	19.7787	11.2835	24.5757	2.49646	10.9028	12.2525	17.5589	15.0457	11.3037	12.2933	19.7906	12.7401	1.85289	5.71261	12.0004	10.384	10.9759	17.0102	11.5583
		2045	24.9938	38.1117	20.3514	25.6128	21.6562	33.2757	25.5187	35.4411	28.2533	18.9288	36.7838	18.2595	15.8741	25.0628	20.225	15.9556	23.5476	26.2944	13.9326	23.9553	17.2647	14.853	12.8901	16.4588	30.8112	11.7785	11.9249	12.0972	20.5231	11.7432	25.8832	2.57912	11.3571	12.9419	18.2117	15.6026	11.7899	12.8096	20.9541	13.3027	1.93456	5.83516	12.4952	10.8179	11.4136	17.9215	12.133
		2046	25.9517	39.5124	21.3335	26.6871	22.4264	34.6444	26.5571	37.1145	29.3762	19.7048	38.0753	18.9604	16.5402	26.1317	21.2928	16.6371	24.3933	27.4388	14.4571	25.1907	18.0483	15.4405	13.3681	17.2574	32.377	12.2037	12.3985	12.5951	21.2475	12.2038	27.1728	2.66128	11.8094	13.6394	18.8497	16.1617	12.2804	13.31	22.2637	13.8169	2.0156	5.96183	12.9736	11.2535	11.8479	18.8351	12.6902
		2047	26.915	40.8645	22.3786	27.7692	23.1797	36.0029	27.6129	38.8315	30.4972	20.4874	39.3406	19.6582	17.1957	27.1741	22.3464	17.3306	25.2237	28.6213	14.9932	26.4586	18.839	16.0272	13.8544	18.061	33.9178	12.6168	12.8675	13.0625	21.9311	12.653	28.4531	2.74383	12.2527	14.3373	19.4658	16.718	12.7739	13.8042	23.5668	14.3401	2.09637	6.09832	13.4607	11.69	12.2808	19.7691	13.2391
		2048	27.8642	42.2509	23.3606	28.8565	23.9426	37.3969	28.6372	40.5048	31.6275	21.2906	40.6588	20.3419	17.8352	28.2168	23.4721	18.0136	26.064	29.7785	15.5335	27.7379	19.6245	16.5897	14.3317	18.8672	35.4859	13.0259	13.3375	13.5389	22.6215	13.1205	29.7413	2.82806	12.6915	15.0483	20.0846	17.2482	13.2661	14.299	24.926	14.8487	2.17782	6.22244	13.9485	12.1335	12.7082	20.6927	13.7956
		2049	28.7827	43.5942	24.3934	29.9427	24.6951	38.6771	29.6532	42.2919	32.7445	22.0784	41.9128	21.0112	18.4666	29.2642	24.5034	18.7106	26.8736	30.9226	16.0609	29.0345	20.4266	17.1529	14.7971	19.6537	37.116	13.442	13.8014	14.0056	23.3033	13.5557	31.091	2.91254	13.1075	15.7655	20.6836	17.7453	13.7554	14.797	26.2869	15.3579	2.25985	6.34126	14.4095	12.564	13.1198	21.6403	14.349
		2050	29.6683	44.8975	25.4444	30.9753	25.417	39.9944	30.6503	43.9981	33.8446	22.8569	43.1251	21.6882	19.0852	30.2642	25.569	19.3809	27.6459	32.0516	16.5716	30.3461	21.2181	17.6972	15.2441	20.417	38.7056	13.8285	14.2513	14.4514	23.973	13.9945	32.4201	2.99635	13.5212	16.4507	21.2497	18.2579	14.225	15.2869	27.6699	15.8471	2.34045	6.4592	14.8749	12.9919	13.5281	22.6038	14.8851
	NO2	2015	78.2323	59.6983	39.2227	61.6997	57.0523	51.2145	74.3535	47.3662	40.6756	54.0687	44.5471	54.8931	44.8518	49.105	44.3633	35.2533	36.8811	44.4646	41.0936	34.8522	34.8447	40.7295	40.7376	36.8086	37.0702	30.3469	33.4166	33.4711	32.3088	34.4648	30.957	26.4265	36.8192	31.5995	27.9366	51.9391	36.1948	27.3789	35.8927	33.3711	25.8345	38.0787	35.8705	30.903	34.926	31.8574	35.2815
		2016	82.6273	65.7346	41.5959	67.1548	69.3066	58.637	79.4187	54.1527	48.27	56.9689	54.8604	59.4546	47.1993	54.5629	44.9375	40.087	39.9815	50.5506	44.9101	40.8992	38.3203	42.9311	43.505	40.1542	40.5697	34.5031	36.1821	35.4757	35.5697	37.0443	34.5869	26.5049	39.1926	32.7986	30.8193	56.3331	37.6091	29.6769	38.6316	35.1128	22.7545	41.1581	37.6083	33.2414	38.0035	35.6887	32.7745
		2017	87.9446	73.3969	44.1556	72.9066	75.0123	67.6304	84.82	60.3264	56.1531	60.8653	66.2135	63.5528	51.1793	61.4145	45.2578	44.7625	44.6838	56.3306	48.1499	48.1382	42.3094	46.6496	46.4143	43.3673	46.6514	38.3082	38.9134	38.7037	39.825	39.8346	39.9036	26.4305	42.3161	35.2037	34.6585	59.7459	40.0149	33.2394	50.8731	37.8596	19.3442	43.1374	41.0757	35.5989	40.6511	38.7355	34.6813
		2018	88.9878	77.5021	44.9659	74.6341	76.083	72.858	86.193	62.7431	60.6734	61.7487	73.8387	64.3118	51.8076	63.8266	45.2599	46.509	47.1617	59.0644	48.7572	51.2787	43.6693	47.0645	46.989	44.3017	48.6955	39.2684	39.4495	38.5809	42.0768	40.3643	41.6991	24.1854	42.4236	35.5396	36.5895	60.6407	40.4744	33.7209	53.3127	37.8265	14.6521	42.2655	41.288	36.1202	41.1384	40.1258	35.0064
		2019	90.3413	82.0431	45.4758	76.3734	77.3662	77.5472	87.6091	65.7087	64.4206	62.8076	80.8681	65.4024	52.3584	66.0721	45.229	47.5818	50.0258	61.8748	49.5483	53.9552	45.5166	47.6375	47.7047	45.2937	50.6327	40.3014	40.1671	38.9004	44.5963	41.0653	43.3534	21.9719	42.5973	36.0591	38.7661	61.5853	40.9947	34.2836	54.2792	38.01	11.5007	41.4937	41.6789	36.7879	41.7955	41.8553	34.7811
		2020	49.8019	45.4611	13.984	38.515	41.7097	23.8293	47.1641	35.5002	21.3171	33.8659	43.7554	36.7609	16.3711	20.5398	17.6878	14.0364	28.7875	27.8969	27.1944	21.7541	16.9789	14.6077	26.8247	23.1461	25.3666	13.2065	20.7732	12.4878	27.0364	21.2764	21.6586	6.42355	14.7657	14.634	23.0965	34.9637	21.3465	17.2248	26.7334	13.1881	4.95992	20.0076	16.7082	19.6452	23.462	19.2758	14.5083
		2021	56.6606	49.7066	17.1663	42.0296	42.7992	26.1458	52.7964	37.1224	20.8454	38.2235	47.4176	41.8514	20.7321	24.5656	21.4616	15.1676	31.6665	29.9006	31.1985	21.9687	18.0131	18.9614	30.7077	25.3814	29.2679	14.6215	23.7159	16.2281	29.6228	24.4115	25.0527	8.60448	18.2792	17.6047	25.3413	39.0484	24.397	18.8961	28.3017	16.0179	7.50174	25.2962	20.2245	22.1362	26.5228	21.0483	16.9339
		2022	79.4721	74.3865	32.253	61.2982	60.4507	46.3702	74.6014	55.9566	35.8136	54.5438	71.1754	59.0608	37.2528	43.5714	33.8016	27.8877	46.9451	44.5896	44.5468	35.9405	30.0838	34.344	43.1481	36.6641	44.7024	26.3472	34.657	29.1472	43.2578	35.8377	38.5288	16.9628	31.4759	27.61	37.6646	53.9993	34.6381	28.568	43.734	27.591	12.8536	38.9417	32.8297	31.6122	36.9811	32.661	27.1041
		2023	85.4108	90.8946	42.0019	70.1619	69.8567	63.014	81.7869	68.763	49.9702	59.3608	88.7581	62.5942	47.0772	56.8567	41.963	38.7992	56.076	52.5733	47.4934	46.8551	39.3245	43.7701	45.7311	41.5644	54.2963	35.4128	37.9984	35.9958	50.3092	39.0553	46.5811	24.1364	38.3836	31.8987	44.1986	58.2969	38.3704	34.0279	50.6987	34.9411	11.0701	43.2525	38.647	34.7255	39.6162	39.4482	31.7027
		2024	88.8938	102.17	47.8032	75.8203	75.4039	76.717	85.9744	78.4607	61.1686	62.241	101.186	64.8271	51.8448	66.2317	46.4628	45.6517	62.5839	58.7987	49.1901	54.3755	44.8983	48.6144	47.1962	44.8078	61.3155	40.3719	39.9211	39.7285	55.6099	40.7565	52.1673	26.6998	41.525	34.4197	48.9761	60.5505	40.3982	37.4523	54.5623	39.252	8.64562	43.9324	41.4938	36.5309	41.1171	43.6551	34.2827
		2025	90.4607	110.349	50.6352	78.8838	78.5987	87.4488	88.2052	85.8017	69.584	63.7523	110.432	66.0203	53.3096	70.4604	48.3364	48.7522	67.5162	63.6051	50.0716	59.2427	47.5556	50.0792	47.9187	46.7432	66.6945	42.1729	40.8547	40.9202	59.9332	41.6159	56.7433	25.1991	42.1864	35.4522	52.9099	61.4551	41.2041	39.3802	56.8416	41.313	7.27317	42.2022	42.5899	37.3952	41.8579	46.0866	35.5024
		2026	106.952	134.627	61.7724	94.7707	93.8548	112.115	104.777	106.046	89.6183	75.7342	134.525	78.0451	63.7598	87.3153	58.6087	59.0026	82.4592	79.4199	59.2083	73.2329	57.6	60.0504	56.5264	56.1925	82.3675	50.2127	48.5333	49.0048	73.1456	49.2187	69.8683	25.7203	50.1674	42.543	64.5436	72.4076	48.7792	47.3731	68.282	50.0742	7.76265	46.6696	50.5491	44.3945	49.4633	55.7649	42.5353
		2027	123.202	159.334	73.174	110.357	108.935	137.154	121.218	127.258	111.027	87.5422	158.691	89.8318	74.1969	104.229	69.2617	69.1359	97.7984	95.953	68.1449	87.6396	67.6476	70.0849	64.946	65.543	99.116	58.0478	56.0899	57.2017	86.6698	56.7589	83.9428	24.7275	58.0872	49.7248	76.3525	83.0614	56.2102	55.4631	79.8685	59.1632	8.63907	50.1958	58.5699	51.2546	56.8986	65.6988	49.7187
		2028	139.016	184.532	84.8532	125.637	123.645	160.996	137.261	149.154	132.138	99.0834	182.904	101.369	84.4421	121.085	80.3068	78.9606	113.627	112.593	76.8504	102.002	77.6116	79.9883	73.2299	74.8891	116.391	65.685	63.4006	65.4631	100.571	64.1364	98.6513	23.4703	65.8845	56.8694	88.6602	93.4095	63.4695	63.6189	91.5371	68.2577	9.67749	53.2072	66.3754	57.9657	64.1361	75.7654	56.8813
		2029	154.595	210.499	96.4946	140.92	137.968	184.516	152.942	171.914	152.444	110.615	208.016	112.758	94.7824	138.198	91.9479	88.819	129.725	129.024	85.56	116.271	87.8731	89.9313	81.4511	84.3046	134.76	73.2577	70.7194	73.7915	114.596	71.4529	114.25	22.8266	73.6169	63.9651	101.217	103.506	70.6972	71.8844	103.392	77.6823	10.7923	56.0907	74.1754	64.6109	71.1783	86.0072	64.0879
		2030	170.817	238.054	109.315	157.391	152.504	206.254	169.287	196.354	172.973	122.695	234.734	124.494	103.288	155.274	104.008	99.2797	147.019	147.228	94.6251	131.466	98.7369	99.5165	89.928	94.3351	154.965	81.0854	78.3492	82.4774	129.696	79.0582	131.418	22.9907	80.2935	71.6132	114.762	113.856	78.2129	80.6063	115.627	86.9002	12.0129	59.0888	82.3628	71.58	78.6108	97.0176	71.8239
		2031	186.58	264.175	122.16	173.714	166.91	223.793	185.117	219.706	192.541	134.613	259.938	135.97	111.874	167.207	116.504	109.519	163.213	165.189	103.508	146.655	109.535	107.351	98.1322	104.284	174.49	88.7524	85.8227	91.0146	144.087	86.5846	147.688	23.6069	82.8344	79.2157	127.535	123.803	85.5452	89.0574	128.087	90.1292	13.1755	61.8115	90.2778	78.404	85.843	108.081	79.3995
		2032	202.304	290.621	135.541	190.21	180.924	242.029	201.212	244.172	211.852	146.603	285.298	147.527	121.028	178.602	129.606	119.849	179.553	183.301	112.369	161.97	120.722	114.98	106.266	114.468	194.764	96.4841	93.3987	89.997	158.51	93.9903	164.79	24.611	89.0942	87.0809	140.405	133.595	92.9414	97.576	140.79	96.6111	14.3952	64.5587	98.3294	85.2778	93.052	119.412	87.045
		2033	217.189	316.516	148.62	206.133	194.421	263.536	216.472	268.153	230.35	158.162	310.046	158.592	130.879	194.838	142.861	129.874	195.738	201.057	120.815	177.046	131.712	124.594	114.028	124.492	215.018	103.812	100.698	98.0515	172.52	101.224	181.92	25.7609	95.887	94.7406	153	142.893	100.007	105.84	153.197	105.145	15.6202	66.9865	105.959	91.8494	99.9332	130.696	94.5863
		2034	232.412	342.938	162.153	222.436	207.801	285.816	232.088	293.012	248.995	169.876	335.617	169.629	140.994	211.832	156.438	139.983	212.046	219.126	129.444	192.318	143.036	134.353	121.651	134.746	236.558	111.243	108.121	105.879	186.698	108.376	199.993	27.0182	102.904	102.784	165.763	152.176	107.209	114.283	165.995	114.017	16.8896	69.4333	113.766	98.5141	106.847	142.391	102.3
		2035	247.455	369.501	175.902	238.728	220.974	309.016	247.678	318.227	267.429	181.395	360.669	180.465	151.108	228.893	170.165	150.125	228.568	237.312	137.961	208.101	154.416	144.054	129.163	145.188	259.041	118.672	115.46	113.92	201.215	115.414	218.948	28.3495	110.11	110.906	178.713	160.982	114.282	122.686	179.01	123.378	18.1913	71.6643	121.544	105.06	113.669	154.334	110.001
		2036	262.385	394.409	189.396	255.147	234.14	330.202	263.158	342.214	285.789	192.992	384.774	191.235	160.798	244.781	184.1	160.372	243.884	255.22	146.159	224.456	165.987	151.415	136.696	155.9	280.272	125.866	122.779	121.156	214.609	122.559	236.674	29.5966	116.799	119.3	190.398	169.927	121.422	130.952	192.329	131.734	19.4242	73.8387	129.24	111.669	120.401	166.179	117.769
		2037	276.909	418.232	203.131	271.307	246.692	351.543	278.616	365.483	303.612	204.564	406.96	201.953	170.645	261.253	198.886	170.282	258.476	273.381	154.303	240.091	177.31	160.781	143.905	166.821	301.286	132.68	129.906	128.882	227.326	129.455	254.241	30.7942	123.736	127.639	201.549	178.585	128.36	138.886	205.257	140.641	20.6188	76.0087	136.634	118.083	127.007	177.985	125.575
		2038	291.449	441.815	216.979	287.466	258.838	373.845	293.631	389.404	321.251	215.895	429.578	212.573	180.66	278.141	212.285	180.249	273.023	290.661	162.362	256.252	188.811	170.026	151.137	177.69	323.491	139.436	137.073	136.695	239.96	136.371	272.671	32.0431	130.487	136.242	212.789	187.082	135.382	146.673	218.744	149.379	21.8355	78.0441	144.341	124.545	133.473	190.434	133.332
		2039	305.366	464.999	230.794	303.198	270.645	395.393	308.33	413.283	338.654	226.945	452.03	222.728	190.398	294.676	226.179	190.178	287.359	307.641	170.145	272.484	200.117	178.897	158.188	188.423	345.422	146.011	143.992	144.345	252.355	143.044	291.019	33.2817	137.305	144.819	223.858	195.086	142.086	154.428	232.024	158.104	23.0481	80.0911	151.667	130.729	139.77	202.646	140.89
		2040	319.574	487.853	244.463	318.964	281.921	416.312	323.291	437.099	356.01	238.231	473.869	233.043	199.981	310.825	240.07	199.83	301.553	324.88	177.984	288.755	211.762	187.807	165.356	199.469	368.268	152.415	150.936	151.961	264.187	149.68	310.287	34.4677	144	153.584	234.667	203.203	148.889	162.2	245.272	166.634	24.2638	82.0464	159.204	136.909	145.973	214.831	148.699
		2041	334.002	509.435	258.441	335.037	293.175	436.975	338.254	459.622	372.751	249.764	494.011	243.511	209.572	326.518	254.283	209.494	315.022	341.897	185.931	305.248	223.091	196.582	172.667	210.628	389.429	158.691	158.018	159.266	275.656	156.46	328.066	35.5732	150.493	162.57	244.786	211.152	155.858	169.645	260.644	174.709	25.4226	83.8934	166.313	143.276	152.402	227.347	156.567
		2042	347.938	530.824	273.159	351.227	304.637	456.964	353.064	482.932	389.824	261.112	513.78	253.857	219	342.24	268.976	219.294	328.214	358.664	193.669	322.123	234.452	205.219	179.763	221.984	411.957	165.029	164.988	166.819	287.006	163.153	346.616	36.719	157.133	171.877	254.919	218.964	162.754	177.128	276.423	182.825	26.6015	85.7318	173.329	149.62	158.862	240.121	164.465
		2043	361.991	552.403	287.327	367.428	315.81	477.208	367.926	505.71	406.973	272.553	534.327	264.273	228.444	358.073	283.761	229.021	341.371	375.979	201.705	339.024	245.949	213.93	187.049	233.425	434.266	171.198	172.071	174.028	298.249	169.916	365.074	37.878	163.743	181.633	264.749	227.142	169.725	184.74	292.659	190.955	27.7865	87.4731	180.546	156.049	165.31	253.142	172.674
		2044	376.015	573.964	302.06	383.592	327.04	498.014	383.124	529.42	424.041	283.921	554.051	274.679	238.245	374.909	298.989	239.138	354.678	392.887	209.557	356.188	257.77	223.007	194.068	245.106	457.685	177.702	179.086	181.638	309.519	176.578	384.588	39.0675	170.619	191.742	274.781	235.452	176.893	192.379	309.706	199.371	28.9961	89.3974	187.796	162.501	171.763	266.195	180.878
		2045	390.346	595.217	317.842	400.012	338.219	519.69	398.544	553.509	441.252	295.625	574.479	285.171	247.917	391.424	315.867	249.19	367.76	410.658	217.595	374.126	269.635	231.969	201.313	257.048	481.199	183.953	186.239	188.93	320.523	183.402	404.237	40.2799	177.372	202.123	284.425	243.676	184.131	200.057	327.255	207.757	30.2133	91.1317	195.147	168.951	178.254	279.892	189.489
		2046	404.441	615.777	332.469	415.902	349.502	539.911	413.877	578.406	457.811	307.087	593.38	295.486	257.768	407.247	331.835	259.279	380.155	427.617	225.305	392.582	281.271	240.63	208.334	268.946	504.576	190.187	193.224	196.287	331.13	190.188	423.471	41.4743	184.042	212.562	293.761	251.871	191.382	207.428	346.965	215.328	31.4119	92.9115	202.185	175.378	184.643	293.533	197.768
		2047	418.822	635.888	348.232	432.114	360.697	560.237	429.682	604.253	474.565	318.803	612.176	305.899	267.58	422.854	347.73	269.68	392.503	445.374	233.307	411.719	293.152	249.398	215.588	281.045	527.791	196.328	200.23	203.264	341.268	196.893	442.755	42.6964	190.663	223.102	302.905	260.148	198.774	214.807	366.72	223.144	32.6215	94.8953	209.46	181.907	191.1	307.626	206.013
		2048	433.183	656.84	363.169	448.608	372.217	581.38	445.199	629.696	491.686	330.988	632.09	316.24	277.269	438.664	364.902	280.043	405.196	462.942	241.487	431.219	305.087	257.907	222.804	293.314	551.67	202.503	207.347	210.479	351.678	203.973	462.363	43.9656	197.304	233.943	312.239	268.144	206.237	222.295	387.504	230.841	33.8568	96.7352	216.846	188.63	197.564	321.692	214.469
		2049	447.518	677.81	379.273	465.555	383.964	601.358	461.054	657.562	509.118	343.278	651.668	326.686	287.122	455.005	380.983	290.915	417.835	480.791	249.717	451.433	317.597	266.696	230.067	305.579	577.087	208.999	214.587	217.761	362.324	210.766	483.408	45.2846	203.798	245.124	321.593	275.907	213.871	230.067	408.713	238.788	35.1366	98.5951	224.042	195.348	203.989	336.467	223.1
		2050	461.577	698.512	395.861	481.911	395.435	622.228	476.855	684.518	526.551	355.606	670.936	337.422	296.926	470.847	397.8	301.526	430.112	498.656	257.82	472.122	330.109	275.332	237.167	317.645	602.177	215.142	221.721	224.833	372.969	217.725	504.389	46.617	210.361	255.938	330.6	284.055	221.311	237.832	430.486	246.547	36.4124	100.492	231.422	202.127	210.469	351.668	231.581
[truncated: 1,087 more columns]
