# Supplementary material for: Point source capture with storage yields superior aviation health benefits over direct air capture
Source: Eco Environ Health. 2026 Mar 21;5(2):100235. doi: 10.1016/j.eehl.2026.100235 (PMC13088995; doi:10.1016/j.eehl.2026.100235)
Supplement: Multimedia component 6 [file mmc6.xlsx]

## Sheet: CCUCCS climate change
year	CCO2				CCH4				CN2O				FCO2（W/m2）				FN2O（W/m2）				FCH4（W/m2）				Fair				Fcon				T
	DAC-CCS	DAC-CCU	PSC-CCS	PSC-CCU	DAC-CCS	DAC-CCU	PSC-CCS	PSC-CCU	DAC-CCS	DAC-CCU	PSC-CCS	PSC-CCU	DAC-CCS	DAC-CCU	PSC-CCS	PSC-CCU	DAC-CCS	DAC-CCU	PSC-CCS	PSC-CCU	DAC-CCS	DAC-CCU	PSC-CCS	PSC-CCU	DAC-CCS	DAC-CCU	PSC-CCS	PSC-CCU	DAC-CCS	DAC-CCU	PSC-CCS	PSC-CCU	DAC-CCS	DAC-CCU	PSC-CCS	PSC-CCU
1990	0	0	0	0	0	0	0	0	0	0	0	0	0	0	0	0	0	0	0	0	0	0	0	0	-5.81338e-11	-5.81338e-11	-5.81338e-11	-5.81338e-11	9.34186e-12	9.34186e-12	9.34186e-12	9.34186e-12	0	0	0	0
1991	278	278	278	278	2.54547e-11	2.54547e-11	2.54547e-11	2.54547e-11	5.94015e-12	5.94015e-12	5.94015e-12	5.94015e-12	2.25791e-09	2.25791e-09	2.25791e-09	2.25791e-09	2.79737e-07	2.79737e-07	2.79737e-07	2.79737e-07	2.16946e-07	2.16946e-07	2.16946e-07	2.16946e-07	-5.88791e-11	-5.88791e-11	-5.88791e-11	-5.88791e-11	9.46162e-12	9.46162e-12	9.46162e-12	9.46162e-12	5.20518e-12	5.20518e-12	5.20518e-12	5.20518e-12
1992	278	278	278	278	7.24929e-11	7.24929e-11	7.24929e-11	7.24929e-11	2.37869e-11	2.37869e-11	2.37869e-11	2.37869e-11	4.54417e-09	4.54417e-09	4.54417e-09	4.54417e-09	5.59784e-07	5.59784e-07	5.59784e-07	5.59784e-07	3.66114e-07	3.66114e-07	3.66114e-07	3.66114e-07	-5.96244e-11	-5.96244e-11	-5.96244e-11	-5.96244e-11	9.58139e-12	9.58139e-12	9.58139e-12	9.58139e-12	1.63722e-11	1.63722e-11	1.63722e-11	1.63722e-11
1993	278	278	278	278	1.39217e-10	1.39217e-10	1.39217e-10	1.39217e-10	5.35927e-11	5.35927e-11	5.35927e-11	5.35927e-11	6.859e-09	6.859e-09	6.859e-09	6.859e-09	8.40241e-07	8.40241e-07	8.40241e-07	8.40241e-07	5.07359e-07	5.07359e-07	5.07359e-07	5.07359e-07	-6.03697e-11	-6.03697e-11	-6.03697e-11	-6.03697e-11	9.70116e-12	9.70116e-12	9.70116e-12	9.70116e-12	3.5089e-11	3.5089e-11	3.5089e-11	3.5089e-11
1994	278	278	278	278	2.23925e-10	2.23925e-10	2.23925e-10	2.23925e-10	9.54094e-11	9.54094e-11	9.54094e-11	9.54094e-11	9.20242e-09	9.20242e-09	9.20242e-09	9.20242e-09	1.12111e-06	1.12111e-06	1.12111e-06	1.12111e-06	6.43457e-07	6.43457e-07	6.43457e-07	6.43457e-07	-6.1115e-11	-6.1115e-11	-6.1115e-11	-6.1115e-11	9.82093e-12	9.82093e-12	9.82093e-12	9.82093e-12	6.34106e-11	6.34106e-11	6.34106e-11	6.34106e-11
1995	278	278	278	278	3.25307e-10	3.25307e-10	3.25307e-10	3.25307e-10	1.49364e-10	1.49364e-10	1.49364e-10	1.49364e-10	1.1603e-08	1.1603e-08	1.1603e-08	1.1603e-08	1.40273e-06	1.40273e-06	1.40273e-06	1.40273e-06	7.75559e-07	7.75559e-07	7.75559e-07	7.75559e-07	-6.26056e-11	-6.26056e-11	-6.26056e-11	-6.26056e-11	1.00605e-11	1.00605e-11	1.00605e-11	1.00605e-11	1.03976e-10	1.03976e-10	1.03976e-10	1.03976e-10
1996	278	278	278	278	4.4227e-10	4.4227e-10	4.4227e-10	4.4227e-10	2.15657e-10	2.15657e-10	2.15657e-10	2.15657e-10	1.40607e-08	1.40607e-08	1.40607e-08	1.40607e-08	1.68551e-06	1.68551e-06	1.68551e-06	1.68551e-06	9.04299e-07	9.04299e-07	9.04299e-07	9.04299e-07	-6.40963e-11	-6.40963e-11	-6.40963e-11	-6.40963e-11	1.03e-11	1.03e-11	1.03e-11	1.03e-11	1.60163e-10	1.60163e-10	1.60163e-10	1.60163e-10
1997	278	278	278	278	5.74055e-10	5.74055e-10	5.74055e-10	5.74055e-10	2.94563e-10	2.94563e-10	2.94563e-10	2.94563e-10	1.66042e-08	1.66042e-08	1.66042e-08	1.66042e-08	1.96988e-06	1.96988e-06	1.96988e-06	1.96988e-06	1.03026e-06	1.03026e-06	1.03026e-06	1.03026e-06	-6.63322e-11	-6.63322e-11	-6.63322e-11	-6.63322e-11	1.06593e-11	1.06593e-11	1.06593e-11	1.06593e-11	2.36293e-10	2.36293e-10	2.36293e-10	2.36293e-10
1998	278	278	278	278	7.2006e-10	7.2006e-10	7.2006e-10	7.2006e-10	3.86429e-10	3.86429e-10	3.86429e-10	3.86429e-10	1.92334e-08	1.92334e-08	1.92334e-08	1.92334e-08	2.25624e-06	2.25624e-06	2.25624e-06	2.25624e-06	1.15386e-06	1.15386e-06	1.15386e-06	1.15386e-06	-6.85681e-11	-6.85681e-11	-6.85681e-11	-6.85681e-11	1.10186e-11	1.10186e-11	1.10186e-11	1.10186e-11	3.37893e-10	3.37893e-10	3.37893e-10	3.37893e-10
1999	278	278	278	278	8.79746e-10	8.79746e-10	8.79746e-10	8.79746e-10	4.916e-10	4.916e-10	4.916e-10	4.916e-10	2.19483e-08	2.19483e-08	2.19483e-08	2.19483e-08	2.54482e-06	2.54482e-06	2.54482e-06	2.54482e-06	1.2754e-06	1.2754e-06	1.2754e-06	1.2754e-06	-7.0804e-11	-7.0804e-11	-7.0804e-11	-7.0804e-11	1.13779e-11	1.13779e-11	1.13779e-11	1.13779e-11	4.72017e-10	4.72017e-10	4.72017e-10	4.72017e-10
2000	278	278	278	278	1.05529e-09	1.05529e-09	1.05529e-09	1.05529e-09	6.11319e-10	6.11319e-10	6.11319e-10	6.11319e-10	2.50919e-08	2.50919e-08	2.50919e-08	2.50919e-08	2.83782e-06	2.83782e-06	2.83782e-06	2.83782e-06	1.39687e-06	1.39687e-06	1.39687e-06	1.39687e-06	-8.19836e-11	-8.19836e-11	-8.19836e-11	-8.19836e-11	1.31744e-11	1.31744e-11	1.31744e-11	1.31744e-11	6.47718e-10	6.47718e-10	6.47718e-10	6.47718e-10
2001	278	278	278	278	1.07401e-09	1.07401e-09	1.07401e-09	1.07401e-09	7.46897e-10	7.46897e-10	7.46897e-10	7.46897e-10	2.83498e-08	2.83498e-08	2.83498e-08	2.83498e-08	3.13676e-06	3.13676e-06	3.13676e-06	3.13676e-06	1.4092e-06	1.4092e-06	1.4092e-06	1.4092e-06	-8.49648e-11	-8.49648e-11	-8.49648e-11	-8.49648e-11	1.36535e-11	1.36535e-11	1.36535e-11	1.36535e-11	8.75425e-10	8.75425e-10	8.75425e-10	8.75425e-10
2002	278	278	278	278	1.10907e-09	1.10907e-09	1.10907e-09	1.10907e-09	8.98652e-10	8.98652e-10	8.98652e-10	8.98652e-10	3.16649e-08	3.16649e-08	3.16649e-08	3.16649e-08	3.4407e-06	3.4407e-06	3.4407e-06	3.4407e-06	1.43202e-06	1.43202e-06	1.43202e-06	1.43202e-06	-8.64554e-11	-8.64554e-11	-8.64554e-11	-8.64554e-11	1.3893e-11	1.3893e-11	1.3893e-11	1.3893e-11	1.16968e-09	1.16968e-09	1.16968e-09	1.16968e-09
2003	278	278	278	278	1.14993e-09	1.14993e-09	1.14993e-09	1.14993e-09	1.06675e-09	1.06675e-09	1.06675e-09	1.06675e-09	3.50371e-08	3.50371e-08	3.50371e-08	3.50371e-08	3.74872e-06	3.74872e-06	3.74872e-06	3.74872e-06	1.45816e-06	1.45816e-06	1.45816e-06	1.45816e-06	-8.7946e-11	-8.7946e-11	-8.7946e-11	-8.7946e-11	1.41326e-11	1.41326e-11	1.41326e-11	1.41326e-11	1.54896e-09	1.54896e-09	1.54896e-09	1.54896e-09
2004	278	278	278	278	1.19675e-09	1.19675e-09	1.19675e-09	1.19675e-09	1.25152e-09	1.25152e-09	1.25152e-09	1.25152e-09	3.85237e-08	3.85237e-08	3.85237e-08	3.85237e-08	4.06041e-06	4.06041e-06	4.06041e-06	4.06041e-06	1.48755e-06	1.48755e-06	1.48755e-06	1.48755e-06	-9.09272e-11	-9.09272e-11	-9.09272e-11	-9.09272e-11	1.46116e-11	1.46116e-11	1.46116e-11	1.46116e-11	2.03683e-09	2.03683e-09	2.03683e-09	2.03683e-09
2005	278	278	278	278	1.24832e-09	1.24832e-09	1.24832e-09	1.24832e-09	1.45341e-09	1.45341e-09	1.45341e-09	1.45341e-09	4.21245e-08	4.21245e-08	4.21245e-08	4.21245e-08	4.37567e-06	4.37567e-06	4.37567e-06	4.37567e-06	1.51926e-06	1.51926e-06	1.51926e-06	1.51926e-06	-9.39085e-11	-9.39085e-11	-9.39085e-11	-9.39085e-11	1.50907e-11	1.50907e-11	1.50907e-11	1.50907e-11	2.66338e-09	2.66338e-09	2.66338e-09	2.66338e-09
2006	278	278	278	278	1.3043e-09	1.3043e-09	1.3043e-09	1.3043e-09	1.67289e-09	1.67289e-09	1.67289e-09	1.67289e-09	4.58397e-08	4.58397e-08	4.58397e-08	4.58397e-08	4.69445e-06	4.69445e-06	4.69445e-06	4.69445e-06	1.55295e-06	1.55295e-06	1.55295e-06	1.55295e-06	-9.68897e-11	-9.68897e-11	-9.68897e-11	-9.68897e-11	1.55698e-11	1.55698e-11	1.55698e-11	1.55698e-11	3.46698e-09	3.46698e-09	3.46698e-09	3.46698e-09
2007	278	278	278	278	1.36332e-09	1.36332e-09	1.36332e-09	1.36332e-09	1.91041e-09	1.91041e-09	1.91041e-09	1.91041e-09	4.96692e-08	4.96692e-08	4.96692e-08	4.96692e-08	5.01666e-06	5.01666e-06	5.01666e-06	5.01666e-06	1.5877e-06	1.5877e-06	1.5877e-06	1.5877e-06	-9.98709e-11	-9.98709e-11	-9.98709e-11	-9.98709e-11	1.60488e-11	1.60488e-11	1.60488e-11	1.60488e-11	4.49659e-09	4.49659e-09	4.49659e-09	4.49659e-09
2008	278	278	278	278	1.42448e-09	1.42448e-09	1.42448e-09	1.42448e-09	2.16628e-09	2.16628e-09	2.16628e-09	2.16628e-09	5.35558e-08	5.35558e-08	5.35558e-08	5.35558e-08	5.34205e-06	5.34205e-06	5.34205e-06	5.34205e-06	1.62292e-06	1.62292e-06	1.62292e-06	1.62292e-06	-1.01362e-10	-1.01362e-10	-1.01362e-10	-1.01362e-10	1.62884e-11	1.62884e-11	1.62884e-11	1.62884e-11	5.81472e-09	5.81472e-09	5.81472e-09	5.81472e-09
2009	278	278	278	278	1.48635e-09	1.48635e-09	1.48635e-09	1.48635e-09	2.44034e-09	2.44034e-09	2.44034e-09	2.44034e-09	5.73853e-08	5.73853e-08	5.73853e-08	5.73853e-08	5.66992e-06	5.66992e-06	5.66992e-06	5.66992e-06	1.65779e-06	1.65779e-06	1.65779e-06	1.65779e-06	-9.98709e-11	-9.98709e-11	-9.98709e-11	-9.98709e-11	1.60488e-11	1.60488e-11	1.60488e-11	1.60488e-11	7.50109e-09	7.50109e-09	7.50109e-09	7.50109e-09
2010	278	278	278	278	1.53098e-09	1.53098e-09	1.53098e-09	1.53098e-09	2.73276e-09	2.73276e-09	2.73276e-09	2.73276e-09	6.13862e-08	6.13862e-08	6.13862e-08	6.13862e-08	6e-06	6e-06	6e-06	6e-06	1.68249e-06	1.68249e-06	1.68249e-06	1.68249e-06	-1.04343e-10	-1.04343e-10	-1.04343e-10	-1.04343e-10	1.67674e-11	1.67674e-11	1.67674e-11	1.67674e-11	9.65735e-09	9.65735e-09	9.65735e-09	9.65735e-09
2011	278	278	278	278	1.56795e-09	1.56795e-09	1.56795e-09	1.56795e-09	3.04412e-09	3.04412e-09	3.04412e-09	3.04412e-09	6.55015e-08	6.55015e-08	6.55015e-08	6.55015e-08	6.33259e-06	6.33259e-06	6.33259e-06	6.33259e-06	1.70268e-06	1.70268e-06	1.70268e-06	1.70268e-06	-1.07324e-10	-1.07324e-10	-1.07324e-10	-1.07324e-10	1.72465e-11	1.72465e-11	1.72465e-11	1.72465e-11	1.24133e-08	1.24133e-08	1.24133e-08	1.24133e-08
2012	278	278	278	278	1.60623e-09	1.60623e-09	1.60623e-09	1.60623e-09	3.37487e-09	3.37487e-09	3.37487e-09	3.37487e-09	6.97311e-08	6.97311e-08	6.97311e-08	6.97311e-08	6.66775e-06	6.66775e-06	6.66775e-06	6.66775e-06	1.72335e-06	1.72335e-06	1.72335e-06	1.72335e-06	-1.10305e-10	-1.10305e-10	-1.10305e-10	-1.10305e-10	1.77256e-11	1.77256e-11	1.77256e-11	1.77256e-11	1.59346e-08	1.59346e-08	1.59346e-08	1.59346e-08
2013	278	278	278	278	1.64724e-09	1.64724e-09	1.64724e-09	1.64724e-09	3.72546e-09	3.72546e-09	3.72546e-09	3.72546e-09	7.4075e-08	7.4075e-08	7.4075e-08	7.4075e-08	7.00553e-06	7.00553e-06	7.00553e-06	7.00553e-06	1.74521e-06	1.74521e-06	1.74521e-06	1.74521e-06	-1.13286e-10	-1.13286e-10	-1.13286e-10	-1.13286e-10	1.82046e-11	1.82046e-11	1.82046e-11	1.82046e-11	2.04328e-08	2.04328e-08	2.04328e-08	2.04328e-08
2014	278	278	278	278	1.68779e-09	1.68779e-09	1.68779e-09	1.68779e-09	4.09615e-09	4.09615e-09	4.09615e-09	4.09615e-09	7.84703e-08	7.84703e-08	7.84703e-08	7.84703e-08	7.3458e-06	7.3458e-06	7.3458e-06	7.3458e-06	1.76656e-06	1.76656e-06	1.76656e-06	1.76656e-06	-1.14628e-10	-1.14628e-10	-1.14628e-10	-1.14628e-10	1.84202e-11	1.84202e-11	1.84202e-11	1.84202e-11	2.61776e-08	2.61776e-08	2.61776e-08	2.61776e-08
2015	278	278	278	278	1.69693e-09	1.69693e-09	1.69693e-09	1.69693e-09	4.48201e-09	4.48201e-09	4.48201e-09	4.48201e-09	8.31369e-08	8.31369e-08	8.31369e-08	8.31369e-08	7.684e-06	7.684e-06	7.684e-06	7.684e-06	1.77133e-06	1.77133e-06	1.77133e-06	1.77133e-06	-9.62751e-11	-9.62751e-11	-9.62751e-11	-9.62751e-11	1.05772e-11	1.05772e-11	1.05772e-11	1.05772e-11	3.35134e-08	3.35134e-08	3.35134e-08	3.35134e-08
2016	278	278	278	278	1.66636e-09	1.66636e-09	1.66636e-09	1.66636e-09	4.87837e-09	4.87837e-09	4.87837e-09	4.87837e-09	8.80546e-08	8.80546e-08	8.80546e-08	8.80546e-08	8.01656e-06	8.01656e-06	8.01656e-06	8.01656e-06	1.75531e-06	1.75531e-06	1.75531e-06	1.75531e-06	-1.0168e-10	-1.0168e-10	-1.0168e-10	-1.0168e-10	1.1222e-11	1.1222e-11	1.1222e-11	1.1222e-11	4.28793e-08	4.28793e-08	4.28793e-08	4.28793e-08
2017	278	278	278	278	1.59935e-09	1.59935e-09	1.59935e-09	1.59935e-09	5.28619e-09	5.28619e-09	5.28619e-09	5.28619e-09	9.33014e-08	9.33014e-08	9.33014e-08	9.33014e-08	8.34493e-06	8.34493e-06	8.34493e-06	8.34493e-06	1.71965e-06	1.71965e-06	1.71965e-06	1.71965e-06	-1.09285e-10	-1.09285e-10	-1.09285e-10	-1.09285e-10	1.22376e-11	1.22376e-11	1.22376e-11	1.22376e-11	5.48357e-08	5.48357e-08	5.48357e-08	5.48357e-08
2018	278	278	278	278	1.50151e-09	1.50151e-09	1.50151e-09	1.50151e-09	5.70614e-09	5.70614e-09	5.70614e-09	5.70614e-09	9.85473e-08	9.85473e-08	9.85473e-08	9.85473e-08	8.67007e-06	8.67007e-06	8.67007e-06	8.67007e-06	1.66622e-06	1.66622e-06	1.66622e-06	1.66622e-06	-1.09831e-10	-1.09831e-10	-1.09831e-10	-1.09831e-10	1.24214e-11	1.24214e-11	1.24214e-11	1.24214e-11	7.00982e-08	7.00982e-08	7.00982e-08	7.00982e-08
2019	278	278	278	278	1.38242e-09	1.38242e-09	1.38242e-09	1.38242e-09	6.13839e-09	6.13839e-09	6.13839e-09	6.13839e-09	1.03842e-07	1.03842e-07	1.03842e-07	1.03842e-07	8.99245e-06	8.99245e-06	8.99245e-06	8.99245e-06	1.59878e-06	1.59878e-06	1.59878e-06	1.59878e-06	-1.11227e-10	-1.11227e-10	-1.11227e-10	-1.11227e-10	1.26591e-11	1.26591e-11	1.26591e-11	1.26591e-11	8.95796e-08	8.95796e-08	8.95796e-08	8.95796e-08
2020	278	278	278	278	1.23227e-09	1.23227e-09	1.23227e-09	1.23227e-09	6.57878e-09	6.57878e-09	6.57878e-09	6.57878e-09	1.06561e-07	1.06561e-07	1.06561e-07	1.06561e-07	9.30945e-06	9.30945e-06	9.30945e-06	9.30945e-06	1.50946e-06	1.50946e-06	1.50946e-06	1.50946e-06	-5.56413e-11	-5.56413e-11	-5.56413e-11	-5.56413e-11	5.99673e-12	5.99673e-12	5.99673e-12	5.99673e-12	1.14445e-07	1.14445e-07	1.14445e-07	1.14445e-07
2021	278	278	278	278	1.0512e-09	1.0512e-09	1.0512e-09	1.0512e-09	7.02364e-09	7.02364e-09	7.02364e-09	7.02364e-09	1.09632e-07	1.09632e-07	1.09632e-07	1.09632e-07	9.61905e-06	9.61905e-06	9.61905e-06	9.61905e-06	1.39415e-06	1.39415e-06	1.39415e-06	1.39415e-06	-6.31847e-11	-6.31847e-11	-6.31847e-11	-6.31847e-11	6.88788e-12	6.88788e-12	6.88788e-12	6.88788e-12	1.46182e-07	1.46182e-07	1.46182e-07	1.46182e-07
2022	278	278	278	278	8.43524e-10	8.43524e-10	8.43524e-10	8.43524e-10	7.47581e-09	7.47581e-09	7.47581e-09	7.47581e-09	1.14109e-07	1.14109e-07	1.14109e-07	1.14109e-07	9.92385e-06	9.92385e-06	9.92385e-06	9.92385e-06	1.24887e-06	1.24887e-06	1.24887e-06	1.24887e-06	-9.36942e-11	-9.36942e-11	-9.36942e-11	-9.36942e-11	1.05757e-11	1.05757e-11	1.05757e-11	1.05757e-11	1.86686e-07	1.86686e-07	1.86686e-07	1.86686e-07
2023	278	278	278	278	6.117e-10	6.117e-10	6.117e-10	6.117e-10	7.93861e-09	7.93861e-09	7.93861e-09	7.93861e-09	1.19185e-07	1.19185e-07	1.19185e-07	1.19185e-07	1.02264e-05	1.02264e-05	1.02264e-05	1.02264e-05	1.0635e-06	1.0635e-06	1.0635e-06	1.0635e-06	-1.07175e-10	-1.07175e-10	-1.07175e-10	-1.07175e-10	1.23071e-11	1.23071e-11	1.23071e-11	1.23071e-11	2.38381e-07	2.38381e-07	2.38381e-07	2.38381e-07
2024	278	278	278	278	3.60837e-10	3.60837e-10	3.60837e-10	3.60837e-10	8.41369e-09	8.41369e-09	8.41369e-09	8.41369e-09	1.24584e-07	1.24584e-07	1.24584e-07	1.24584e-07	1.0528e-05	1.0528e-05	1.0528e-05	1.0528e-05	8.16816e-07	8.16816e-07	8.16816e-07	8.16816e-07	-1.14593e-10	-1.14593e-10	-1.14593e-10	-1.14593e-10	1.32932e-11	1.32932e-11	1.32932e-11	1.32932e-11	3.04357e-07	3.04357e-07	3.04357e-07	3.04357e-07
2025	278	278	278	278	2.93732e-10	2.93732e-10	2.93732e-10	2.93732e-10	8.90185e-09	8.90185e-09	8.90185e-09	8.90185e-09	1.30136e-07	1.30136e-07	1.30136e-07	1.30136e-07	1.08291e-05	1.08291e-05	1.08291e-05	1.08291e-05	7.3696e-07	7.3696e-07	7.3696e-07	7.3696e-07	-1.18197e-10	-1.18197e-10	-1.18197e-10	-1.18197e-10	1.37909e-11	1.37909e-11	1.37909e-11	1.37909e-11	3.88559e-07	3.88559e-07	3.88559e-07	3.88559e-07
2026	278	278	278	278	2.94504e-10	2.97581e-10	2.94504e-10	2.97581e-10	9.40363e-09	9.40502e-09	9.40363e-09	9.40502e-09	1.3566e-07	1.35683e-07	1.3566e-07	1.35682e-07	1.11301e-05	1.11309e-05	1.11301e-05	1.11309e-05	7.37928e-07	7.41773e-07	7.37928e-07	7.41773e-07	-1.21978e-10	-1.281e-10	-1.21978e-10	-1.28099e-10	1.42988e-11	1.65134e-11	1.42987e-11	1.65115e-11	4.96022e-07	4.96022e-07	4.96022e-07	4.96022e-07
2027	278	278	278	278	2.94018e-10	3.07136e-10	2.94018e-10	3.07136e-10	9.91957e-09	9.92651e-09	9.91957e-09	9.92651e-09	1.41163e-07	1.41234e-07	1.41163e-07	1.4123e-07	1.14314e-05	1.14353e-05	1.14314e-05	1.14353e-05	7.37319e-07	7.53588e-07	7.37319e-07	7.53588e-07	-1.2591e-10	-1.38155e-10	-1.2591e-10	-1.38152e-10	1.48277e-11	1.92569e-11	1.48275e-11	1.92532e-11	6.33174e-07	6.33174e-07	6.33174e-07	6.33174e-07
2028	278	278	278	278	2.94473e-10	3.28084e-10	2.94473e-10	3.28084e-10	1.04502e-08	1.04696e-08	1.04502e-08	1.04696e-08	1.46649e-07	1.4679e-07	1.46648e-07	1.46782e-07	1.17331e-05	1.1744e-05	1.17331e-05	1.1744e-05	7.37889e-07	7.78863e-07	7.37889e-07	7.78863e-07	-1.29901e-10	-1.48268e-10	-1.29901e-10	-1.48263e-10	1.53599e-11	2.20037e-11	1.53597e-11	2.19982e-11	8.08213e-07	8.08214e-07	8.08213e-07	8.08214e-07
2029	278	278	278	278	2.96446e-10	3.64137e-10	2.96446e-10	3.64137e-10	1.09961e-08	1.10376e-08	1.09961e-08	1.10376e-08	1.52133e-07	1.52369e-07	1.52132e-07	1.52355e-07	1.20357e-05	1.20584e-05	1.20357e-05	1.20584e-05	7.40358e-07	8.20542e-07	7.40358e-07	8.20542e-07	-1.34211e-10	-1.587e-10	-1.34211e-10	-1.58694e-10	1.59247e-11	2.47831e-11	1.59244e-11	2.47758e-11	1.0316e-06	1.03161e-06	1.0316e-06	1.03161e-06
2030	278	278	278	278	3.1641e-10	4.3458e-10	3.1641e-10	4.3458e-10	1.1558e-08	1.16339e-08	1.1558e-08	1.16338e-08	1.57652e-07	1.58006e-07	1.57652e-07	1.57986e-07	1.23393e-05	1.23798e-05	1.23393e-05	1.23798e-05	7.64881e-07	8.96403e-07	7.64881e-07	8.96403e-07	-1.39345e-10	-1.69956e-10	-1.39345e-10	-1.69949e-10	1.6593e-11	2.76659e-11	1.65926e-11	2.76568e-11	1.31671e-06	1.31671e-06	1.31671e-06	1.31671e-06
2031	278	278	278	278	3.42302e-10	5.29877e-10	3.42302e-10	5.29877e-10	1.21363e-08	1.22617e-08	1.21363e-08	1.22616e-08	1.6315e-07	1.63645e-07	1.63149e-07	1.63617e-07	1.26443e-05	1.27094e-05	1.26443e-05	1.27094e-05	7.9556e-07	9.8982e-07	7.9556e-07	9.8982e-07	-1.43231e-10	-1.79964e-10	-1.43231e-10	-1.79956e-10	1.71108e-11	3.03984e-11	1.71104e-11	3.03875e-11	1.68056e-06	1.68057e-06	1.68056e-06	1.68057e-06
2032	278	278	278	278	3.61332e-10	6.39511e-10	3.61332e-10	6.39511e-10	1.27318e-08	1.29242e-08	1.27318e-08	1.2924e-08	1.68623e-07	1.69284e-07	1.68622e-07	1.69247e-07	1.29508e-05	1.30483e-05	1.29508e-05	1.30482e-05	8.17375e-07	1.08741e-06	8.17375e-07	1.08741e-06	-1.47078e-10	-1.89934e-10	-1.47078e-10	-1.89924e-10	1.76236e-11	3.31257e-11	1.76231e-11	3.3113e-11	2.14493e-06	2.14494e-06	2.14493e-06	2.14494e-06
2033	278	278	278	278	3.76374e-10	7.68391e-10	3.76374e-10	7.68391e-10	1.33448e-08	1.36246e-08	1.33448e-08	1.36244e-08	1.74096e-07	1.74945e-07	1.74094e-07	1.74897e-07	1.32589e-05	1.33972e-05	1.32589e-05	1.33971e-05	8.34216e-07	1.19195e-06	8.34216e-07	1.19195e-06	-1.51412e-10	-2.0039e-10	-1.51411e-10	-2.00378e-10	1.81943e-11	3.5911e-11	1.81937e-11	3.58964e-11	2.73756e-06	2.73759e-06	2.73756e-06	2.73759e-06
2034	278	278	278	278	3.90023e-10	9.20944e-10	3.90023e-10	9.20944e-10	1.3976e-08	1.43661e-08	1.3976e-08	1.43658e-08	1.79584e-07	1.80645e-07	1.79582e-07	1.80586e-07	1.35688e-05	1.37569e-05	1.35688e-05	1.37568e-05	8.49207e-07	1.30492e-06	8.49207e-07	1.30492e-06	-1.56131e-10	-2.11231e-10	-1.5613e-10	-2.11218e-10	1.88137e-11	3.8745e-11	1.88131e-11	3.87287e-11	3.4939e-06	3.49394e-06	3.4939e-06	3.49394e-06
2035	278	278	278	278	4.03222e-10	1.09976e-09	4.03222e-10	1.09976e-09	1.4626e-08	1.5152e-08	1.4626e-08	1.51515e-08	1.85094e-07	1.8639e-07	1.85091e-07	1.86318e-07	1.38808e-05	1.41282e-05	1.38808e-05	1.4128e-05	8.63457e-07	1.42599e-06	8.63457e-07	1.42599e-06	-1.60963e-10	-2.22186e-10	-1.60963e-10	-2.22172e-10	1.9451e-11	4.15969e-11	1.94503e-11	4.15787e-11	4.45916e-06	4.45922e-06	4.45916e-06	4.45922e-06
2036	278	278	278	278	4.16233e-10	1.28563e-09	4.16233e-10	1.28563e-09	1.52954e-08	1.59853e-08	1.52954e-08	1.59847e-08	1.9054e-07	1.92096e-07	1.90536e-07	1.92009e-07	1.41949e-05	1.45115e-05	1.41949e-05	1.45112e-05	8.77277e-07	1.54179e-06	8.77277e-07	1.54179e-06	-1.64215e-10	-2.3156e-10	-1.64214e-10	-2.31544e-10	1.99494e-11	4.43098e-11	1.99486e-11	4.42898e-11	5.69104e-06	5.69113e-06	5.69104e-06	5.69113e-06
2037	278	278	278	278	4.28939e-10	1.4712e-09	4.28939e-10	1.4712e-09	1.59847e-08	1.68691e-08	1.59846e-08	1.68683e-08	1.95855e-07	1.97694e-07	1.95851e-07	1.97592e-07	1.45112e-05	1.49072e-05	1.45112e-05	1.49069e-05	8.90566e-07	1.64932e-06	8.90566e-07	1.64932e-06	-1.66486e-10	-2.39953e-10	-1.66485e-10	-2.39936e-10	2.04408e-11	4.70159e-11	2.04399e-11	4.69941e-11	7.2632e-06	7.26332e-06	7.2632e-06	7.26332e-06
2038	278	278	278	278	4.41143e-10	1.65626e-09	4.41143e-10	1.65626e-09	1.66942e-08	1.78063e-08	1.66942e-08	1.78054e-08	2.0097e-07	2.03116e-07	2.00965e-07	2.02997e-07	1.48298e-05	1.53157e-05	1.48298e-05	1.53154e-05	9.03147e-07	1.74998e-06	9.03147e-07	1.74998e-06	-1.6779e-10	-2.4738e-10	-1.6779e-10	-2.47361e-10	2.09336e-11	4.97233e-11	2.09327e-11	4.96997e-11	9.26963e-06	9.26979e-06	9.26963e-06	9.26979e-06
2039	278	278	278	278	4.52376e-10	1.84036e-09	4.52376e-10	1.84036e-09	1.74245e-08	1.88e-08	1.74245e-08	1.87988e-08	2.0579e-07	2.08265e-07	2.05784e-07	2.08128e-07	1.51507e-05	1.57373e-05	1.51506e-05	1.57368e-05	9.14573e-07	1.84467e-06	9.14573e-07	1.84467e-06	-1.67592e-10	-2.53304e-10	-1.67592e-10	-2.53284e-10	2.13772e-11	5.23814e-11	2.13762e-11	5.2356e-11	1.18303e-05	1.18305e-05	1.18303e-05	1.18305e-05
2040	278	278	278	278	4.61827e-10	2.02267e-09	4.61827e-10	2.02267e-09	1.81759e-08	1.98529e-08	1.81759e-08	1.98515e-08	2.10232e-07	2.13061e-07	2.10226e-07	2.12904e-07	1.54739e-05	1.6172e-05	1.54739e-05	1.61714e-05	9.24077e-07	1.93389e-06	9.24077e-07	1.93389e-06	-1.66259e-10	-2.58093e-10	-1.66258e-10	-2.58072e-10	2.18232e-11	5.5042e-11	2.18221e-11	5.50148e-11	1.50982e-05	1.50985e-05	1.50982e-05	1.50985e-05
2041	278	278	278	278	0	0	0	0	1.89488e-08	2.09679e-08	1.89487e-08	2.09662e-08	2.14235e-07	2.17441e-07	2.14228e-07	2.17263e-07	1.57994e-05	1.66199e-05	1.57994e-05	1.66192e-05	0	0	0	0	-1.63926e-10	-2.61882e-10	-1.63925e-10	-2.6186e-10	2.223e-11	5.76634e-11	2.22288e-11	5.76343e-11	1.92688e-05	1.92692e-05	1.92688e-05	1.92692e-05
2042	278	278	278	278	0	0	0	0	1.97435e-08	2.21478e-08	1.97434e-08	2.21458e-08	2.17814e-07	2.21421e-07	2.17806e-07	2.21221e-07	1.61273e-05	1.70811e-05	1.61273e-05	1.70803e-05	0	0	0	0	-1.61901e-10	-2.65979e-10	-1.619e-10	-2.65955e-10	2.26639e-11	6.03119e-11	2.26626e-11	6.0281e-11	2.45915e-05	2.4592e-05	2.45915e-05	2.4592e-05
2043	278	278	278	278	0	0	0	0	2.05604e-08	2.33953e-08	2.05603e-08	2.3393e-08	2.20964e-07	2.24996e-07	2.20955e-07	2.24772e-07	1.64576e-05	1.75556e-05	1.64576e-05	1.75547e-05	0	0	0	0	-1.59827e-10	-2.70027e-10	-1.59826e-10	-2.70002e-10	2.31094e-11	6.29719e-11	2.3108e-11	6.29392e-11	3.13843e-05	3.1385e-05	3.13843e-05	3.1385e-05
2044	278	278	278	278	0	0	0	0	2.13999e-08	2.47134e-08	2.13998e-08	2.47107e-08	2.23688e-07	2.28168e-07	2.23678e-07	2.27919e-07	1.67902e-05	1.80434e-05	1.67902e-05	1.80424e-05	0	0	0	0	-1.57957e-10	-2.7428e-10	-1.57956e-10	-2.74253e-10	2.36097e-11	6.56869e-11	2.36083e-11	6.56524e-11	4.00535e-05	4.00544e-05	4.00535e-05	4.00544e-05
2045	278	278	278	278	0	0	0	0	2.22624e-08	2.61049e-08	2.22623e-08	2.61017e-08	2.25976e-07	2.30928e-07	2.25965e-07	2.30652e-07	1.71253e-05	1.85444e-05	1.71252e-05	1.85432e-05	0	0	0	0	-1.56037e-10	-2.78482e-10	-1.56036e-10	-2.78454e-10	2.41382e-11	6.84299e-11	2.41367e-11	6.83936e-11	5.11173e-05	5.11184e-05	5.11173e-05	5.11184e-05
2046	278	278	278	278	0	0	0	0	2.31485e-08	2.75725e-08	2.31484e-08	2.75688e-08	2.2781e-07	2.33256e-07	2.27798e-07	2.32954e-07	1.74628e-05	1.90585e-05	1.74627e-05	1.90572e-05	0	0	0	0	-1.53732e-10	-2.823e-10	-1.53731e-10	-2.8227e-10	2.46281e-11	7.11345e-11	2.46266e-11	7.10963e-11	6.52371e-05	6.52385e-05	6.52371e-05	6.52385e-05
2047	278	278	278	278	0	0	0	0	2.40586e-08	2.9119e-08	2.40584e-08	2.91149e-08	2.29191e-07	2.35156e-07	2.29177e-07	2.34824e-07	1.78027e-05	1.95857e-05	1.78026e-05	1.95843e-05	0	0	0	0	-1.51568e-10	-2.86258e-10	-1.51567e-10	-2.86227e-10	2.51585e-11	7.38794e-11	2.51569e-11	7.38394e-11	8.32571e-05	8.3259e-05	8.32571e-05	8.3259e-05
2048	278	278	278	278	0	0	0	0	2.49931e-08	3.07474e-08	2.49929e-08	3.07426e-08	2.3012e-07	2.36628e-07	2.30106e-07	2.36266e-07	1.81452e-05	2.01259e-05	1.81451e-05	2.01243e-05	0	0	0	0	-1.49519e-10	-2.9033e-10	-1.49517e-10	-2.90298e-10	2.57171e-11	7.66526e-11	2.57154e-11	7.66108e-11	0.000106255	0.000106257	0.000106255	0.000106257
2049	278	278	278	278	0	0	0	0	2.59525e-08	3.24603e-08	2.59523e-08	3.2455e-08	2.30594e-07	2.37668e-07	2.30579e-07	2.37274e-07	1.84902e-05	2.06789e-05	1.84901e-05	2.06772e-05	0	0	0	0	-1.47569e-10	-2.94503e-10	-1.47568e-10	-2.9447e-10	2.63341e-11	7.94842e-11	2.63324e-11	7.94406e-11	0.000135604	0.000135608	0.000135604	0.000135608
2050	278	278	278	278	0	0	0	0	2.69376e-08	3.42608e-08	2.69373e-08	3.42548e-08	2.30596e-07	2.38258e-07	2.30579e-07	2.37832e-07	1.88378e-05	2.12447e-05	1.88377e-05	2.12428e-05	0	0	0	0	-1.45398e-10	-2.98455e-10	-1.45397e-10	-2.9842e-10	2.69563e-11	8.2321e-11	2.69545e-11	8.22755e-11	0.000173061	0.000173065	0.000173061	0.000173065
				二氧化碳浓度	二氧化碳浓度	二氧化碳浓度				甲烷浓度	甲烷浓度	甲烷浓度	一氧化二氮浓度	一氧化二氮浓度	一氧化二氮浓度	一氧化二氮浓度	二氧化碳有效强迫辐射	二氧化碳有效强迫辐射	二氧化碳有效强迫辐射	二氧化碳有效强迫辐射	一氧化二氮有效强迫辐射	一氧化二氮有效强迫辐射	一氧化二氮有效强迫辐射	一氧化二氮有效强迫辐射	甲烷有效强迫辐射	甲烷有效强迫辐射	甲烷有效强迫辐射	甲烷有效强迫辐射	气溶胶有效强迫辐射	气溶胶有效强迫辐射	气溶胶有效强迫辐射	气溶胶有效强迫辐射	拖尾有效强迫辐射	拖尾有效强迫辐射	拖尾有效强迫辐射	拖尾有效强迫辐射		温度变化	温度变化
				CCO2	CCO2	CCO2				CCH4	CCH4	CCH4	CN2O	CN2O	CN2O	CN2O	FCO2（W/m2）	FCO2（W/m2）	FCO2（W/m2）	FCO2（W/m2）	FN2O（W/m2）	FN2O（W/m2）	FN2O（W/m2）	FN2O（W/m2）	FCH4（W/m2）	FCH4（W/m2）	FCH4（W/m2）	FCH4（W/m2）	Fair	Fair	Fair	Fair	Fcon	Fcon	Fcon	Fcon		T	T
				0	0	0				0	0	0	0	0	0	0	#NAME?	#NAME?	#NAME?	#NAME?	0	0	0	0	0	0	0	0	-5.81338e-11	-5.81338e-11	-5.81338e-11	-5.81338e-11	9.34186e-12	9.34186e-12	9.34186e-12	9.34186e-12		0	0
				278	278	278				2.54547e-11	2.54547e-11	2.54547e-11	5.94015e-12	5.94015e-12	5.94015e-12	5.94015e-12	2.25791e-09	2.25791e-09	2.25791e-09	2.25791e-09	2.79737e-07	2.79737e-07	2.79737e-07	2.79737e-07	2.16946e-07	2.16946e-07	2.16946e-07	2.16946e-07	-5.88791e-11	-5.88791e-11	-5.88791e-11	-5.88791e-11	9.46162e-12	9.46162e-12	9.46162e-12	9.46162e-12		5.20518e-12	5.20518e-12
				278	278	278				7.24929e-11	7.24929e-11	7.24929e-11	2.37869e-11	2.37869e-11	2.37869e-11	2.37869e-11	4.54417e-09	4.54417e-09	4.54417e-09	4.54417e-09	5.59784e-07	5.59784e-07	5.59784e-07	5.59784e-07	3.66114e-07	3.66114e-07	3.66114e-07	3.66114e-07	-5.96244e-11	-5.96244e-11	-5.96244e-11	-5.96244e-11	9.58139e-12	9.58139e-12	9.58139e-12	9.58139e-12		1.63722e-11	1.63722e-11
				278	278	278				1.39217e-10	1.39217e-10	1.39217e-10	5.35927e-11	5.35927e-11	5.35927e-11	5.35927e-11	6.859e-09	6.859e-09	6.859e-09	6.859e-09	8.40241e-07	8.40241e-07	8.40241e-07	8.40241e-07	5.07359e-07	5.07359e-07	5.07359e-07	5.07359e-07	-6.03697e-11	-6.03697e-11	-6.03697e-11	-6.03697e-11	9.70116e-12	9.70116e-12	9.70116e-12	9.70116e-12		3.5089e-11	3.5089e-11
				278	278	278				2.23925e-10	2.23925e-10	2.23925e-10	9.54094e-11	9.54094e-11	9.54094e-11	9.54094e-11	9.20242e-09	9.20242e-09	9.20242e-09	9.20242e-09	1.12111e-06	1.12111e-06	1.12111e-06	1.12111e-06	6.43457e-07	6.43457e-07	6.43457e-07	6.43457e-07	-6.1115e-11	-6.1115e-11	-6.1115e-11	-6.1115e-11	9.82093e-12	9.82093e-12	9.82093e-12	9.82093e-12		6.34106e-11	6.34106e-11
				278	278	278				3.25307e-10	3.25307e-10	3.25307e-10	1.49364e-10	1.49364e-10	1.49364e-10	1.49364e-10	1.1603e-08	1.1603e-08	1.1603e-08	1.1603e-08	1.40273e-06	1.40273e-06	1.40273e-06	1.40273e-06	7.75559e-07	7.75559e-07	7.75559e-07	7.75559e-07	-6.26056e-11	-6.26056e-11	-6.26056e-11	-6.26056e-11	1.00605e-11	1.00605e-11	1.00605e-11	1.00605e-11		1.03976e-10	1.03976e-10
				278	278	278				4.4227e-10	4.4227e-10	4.4227e-10	2.15657e-10	2.15657e-10	2.15657e-10	2.15657e-10	1.40607e-08	1.40607e-08	1.40607e-08	1.40607e-08	1.68551e-06	1.68551e-06	1.68551e-06	1.68551e-06	9.04299e-07	9.04299e-07	9.04299e-07	9.04299e-07	-6.40963e-11	-6.40963e-11	-6.40963e-11	-6.40963e-11	1.03e-11	1.03e-11	1.03e-11	1.03e-11		1.60163e-10	1.60163e-10
				278	278	278				5.74055e-10	5.74055e-10	5.74055e-10	2.94563e-10	2.94563e-10	2.94563e-10	2.94563e-10	1.66042e-08	1.66042e-08	1.66042e-08	1.66042e-08	1.96988e-06	1.96988e-06	1.96988e-06	1.96988e-06	1.03026e-06	1.03026e-06	1.03026e-06	1.03026e-06	-6.63322e-11	-6.63322e-11	-6.63322e-11	-6.63322e-11	1.06593e-11	1.06593e-11	1.06593e-11	1.06593e-11		2.36293e-10	2.36293e-10
				278	278	278				7.2006e-10	7.2006e-10	7.2006e-10	3.86429e-10	3.86429e-10	3.86429e-10	3.86429e-10	1.92334e-08	1.92334e-08	1.92334e-08	1.92334e-08	2.25624e-06	2.25624e-06	2.25624e-06	2.25624e-06	1.15386e-06	1.15386e-06	1.15386e-06	1.15386e-06	-6.85681e-11	-6.85681e-11	-6.85681e-11	-6.85681e-11	1.10186e-11	1.10186e-11	1.10186e-11	1.10186e-11		3.37893e-10	3.37893e-10
				278	278	278				8.79746e-10	8.79746e-10	8.79746e-10	4.916e-10	4.916e-10	4.916e-10	4.916e-10	2.19483e-08	2.19483e-08	2.19483e-08	2.19483e-08	2.54482e-06	2.54482e-06	2.54482e-06	2.54482e-06	1.2754e-06	1.2754e-06	1.2754e-06	1.2754e-06	-7.0804e-11	-7.0804e-11	-7.0804e-11	-7.0804e-11	1.13779e-11	1.13779e-11	1.13779e-11	1.13779e-11		4.72017e-10	4.72017e-10
				278	278	278				1.05529e-09	1.05529e-09	1.05529e-09	6.11319e-10	6.11319e-10	6.11319e-10	6.11319e-10	2.50919e-08	2.50919e-08	2.50919e-08	2.50919e-08	2.83782e-06	2.83782e-06	2.83782e-06	2.83782e-06	1.39687e-06	1.39687e-06	1.39687e-06	1.39687e-06	-8.19836e-11	-8.19836e-11	-8.19836e-11	-8.19836e-11	1.31744e-11	1.31744e-11	1.31744e-11	1.31744e-11		6.47718e-10	6.47718e-10
				278	278	278				1.07401e-09	1.07401e-09	1.07401e-09	7.46897e-10	7.46897e-10	7.46897e-10	7.46897e-10	2.83498e-08	2.83498e-08	2.83498e-08	2.83498e-08	3.13676e-06	3.13676e-06	3.13676e-06	3.13676e-06	1.4092e-06	1.4092e-06	1.4092e-06	1.4092e-06	-8.49648e-11	-8.49648e-11	-8.49648e-11	-8.49648e-11	1.36535e-11	1.36535e-11	1.36535e-11	1.36535e-11		8.75425e-10	8.75425e-10
				278	278	278				1.10907e-09	1.10907e-09	1.10907e-09	8.98652e-10	8.98652e-10	8.98652e-10	8.98652e-10	3.16649e-08	3.16649e-08	3.16649e-08	3.16649e-08	3.4407e-06	3.4407e-06	3.4407e-06	3.4407e-06	1.43202e-06	1.43202e-06	1.43202e-06	1.43202e-06	-8.64554e-11	-8.64554e-11	-8.64554e-11	-8.64554e-11	1.3893e-11	1.3893e-11	1.3893e-11	1.3893e-11		1.16968e-09	1.16968e-09
				278	278	278				1.14993e-09	1.14993e-09	1.14993e-09	1.06675e-09	1.06675e-09	1.06675e-09	1.06675e-09	3.50371e-08	3.50371e-08	3.50371e-08	3.50371e-08	3.74872e-06	3.74872e-06	3.74872e-06	3.74872e-06	1.45816e-06	1.45816e-06	1.45816e-06	1.45816e-06	-8.7946e-11	-8.7946e-11	-8.7946e-11	-8.7946e-11	1.41326e-11	1.41326e-11	1.41326e-11	1.41326e-11		1.54896e-09	1.54896e-09
				278	278	278				1.19675e-09	1.19675e-09	1.19675e-09	1.25152e-09	1.25152e-09	1.25152e-09	1.25152e-09	3.85237e-08	3.85237e-08	3.85237e-08	3.85237e-08	4.06041e-06	4.06041e-06	4.06041e-06	4.06041e-06	1.48755e-06	1.48755e-06	1.48755e-06	1.48755e-06	-9.09272e-11	-9.09272e-11	-9.09272e-11	-9.09272e-11	1.46116e-11	1.46116e-11	1.46116e-11	1.46116e-11		2.03683e-09	2.03683e-09
				278	278	278				1.24832e-09	1.24832e-09	1.24832e-09	1.45341e-09	1.45341e-09	1.45341e-09	1.45341e-09	4.21245e-08	4.21245e-08	4.21245e-08	4.21245e-08	4.37567e-06	4.37567e-06	4.37567e-06	4.37567e-06	1.51926e-06	1.51926e-06	1.51926e-06	1.51926e-06	-9.39085e-11	-9.39085e-11	-9.39085e-11	-9.39085e-11	1.50907e-11	1.50907e-11	1.50907e-11	1.50907e-11		2.66338e-09	2.66338e-09
				278	278	278				1.3043e-09	1.3043e-09	1.3043e-09	1.67289e-09	1.67289e-09	1.67289e-09	1.67289e-09	4.58397e-08	4.58397e-08	4.58397e-08	4.58397e-08	4.69445e-06	4.69445e-06	4.69445e-06	4.69445e-06	1.55295e-06	1.55295e-06	1.55295e-06	1.55295e-06	-9.68897e-11	-9.68897e-11	-9.68897e-11	-9.68897e-11	1.55698e-11	1.55698e-11	1.55698e-11	1.55698e-11		3.46698e-09	3.46698e-09
				278	278	278				1.36332e-09	1.36332e-09	1.36332e-09	1.91041e-09	1.91041e-09	1.91041e-09	1.91041e-09	4.96692e-08	4.96692e-08	4.96692e-08	4.96692e-08	5.01666e-06	5.01666e-06	5.01666e-06	5.01666e-06	1.5877e-06	1.5877e-06	1.5877e-06	1.5877e-06	-9.98709e-11	-9.98709e-11	-9.98709e-11	-9.98709e-11	1.60488e-11	1.60488e-11	1.60488e-11	1.60488e-11		4.49659e-09	4.49659e-09
				278	278	278				1.42448e-09	1.42448e-09	1.42448e-09	2.16628e-09	2.16628e-09	2.16628e-09	2.16628e-09	5.35558e-08	5.35558e-08	5.35558e-08	5.35558e-08	5.34205e-06	5.34205e-06	5.34205e-06	5.34205e-06	1.62292e-06	1.62292e-06	1.62292e-06	1.62292e-06	-1.01362e-10	-1.01362e-10	-1.01362e-10	-1.01362e-10	1.62884e-11	1.62884e-11	1.62884e-11	1.62884e-11		5.81472e-09	5.81472e-09
				278	278	278				1.48635e-09	1.48635e-09	1.48635e-09	2.44034e-09	2.44034e-09	2.44034e-09	2.44034e-09	5.73853e-08	5.73853e-08	5.73853e-08	5.73853e-08	5.66992e-06	5.66992e-06	5.66992e-06	5.66992e-06	1.65779e-06	1.65779e-06	1.65779e-06	1.65779e-06	-9.98709e-11	-9.98709e-11	-9.98709e-11	-9.98709e-11	1.60488e-11	1.60488e-11	1.60488e-11	1.60488e-11		7.50109e-09	7.50109e-09
				278	278	278				1.53098e-09	1.53098e-09	1.53098e-09	2.73276e-09	2.73276e-09	2.73276e-09	2.73276e-09	6.13862e-08	6.13862e-08	6.13862e-08	6.13862e-08	6e-06	6e-06	6e-06	6e-06	1.68249e-06	1.68249e-06	1.68249e-06	1.68249e-06	-1.04343e-10	-1.04343e-10	-1.04343e-10	-1.04343e-10	1.67674e-11	1.67674e-11	1.67674e-11	1.67674e-11		9.65735e-09	9.65735e-09
				278	278	278				1.56795e-09	1.56795e-09	1.56795e-09	3.04412e-09	3.04412e-09	3.04412e-09	3.04412e-09	6.55015e-08	6.55015e-08	6.55015e-08	6.55015e-08	6.33259e-06	6.33259e-06	6.33259e-06	6.33259e-06	1.70268e-06	1.70268e-06	1.70268e-06	1.70268e-06	-1.07324e-10	-1.07324e-10	-1.07324e-10	-1.07324e-10	1.72465e-11	1.72465e-11	1.72465e-11	1.72465e-11		1.24133e-08	1.24133e-08
				278	278	278				1.60623e-09	1.60623e-09	1.60623e-09	3.37487e-09	3.37487e-09	3.37487e-09	3.37487e-09	6.97311e-08	6.97311e-08	6.97311e-08	6.97311e-08	6.66775e-06	6.66775e-06	6.66775e-06	6.66775e-06	1.72335e-06	1.72335e-06	1.72335e-06	1.72335e-06	-1.10305e-10	-1.10305e-10	-1.10305e-10	-1.10305e-10	1.77256e-11	1.77256e-11	1.77256e-11	1.77256e-11		1.59346e-08	1.59346e-08
				278	278	278				1.64724e-09	1.64724e-09	1.64724e-09	3.72546e-09	3.72546e-09	3.72546e-09	3.72546e-09	7.4075e-08	7.4075e-08	7.4075e-08	7.4075e-08	7.00553e-06	7.00553e-06	7.00553e-06	7.00553e-06	1.74521e-06	1.74521e-06	1.74521e-06	1.74521e-06	-1.13286e-10	-1.13286e-10	-1.13286e-10	-1.13286e-10	1.82046e-11	1.82046e-11	1.82046e-11	1.82046e-11		2.04328e-08	2.04328e-08
				278	278	278				1.68779e-09	1.68779e-09	1.68779e-09	4.09615e-09	4.09615e-09	4.09615e-09	4.09615e-09	7.84703e-08	7.84703e-08	7.84703e-08	7.84703e-08	7.3458e-06	7.3458e-06	7.3458e-06	7.3458e-06	1.76656e-06	1.76656e-06	1.76656e-06	1.76656e-06	-1.14628e-10	-1.14628e-10	-1.14628e-10	-1.14628e-10	1.84202e-11	1.84202e-11	1.84202e-11	1.84202e-11		2.61776e-08	2.61776e-08
				278	278	278				1.69693e-09	1.69693e-09	1.69693e-09	4.48201e-09	4.48201e-09	4.48201e-09	4.48201e-09	8.31369e-08	8.31369e-08	8.31369e-08	8.31369e-08	7.684e-06	7.684e-06	7.684e-06	7.684e-06	1.77133e-06	1.77133e-06	1.77133e-06	1.77133e-06	-9.62751e-11	-9.62751e-11	-9.62751e-11	-9.62751e-11	1.05772e-11	1.05772e-11	1.05772e-11	1.05772e-11		3.35134e-08	3.35134e-08
				278	278	278				1.66636e-09	1.66636e-09	1.66636e-09	4.87837e-09	4.87837e-09	4.87837e-09	4.87837e-09	8.80546e-08	8.80546e-08	8.80546e-08	8.80546e-08	8.01656e-06	8.01656e-06	8.01656e-06	8.01656e-06	1.75531e-06	1.75531e-06	1.75531e-06	1.75531e-06	-1.0168e-10	-1.0168e-10	-1.0168e-10	-1.0168e-10	1.1222e-11	1.1222e-11	1.1222e-11	1.1222e-11		4.28793e-08	4.28793e-08
				278	278	278				1.59935e-09	1.59935e-09	1.59935e-09	5.28619e-09	5.28619e-09	5.28619e-09	5.28619e-09	9.33014e-08	9.33014e-08	9.33014e-08	9.33014e-08	8.34493e-06	8.34493e-06	8.34493e-06	8.34493e-06	1.71965e-06	1.71965e-06	1.71965e-06	1.71965e-06	-1.09285e-10	-1.09285e-10	-1.09285e-10	-1.09285e-10	1.22376e-11	1.22376e-11	1.22376e-11	1.22376e-11		5.48357e-08	5.48357e-08
				278	278	278				1.50151e-09	1.50151e-09	1.50151e-09	5.70614e-09	5.70614e-09	5.70614e-09	5.70614e-09	9.85473e-08	9.85473e-08	9.85473e-08	9.85473e-08	8.67007e-06	8.67007e-06	8.67007e-06	8.67007e-06	1.66622e-06	1.66622e-06	1.66622e-06	1.66622e-06	-1.09831e-10	-1.09831e-10	-1.09831e-10	-1.09831e-10	1.24214e-11	1.24214e-11	1.24214e-11	1.24214e-11		7.00982e-08	7.00982e-08
				278	278	278				1.38242e-09	1.38242e-09	1.38242e-09	6.13839e-09	6.13839e-09	6.13839e-09	6.13839e-09	1.03842e-07	1.03842e-07	1.03842e-07	1.03842e-07	8.99245e-06	8.99245e-06	8.99245e-06	8.99245e-06	1.59878e-06	1.59878e-06	1.59878e-06	1.59878e-06	-1.11227e-10	-1.11227e-10	-1.11227e-10	-1.11227e-10	1.26591e-11	1.26591e-11	1.26591e-11	1.26591e-11		8.95796e-08	8.95796e-08
				278	278	278				1.23227e-09	1.23227e-09	1.23227e-09	6.57878e-09	6.57878e-09	6.57878e-09	6.57878e-09	1.06561e-07	1.06561e-07	1.06561e-07	1.06561e-07	9.30945e-06	9.30945e-06	9.30945e-06	9.30945e-06	1.50946e-06	1.50946e-06	1.50946e-06	1.50946e-06	-5.56413e-11	-5.56413e-11	-5.56413e-11	-5.56413e-11	5.99673e-12	5.99673e-12	5.99673e-12	5.99673e-12		1.14445e-07	1.14445e-07
				278	278	278				1.0512e-09	1.0512e-09	1.0512e-09	7.02364e-09	7.02364e-09	7.02364e-09	7.02364e-09	1.09632e-07	1.09632e-07	1.09632e-07	1.09632e-07	9.61905e-06	9.61905e-06	9.61905e-06	9.61905e-06	1.39415e-06	1.39415e-06	1.39415e-06	1.39415e-06	-6.31847e-11	-6.31847e-11	-6.31847e-11	-6.31847e-11	6.88788e-12	6.88788e-12	6.88788e-12	6.88788e-12		1.46182e-07	1.46182e-07
				278	278	278				8.43524e-10	8.43524e-10	8.43524e-10	7.47581e-09	7.47581e-09	7.47581e-09	7.47581e-09	1.14109e-07	1.14109e-07	1.14109e-07	1.14109e-07	9.92385e-06	9.92385e-06	9.92385e-06	9.92385e-06	1.24887e-06	1.24887e-06	1.24887e-06	1.24887e-06	-9.36942e-11	-9.36942e-11	-9.36942e-11	-9.36942e-11	1.05757e-11	1.05757e-11	1.05757e-11	1.05757e-11		1.86686e-07	1.86686e-07
				278	278	278				6.117e-10	6.117e-10	6.117e-10	7.93861e-09	7.93861e-09	7.93861e-09	7.93861e-09	1.19185e-07	1.19185e-07	1.19185e-07	1.19185e-07	1.02264e-05	1.02264e-05	1.02264e-05	1.02264e-05	1.0635e-06	1.0635e-06	1.0635e-06	1.0635e-06	-1.07175e-10	-1.07175e-10	-1.07175e-10	-1.07175e-10	1.23071e-11	1.23071e-11	1.23071e-11	1.23071e-11		2.38381e-07	2.38381e-07
				278	278	278				3.60837e-10	3.60837e-10	3.60837e-10	8.41369e-09	8.41369e-09	8.41369e-09	8.41369e-09	1.24584e-07	1.24584e-07	1.24584e-07	1.24584e-07	1.0528e-05	1.0528e-05	1.0528e-05	1.0528e-05	8.16816e-07	8.16816e-07	8.16816e-07	8.16816e-07	-1.14593e-10	-1.14593e-10	-1.14593e-10	-1.14593e-10	1.32932e-11	1.32932e-11	1.32932e-11	1.32932e-11		3.04357e-07	3.04357e-07
				278	278	278				2.93732e-10	2.93732e-10	2.93732e-10	8.90185e-09	8.90185e-09	8.90185e-09	8.90185e-09	1.30136e-07	1.30136e-07	1.30136e-07	1.30136e-07	1.08291e-05	1.08291e-05	1.08291e-05	1.08291e-05	7.3696e-07	7.3696e-07	7.3696e-07	7.3696e-07	-1.18197e-10	-1.18197e-10	-1.18197e-10	-1.18197e-10	1.37909e-11	1.37909e-11	1.37909e-11	1.37909e-11		3.88559e-07	3.88559e-07
				278	278	278				2.94504e-10	2.94504e-10	2.97581e-10	9.40363e-09	9.40502e-09	9.40363e-09	9.40502e-09	1.3566e-07	1.35683e-07	1.3566e-07	1.35682e-07	1.11301e-05	1.11309e-05	1.11301e-05	1.11309e-05	7.37928e-07	7.41773e-07	7.37928e-07	7.41773e-07	-1.21978e-10	-1.281e-10	-1.21978e-10	-1.28099e-10	1.42988e-11	1.65134e-11	1.42987e-11	1.65115e-11		4.96022e-07	4.96022e-07
				278	278	278				2.94018e-10	2.94018e-10	3.07136e-10	9.91957e-09	9.92651e-09	9.91957e-09	9.92651e-09	1.41163e-07	1.41234e-07	1.41163e-07	1.4123e-07	1.14314e-05	1.14353e-05	1.14314e-05	1.14353e-05	7.37319e-07	7.53588e-07	7.37319e-07	7.53588e-07	-1.2591e-10	-1.38155e-10	-1.2591e-10	-1.38152e-10	1.48277e-11	1.92569e-11	1.48275e-11	1.92532e-11		6.33174e-07	6.33174e-07
				278	278	278				2.94473e-10	2.94473e-10	3.28084e-10	1.04502e-08	1.04696e-08	1.04502e-08	1.04696e-08	1.46649e-07	1.4679e-07	1.46648e-07	1.46782e-07	1.17331e-05	1.1744e-05	1.17331e-05	1.1744e-05	7.37889e-07	7.78863e-07	7.37889e-07	7.78863e-07	-1.29901e-10	-1.48268e-10	-1.29901e-10	-1.48263e-10	1.53599e-11	2.20037e-11	1.53597e-11	2.19982e-11		8.08213e-07	8.08214e-07
				278	278	278				2.96446e-10	2.96446e-10	3.64137e-10	1.09961e-08	1.10376e-08	1.09961e-08	1.10376e-08	1.52133e-07	1.52369e-07	1.52132e-07	1.52355e-07	1.20357e-05	1.20584e-05	1.20357e-05	1.20584e-05	7.40358e-07	8.20542e-07	7.40358e-07	8.20542e-07	-1.34211e-10	-1.587e-10	-1.34211e-10	-1.58694e-10	1.59247e-11	2.47831e-11	1.59244e-11	2.47758e-11		1.0316e-06	1.03161e-06
				278	278	278				3.1641e-10	3.1641e-10	4.3458e-10	1.1558e-08	1.16339e-08	1.1558e-08	1.16338e-08	1.57652e-07	1.58006e-07	1.57652e-07	1.57986e-07	1.23393e-05	1.23798e-05	1.23393e-05	1.23798e-05	7.64881e-07	8.96403e-07	7.64881e-07	8.96403e-07	-1.39345e-10	-1.69956e-10	-1.39345e-10	-1.69949e-10	1.6593e-11	2.76659e-11	1.65926e-11	2.76568e-11		1.31671e-06	1.31671e-06
				278	278	278				3.42302e-10	3.42302e-10	5.29877e-10	1.21363e-08	1.22617e-08	1.21363e-08	1.22616e-08	1.6315e-07	1.63645e-07	1.63149e-07	1.63617e-07	1.26443e-05	1.27094e-05	1.26443e-05	1.27094e-05	7.9556e-07	9.8982e-07	7.9556e-07	9.8982e-07	-1.43231e-10	-1.79964e-10	-1.43231e-10	-1.79956e-10	1.71108e-11	3.03984e-11	1.71104e-11	3.03875e-11		1.68056e-06	1.68057e-06
				278	278	278				3.61332e-10	3.61332e-10	6.39511e-10	1.27318e-08	1.29242e-08	1.27318e-08	1.2924e-08	1.68623e-07	1.69284e-07	1.68622e-07	1.69247e-07	1.29508e-05	1.30483e-05	1.29508e-05	1.30482e-05	8.17375e-07	1.08741e-06	8.17375e-07	1.08741e-06	-1.47078e-10	-1.89934e-10	-1.47078e-10	-1.89924e-10	1.76236e-11	3.31257e-11	1.76231e-11	3.3113e-11		2.14493e-06	2.14494e-06
				278	278	278				3.76374e-10	3.76374e-10	7.68391e-10	1.33448e-08	1.36246e-08	1.33448e-08	1.36244e-08	1.74096e-07	1.74945e-07	1.74094e-07	1.74897e-07	1.32589e-05	1.33972e-05	1.32589e-05	1.33971e-05	8.34216e-07	1.19195e-06	8.34216e-07	1.19195e-06	-1.51412e-10	-2.0039e-10	-1.51411e-10	-2.00378e-10	1.81943e-11	3.5911e-11	1.81937e-11	3.58964e-11		2.73756e-06	2.73759e-06
				278	278	278				3.90023e-10	3.90023e-10	9.20944e-10	1.3976e-08	1.43661e-08	1.3976e-08	1.43658e-08	1.79584e-07	1.80645e-07	1.79582e-07	1.80586e-07	1.35688e-05	1.37569e-05	1.35688e-05	1.37568e-05	8.49207e-07	1.30492e-06	8.49207e-07	1.30492e-06	-1.56131e-10	-2.11231e-10	-1.5613e-10	-2.11218e-10	1.88137e-11	3.8745e-11	1.88131e-11	3.87287e-11		3.4939e-06	3.49394e-06
				278	278	278				4.03222e-10	4.03222e-10	1.09976e-09	1.4626e-08	1.5152e-08	1.4626e-08	1.51515e-08	1.85094e-07	1.8639e-07	1.85091e-07	1.86318e-07	1.38808e-05	1.41282e-05	1.38808e-05	1.4128e-05	8.63457e-07	1.42599e-06	8.63457e-07	1.42599e-06	-1.60963e-10	-2.22186e-10	-1.60963e-10	-2.22172e-10	1.9451e-11	4.15969e-11	1.94503e-11	4.15787e-11		4.45916e-06	4.45922e-06
				278	278	278				4.16233e-10	4.16233e-10	1.28563e-09	1.52954e-08	1.59853e-08	1.52954e-08	1.59847e-08	1.9054e-07	1.92096e-07	1.90536e-07	1.92009e-07	1.41949e-05	1.45115e-05	1.41949e-05	1.45112e-05	8.77277e-07	1.54179e-06	8.77277e-07	1.54179e-06	-1.64215e-10	-2.3156e-10	-1.64214e-10	-2.31544e-10	1.99494e-11	4.43098e-11	1.99486e-11	4.42898e-11		5.69104e-06	5.69113e-06
				278	278	278				4.28939e-10	4.28939e-10	1.4712e-09	1.59847e-08	1.68691e-08	1.59846e-08	1.68683e-08	1.95855e-07	1.97694e-07	1.95851e-07	1.97592e-07	1.45112e-05	1.49072e-05	1.45112e-05	1.49069e-05	8.90566e-07	1.64932e-06	8.90566e-07	1.64932e-06	-1.66486e-10	-2.39953e-10	-1.66485e-10	-2.39936e-10	2.04408e-11	4.70159e-11	2.04399e-11	4.69941e-11		7.2632e-06	7.26332e-06
				278	278	278				4.41143e-10	4.41143e-10	1.65626e-09	1.66942e-08	1.78063e-08	1.66942e-08	1.78054e-08	2.0097e-07	2.03116e-07	2.00965e-07	2.02997e-07	1.48298e-05	1.53157e-05	1.48298e-05	1.53154e-05	9.03147e-07	1.74998e-06	9.03147e-07	1.74998e-06	-1.6779e-10	-2.4738e-10	-1.6779e-10	-2.47361e-10	2.09336e-11	4.97233e-11	2.09327e-11	4.96997e-11		9.26963e-06	9.26979e-06
				278	278	278				4.52376e-10	4.52376e-10	1.84036e-09	1.74245e-08	1.88e-08	1.74245e-08	1.87988e-08	2.0579e-07	2.08265e-07	2.05784e-07	2.08128e-07	1.51507e-05	1.57373e-05	1.51506e-05	1.57368e-05	9.14573e-07	1.84467e-06	9.14573e-07	1.84467e-06	-1.67592e-10	-2.53304e-10	-1.67592e-10	-2.53284e-10	2.13772e-11	5.23814e-11	2.13762e-11	5.2356e-11		1.18303e-05	1.18305e-05
				278	278	278				4.61827e-10	4.61827e-10	2.02267e-09	1.81759e-08	1.98529e-08	1.81759e-08	1.98515e-08	2.10232e-07	2.13061e-07	2.10226e-07	2.12904e-07	1.54739e-05	1.6172e-05	1.54739e-05	1.61714e-05	9.24077e-07	1.93389e-06	9.24077e-07	1.93389e-06	-1.66259e-10	-2.58093e-10	-1.66258e-10	-2.58072e-10	2.18232e-11	5.5042e-11	2.18221e-11	5.50148e-11		1.50982e-05	1.50985e-05
				278	278	278				0	0	0	1.89488e-08	2.09679e-08	1.89487e-08	2.09662e-08	2.14235e-07	2.17441e-07	2.14228e-07	2.17263e-07	1.57994e-05	1.66199e-05	1.57994e-05	1.66192e-05	0	0	0	0	-1.63926e-10	-2.61882e-10	-1.63925e-10	-2.6186e-10	2.223e-11	5.76634e-11	2.22288e-11	5.76343e-11		1.92688e-05	1.92692e-05
				278	278	278				0	0	0	1.97435e-08	2.21478e-08	1.97434e-08	2.21458e-08	2.17814e-07	2.21421e-07	2.17806e-07	2.21221e-07	1.61273e-05	1.70811e-05	1.61273e-05	1.70803e-05	0	0	0	0	-1.61901e-10	-2.65979e-10	-1.619e-10	-2.65955e-10	2.26639e-11	6.03119e-11	2.26626e-11	6.0281e-11		2.45915e-05	2.4592e-05
				278	278	278				0	0	0	2.05604e-08	2.33953e-08	2.05603e-08	2.3393e-08	2.20964e-07	2.24996e-07	2.20955e-07	2.24772e-07	1.64576e-05	1.75556e-05	1.64576e-05	1.75547e-05	0	0	0	0	-1.59827e-10	-2.70027e-10	-1.59826e-10	-2.70002e-10	2.31094e-11	6.29719e-11	2.3108e-11	6.29392e-11		3.13843e-05	3.1385e-05
				278	278	278				0	0	0	2.13999e-08	2.47134e-08	2.13998e-08	2.47107e-08	2.23688e-07	2.28168e-07	2.23678e-07	2.27919e-07	1.67902e-05	1.80434e-05	1.67902e-05	1.80424e-05	0	0	0	0	-1.57957e-10	-2.7428e-10	-1.57956e-10	-2.74253e-10	2.36097e-11	6.56869e-11	2.36083e-11	6.56524e-11		4.00535e-05	4.00544e-05
				278	278	278				0	0	0	2.22624e-08	2.61049e-08	2.22623e-08	2.61017e-08	2.25976e-07	2.30928e-07	2.25965e-07	2.30652e-07	1.71253e-05	1.85444e-05	1.71252e-05	1.85432e-05	0	0	0	0	-1.56037e-10	-2.78482e-10	-1.56036e-10	-2.78454e-10	2.41382e-11	6.84299e-11	2.41367e-11	6.83936e-11		5.11173e-05	5.11184e-05
				278	278	278				0	0	0	2.31485e-08	2.75725e-08	2.31484e-08	2.75688e-08	2.2781e-07	2.33256e-07	2.27798e-07	2.32954e-07	1.74628e-05	1.90585e-05	1.74627e-05	1.90572e-05	0	0	0	0	-1.53732e-10	-2.823e-10	-1.53731e-10	-2.8227e-10	2.46281e-11	7.11345e-11	2.46266e-11	7.10963e-11		6.52371e-05	6.52385e-05
				278	278	278				0	0	0	2.40586e-08	2.9119e-08	2.40584e-08	2.91149e-08	2.29191e-07	2.35156e-07	2.29177e-07	2.34824e-07	1.78027e-05	1.95857e-05	1.78026e-05	1.95843e-05	0	0	0	0	-1.51568e-10	-2.86258e-10	-1.51567e-10	-2.86227e-10	2.51585e-11	7.38794e-11	2.51569e-11	7.38394e-11		8.32571e-05	8.3259e-05
				278	278	278				0	0	0	2.49931e-08	3.07474e-08	2.49929e-08	3.07426e-08	2.3012e-07	2.36628e-07	2.30106e-07	2.36266e-07	1.81452e-05	2.01259e-05	1.81451e-05	2.01243e-05	0	0	0	0	-1.49519e-10	-2.9033e-10	-1.49517e-10	-2.90298e-10	2.57171e-11	7.66526e-11	2.57154e-11	7.66108e-11		0.000106255	0.000106257
				278	278	278				0	0	0	2.59525e-08	3.24603e-08	2.59523e-08	3.2455e-08	2.30594e-07	2.37668e-07	2.30579e-07	2.37274e-07	1.84902e-05	2.06789e-05	1.84901e-05	2.06772e-05	0	0	0	0	-1.47569e-10	-2.94503e-10	-1.47568e-10	-2.9447e-10	2.63341e-11	7.94842e-11	2.63324e-11	7.94406e-11		0.000135604	0.000135608
				278	278	278				0	0	0	2.69376e-08	3.42608e-08	2.69373e-08	3.42548e-08	2.30596e-07	2.38258e-07	2.30579e-07	2.37832e-07	1.88378e-05	2.12447e-05	1.88377e-05	2.12428e-05	0	0	0	0	-1.45398e-10	-2.98455e-10	-1.45397e-10	-2.9842e-10	2.69563e-11	8.2321e-11	2.69545e-11	8.22755e-11		0.000173061	0.000173065
				二氧化碳浓度	二氧化碳浓度	二氧化碳浓度				甲烷浓度	甲烷浓度	甲烷浓度	一氧化二氮浓度	一氧化二氮浓度	一氧化二氮浓度	一氧化二氮浓度	二氧化碳有效强迫辐射	二氧化碳有效强迫辐射	二氧化碳有效强迫辐射	二氧化碳有效强迫辐射	一氧化二氮有效强迫辐射	一氧化二氮有效强迫辐射	一氧化二氮有效强迫辐射	一氧化二氮有效强迫辐射	甲烷有效强迫辐射	甲烷有效强迫辐射	甲烷有效强迫辐射	甲烷有效强迫辐射	气溶胶有效强迫辐射	气溶胶有效强迫辐射	气溶胶有效强迫辐射	气溶胶有效强迫辐射	拖尾有效强迫辐射	拖尾有效强迫辐射	拖尾有效强迫辐射	拖尾有效强迫辐射		温度变化	温度变化
				CCO2	CCO2	CCO2				CCH4	CCH4	CCH4	CN2O	CN2O	CN2O	CN2O	FCO2（W/m2）	FCO2（W/m2）	FCO2（W/m2）	FCO2（W/m2）	FN2O（W/m2）	FN2O（W/m2）	FN2O（W/m2）	FN2O（W/m2）	FCH4（W/m2）	FCH4（W/m2）	FCH4（W/m2）	FCH4（W/m2）	Fair	Fair	Fair	Fair	Fcon	Fcon	Fcon	Fcon		T	T
				0	0	0				0	0	0	0	0	0	0	#NAME?	#NAME?	#NAME?	#NAME?	0	0	0	0	0	0	0	0	-5.81338e-11	-5.81338e-11	-5.81338e-11	-5.81338e-11	9.34186e-12	9.34186e-12	9.34186e-12	9.34186e-12		0	0
				278	278	278				2.54547e-11	2.54547e-11	2.54547e-11	5.94015e-12	5.94015e-12	5.94015e-12	5.94015e-12	2.25791e-09	2.25791e-09	2.25791e-09	2.25791e-09	2.79737e-07	2.79737e-07	2.79737e-07	2.79737e-07	2.16946e-07	2.16946e-07	2.16946e-07	2.16946e-07	-5.88791e-11	-5.88791e-11	-5.88791e-11	-5.88791e-11	9.46162e-12	9.46162e-12	9.46162e-12	9.46162e-12		5.20518e-12	5.20518e-12
				278	278	278				7.24929e-11	7.24929e-11	7.24929e-11	2.37869e-11	2.37869e-11	2.37869e-11	2.37869e-11	4.54417e-09	4.54417e-09	4.54417e-09	4.54417e-09	5.59784e-07	5.59784e-07	5.59784e-07	5.59784e-07	3.66114e-07	3.66114e-07	3.66114e-07	3.66114e-07	-5.96244e-11	-5.96244e-11	-5.96244e-11	-5.96244e-11	9.58139e-12	9.58139e-12	9.58139e-12	9.58139e-12		1.63722e-11	1.63722e-11
				278	278	278				1.39217e-10	1.39217e-10	1.39217e-10	5.35927e-11	5.35927e-11	5.35927e-11	5.35927e-11	6.859e-09	6.859e-09	6.859e-09	6.859e-09	8.40241e-07	8.40241e-07	8.40241e-07	8.40241e-07	5.07359e-07	5.07359e-07	5.07359e-07	5.07359e-07	-6.03697e-11	-6.03697e-11	-6.03697e-11	-6.03697e-11	9.70116e-12	9.70116e-12	9.70116e-12	9.70116e-12		3.5089e-11	3.5089e-11
				278	278	278				2.23925e-10	2.23925e-10	2.23925e-10	9.54094e-11	9.54094e-11	9.54094e-11	9.54094e-11	9.20242e-09	9.20242e-09	9.20242e-09	9.20242e-09	1.12111e-06	1.12111e-06	1.12111e-06	1.12111e-06	6.43457e-07	6.43457e-07	6.43457e-07	6.43457e-07	-6.1115e-11	-6.1115e-11	-6.1115e-11	-6.1115e-11	9.82093e-12	9.82093e-12	9.82093e-12	9.82093e-12		6.34106e-11	6.34106e-11
				278	278	278				3.25307e-10	3.25307e-10	3.25307e-10	1.49364e-10	1.49364e-10	1.49364e-10	1.49364e-10	1.1603e-08	1.1603e-08	1.1603e-08	1.1603e-08	1.40273e-06	1.40273e-06	1.40273e-06	1.40273e-06	7.75559e-07	7.75559e-07	7.75559e-07	7.75559e-07	-6.26056e-11	-6.26056e-11	-6.26056e-11	-6.26056e-11	1.00605e-11	1.00605e-11	1.00605e-11	1.00605e-11		1.03976e-10	1.03976e-10
				278	278	278				4.4227e-10	4.4227e-10	4.4227e-10	2.15657e-10	2.15657e-10	2.15657e-10	2.15657e-10	1.40607e-08	1.40607e-08	1.40607e-08	1.40607e-08	1.68551e-06	1.68551e-06	1.68551e-06	1.68551e-06	9.04299e-07	9.04299e-07	9.04299e-07	9.04299e-07	-6.40963e-11	-6.40963e-11	-6.40963e-11	-6.40963e-11	1.03e-11	1.03e-11	1.03e-11	1.03e-11		1.60163e-10	1.60163e-10
				278	278	278				5.74055e-10	5.74055e-10	5.74055e-10	2.94563e-10	2.94563e-10	2.94563e-10	2.94563e-10	1.66042e-08	1.66042e-08	1.66042e-08	1.66042e-08	1.96988e-06	1.96988e-06	1.96988e-06	1.96988e-06	1.03026e-06	1.03026e-06	1.03026e-06	1.03026e-06	-6.63322e-11	-6.63322e-11	-6.63322e-11	-6.63322e-11	1.06593e-11	1.06593e-11	1.06593e-11	1.06593e-11		2.36293e-10	2.36293e-10
				278	278	278				7.2006e-10	7.2006e-10	7.2006e-10	3.86429e-10	3.86429e-10	3.86429e-10	3.86429e-10	1.92334e-08	1.92334e-08	1.92334e-08	1.92334e-08	2.25624e-06	2.25624e-06	2.25624e-06	2.25624e-06	1.15386e-06	1.15386e-06	1.15386e-06	1.15386e-06	-6.85681e-11	-6.85681e-11	-6.85681e-11	-6.85681e-11	1.10186e-11	1.10186e-11	1.10186e-11	1.10186e-11		3.37893e-10	3.37893e-10
				278	278	278				8.79746e-10	8.79746e-10	8.79746e-10	4.916e-10	4.916e-10	4.916e-10	4.916e-10	2.19483e-08	2.19483e-08	2.19483e-08	2.19483e-08	2.54482e-06	2.54482e-06	2.54482e-06	2.54482e-06	1.2754e-06	1.2754e-06	1.2754e-06	1.2754e-06	-7.0804e-11	-7.0804e-11	-7.0804e-11	-7.0804e-11	1.13779e-11	1.13779e-11	1.13779e-11	1.13779e-11		4.72017e-10	4.72017e-10
				278	278	278				1.05529e-09	1.05529e-09	1.05529e-09	6.11319e-10	6.11319e-10	6.11319e-10	6.11319e-10	2.50919e-08	2.50919e-08	2.50919e-08	2.50919e-08	2.83782e-06	2.83782e-06	2.83782e-06	2.83782e-06	1.39687e-06	1.39687e-06	1.39687e-06	1.39687e-06	-8.19836e-11	-8.19836e-11	-8.19836e-11	-8.19836e-11	1.31744e-11	1.31744e-11	1.31744e-11	1.31744e-11		6.47718e-10	6.47718e-10
				278	278	278				1.07401e-09	1.07401e-09	1.07401e-09	7.46897e-10	7.46897e-10	7.46897e-10	7.46897e-10	2.83498e-08	2.83498e-08	2.83498e-08	2.83498e-08	3.13676e-06	3.13676e-06	3.13676e-06	3.13676e-06	1.4092e-06	1.4092e-06	1.4092e-06	1.4092e-06	-8.49648e-11	-8.49648e-11	-8.49648e-11	-8.49648e-11	1.36535e-11	1.36535e-11	1.36535e-11	1.36535e-11		8.75425e-10	8.75425e-10
				278	278	278				1.10907e-09	1.10907e-09	1.10907e-09	8.98652e-10	8.98652e-10	8.98652e-10	8.98652e-10	3.16649e-08	3.16649e-08	3.16649e-08	3.16649e-08	3.4407e-06	3.4407e-06	3.4407e-06	3.4407e-06	1.43202e-06	1.43202e-06	1.43202e-06	1.43202e-06	-8.64554e-11	-8.64554e-11	-8.64554e-11	-8.64554e-11	1.3893e-11	1.3893e-11	1.3893e-11	1.3893e-11		1.16968e-09	1.16968e-09
				278	278	278				1.14993e-09	1.14993e-09	1.14993e-09	1.06675e-09	1.06675e-09	1.06675e-09	1.06675e-09	3.50371e-08	3.50371e-08	3.50371e-08	3.50371e-08	3.74872e-06	3.74872e-06	3.74872e-06	3.74872e-06	1.45816e-06	1.45816e-06	1.45816e-06	1.45816e-06	-8.7946e-11	-8.7946e-11	-8.7946e-11	-8.7946e-11	1.41326e-11	1.41326e-11	1.41326e-11	1.41326e-11		1.54896e-09	1.54896e-09
				278	278	278				1.19675e-09	1.19675e-09	1.19675e-09	1.25152e-09	1.25152e-09	1.25152e-09	1.25152e-09	3.85237e-08	3.85237e-08	3.85237e-08	3.85237e-08	4.06041e-06	4.06041e-06	4.06041e-06	4.06041e-06	1.48755e-06	1.48755e-06	1.48755e-06	1.48755e-06	-9.09272e-11	-9.09272e-11	-9.09272e-11	-9.09272e-11	1.46116e-11	1.46116e-11	1.46116e-11	1.46116e-11		2.03683e-09	2.03683e-09
				278	278	278				1.24832e-09	1.24832e-09	1.24832e-09	1.45341e-09	1.45341e-09	1.45341e-09	1.45341e-09	4.21245e-08	4.21245e-08	4.21245e-08	4.21245e-08	4.37567e-06	4.37567e-06	4.37567e-06	4.37567e-06	1.51926e-06	1.51926e-06	1.51926e-06	1.51926e-06	-9.39085e-11	-9.39085e-11	-9.39085e-11	-9.39085e-11	1.50907e-11	1.50907e-11	1.50907e-11	1.50907e-11		2.66338e-09	2.66338e-09
				278	278	278				1.3043e-09	1.3043e-09	1.3043e-09	1.67289e-09	1.67289e-09	1.67289e-09	1.67289e-09	4.58397e-08	4.58397e-08	4.58397e-08	4.58397e-08	4.69445e-06	4.69445e-06	4.69445e-06	4.69445e-06	1.55295e-06	1.55295e-06	1.55295e-06	1.55295e-06	-9.68897e-11	-9.68897e-11	-9.68897e-11	-9.68897e-11	1.55698e-11	1.55698e-11	1.55698e-11	1.55698e-11		3.46698e-09	3.46698e-09
				278	278	278				1.36332e-09	1.36332e-09	1.36332e-09	1.91041e-09	1.91041e-09	1.91041e-09	1.91041e-09	4.96692e-08	4.96692e-08	4.96692e-08	4.96692e-08	5.01666e-06	5.01666e-06	5.01666e-06	5.01666e-06	1.5877e-06	1.5877e-06	1.5877e-06	1.5877e-06	-9.98709e-11	-9.98709e-11	-9.98709e-11	-9.98709e-11	1.60488e-11	1.60488e-11	1.60488e-11	1.60488e-11		4.49659e-09	4.49659e-09
				278	278	278				1.42448e-09	1.42448e-09	1.42448e-09	2.16628e-09	2.16628e-09	2.16628e-09	2.16628e-09	5.35558e-08	5.35558e-08	5.35558e-08	5.35558e-08	5.34205e-06	5.34205e-06	5.34205e-06	5.34205e-06	1.62292e-06	1.62292e-06	1.62292e-06	1.62292e-06	-1.01362e-10	-1.01362e-10	-1.01362e-10	-1.01362e-10	1.62884e-11	1.62884e-11	1.62884e-11	1.62884e-11		5.81472e-09	5.81472e-09
				278	278	278				1.48635e-09	1.48635e-09	1.48635e-09	2.44034e-09	2.44034e-09	2.44034e-09	2.44034e-09	5.73853e-08	5.73853e-08	5.73853e-08	5.73853e-08	5.66992e-06	5.66992e-06	5.66992e-06	5.66992e-06	1.65779e-06	1.65779e-06	1.65779e-06	1.65779e-06	-9.98709e-11	-9.98709e-11	-9.98709e-11	-9.98709e-11	1.60488e-11	1.60488e-11	1.60488e-11	1.60488e-11		7.50109e-09	7.50109e-09
				278	278	278				1.53098e-09	1.53098e-09	1.53098e-09	2.73276e-09	2.73276e-09	2.73276e-09	2.73276e-09	6.13862e-08	6.13862e-08	6.13862e-08	6.13862e-08	6e-06	6e-06	6e-06	6e-06	1.68249e-06	1.68249e-06	1.68249e-06	1.68249e-06	-1.04343e-10	-1.04343e-10	-1.04343e-10	-1.04343e-10	1.67674e-11	1.67674e-11	1.67674e-11	1.67674e-11		9.65735e-09	9.65735e-09
				278	278	278				1.56795e-09	1.56795e-09	1.56795e-09	3.04412e-09	3.04412e-09	3.04412e-09	3.04412e-09	6.55015e-08	6.55015e-08	6.55015e-08	6.55015e-08	6.33259e-06	6.33259e-06	6.33259e-06	6.33259e-06	1.70268e-06	1.70268e-06	1.70268e-06	1.70268e-06	-1.07324e-10	-1.07324e-10	-1.07324e-10	-1.07324e-10	1.72465e-11	1.72465e-11	1.72465e-11	1.72465e-11		1.24133e-08	1.24133e-08
				278	278	278				1.60623e-09	1.60623e-09	1.60623e-09	3.37487e-09	3.37487e-09	3.37487e-09	3.37487e-09	6.97311e-08	6.97311e-08	6.97311e-08	6.97311e-08	6.66775e-06	6.66775e-06	6.66775e-06	6.66775e-06	1.72335e-06	1.72335e-06	1.72335e-06	1.72335e-06	-1.10305e-10	-1.10305e-10	-1.10305e-10	-1.10305e-10	1.77256e-11	1.77256e-11	1.77256e-11	1.77256e-11		1.59346e-08	1.59346e-08
				278	278	278				1.64724e-09	1.64724e-09	1.64724e-09	3.72546e-09	3.72546e-09	3.72546e-09	3.72546e-09	7.4075e-08	7.4075e-08	7.4075e-08	7.4075e-08	7.00553e-06	7.00553e-06	7.00553e-06	7.00553e-06	1.74521e-06	1.74521e-06	1.74521e-06	1.74521e-06	-1.13286e-10	-1.13286e-10	-1.13286e-10	-1.13286e-10	1.82046e-11	1.82046e-11	1.82046e-11	1.82046e-11		2.04328e-08	2.04328e-08
				278	278	278				1.68779e-09	1.68779e-09	1.68779e-09	4.09615e-09	4.09615e-09	4.09615e-09	4.09615e-09	7.84703e-08	7.84703e-08	7.84703e-08	7.84703e-08	7.3458e-06	7.3458e-06	7.3458e-06	7.3458e-06	1.76656e-06	1.76656e-06	1.76656e-06	1.76656e-06	-1.14628e-10	-1.14628e-10	-1.14628e-10	-1.14628e-10	1.84202e-11	1.84202e-11	1.84202e-11	1.84202e-11		2.61776e-08	2.61776e-08
				278	278	278				1.69693e-09	1.69693e-09	1.69693e-09	4.48201e-09	4.48201e-09	4.48201e-09	4.48201e-09	8.31369e-08	8.31369e-08	8.31369e-08	8.31369e-08	7.684e-06	7.684e-06	7.684e-06	7.684e-06	1.77133e-06	1.77133e-06	1.77133e-06	1.77133e-06	-9.62751e-11	-9.62751e-11	-9.62751e-11	-9.62751e-11	1.05772e-11	1.05772e-11	1.05772e-11	1.05772e-11		3.35134e-08	3.35134e-08
				278	278	278				1.66636e-09	1.66636e-09	1.66636e-09	4.87837e-09	4.87837e-09	4.87837e-09	4.87837e-09	8.80546e-08	8.80546e-08	8.80546e-08	8.80546e-08	8.01656e-06	8.01656e-06	8.01656e-06	8.01656e-06	1.75531e-06	1.75531e-06	1.75531e-06	1.75531e-06	-1.0168e-10	-1.0168e-10	-1.0168e-10	-1.0168e-10	1.1222e-11	1.1222e-11	1.1222e-11	1.1222e-11		4.28793e-08	4.28793e-08
				278	278	278				1.59935e-09	1.59935e-09	1.59935e-09	5.28619e-09	5.28619e-09	5.28619e-09	5.28619e-09	9.33014e-08	9.33014e-08	9.33014e-08	9.33014e-08	8.34493e-06	8.34493e-06	8.34493e-06	8.34493e-06	1.71965e-06	1.71965e-06	1.71965e-06	1.71965e-06	-1.09285e-10	-1.09285e-10	-1.09285e-10	-1.09285e-10	1.22376e-11	1.22376e-11	1.22376e-11	1.22376e-11		5.48357e-08	5.48357e-08
				278	278	278				1.50151e-09	1.50151e-09	1.50151e-09	5.70614e-09	5.70614e-09	5.70614e-09	5.70614e-09	9.85473e-08	9.85473e-08	9.85473e-08	9.85473e-08	8.67007e-06	8.67007e-06	8.67007e-06	8.67007e-06	1.66622e-06	1.66622e-06	1.66622e-06	1.66622e-06	-1.09831e-10	-1.09831e-10	-1.09831e-10	-1.09831e-10	1.24214e-11	1.24214e-11	1.24214e-11	1.24214e-11		7.00982e-08	7.00982e-08
				278	278	278				1.38242e-09	1.38242e-09	1.38242e-09	6.13839e-09	6.13839e-09	6.13839e-09	6.13839e-09	1.03842e-07	1.03842e-07	1.03842e-07	1.03842e-07	8.99245e-06	8.99245e-06	8.99245e-06	8.99245e-06	1.59878e-06	1.59878e-06	1.59878e-06	1.59878e-06	-1.11227e-10	-1.11227e-10	-1.11227e-10	-1.11227e-10	1.26591e-11	1.26591e-11	1.26591e-11	1.26591e-11		8.95796e-08	8.95796e-08
				278	278	278				1.23227e-09	1.23227e-09	1.23227e-09	6.57878e-09	6.57878e-09	6.57878e-09	6.57878e-09	1.06561e-07	1.06561e-07	1.06561e-07	1.06561e-07	9.30945e-06	9.30945e-06	9.30945e-06	9.30945e-06	1.50946e-06	1.50946e-06	1.50946e-06	1.50946e-06	-5.56413e-11	-5.56413e-11	-5.56413e-11	-5.56413e-11	5.99673e-12	5.99673e-12	5.99673e-12	5.99673e-12		1.14445e-07	1.14445e-07
				278	278	278				1.0512e-09	1.0512e-09	1.0512e-09	7.02364e-09	7.02364e-09	7.02364e-09	7.02364e-09	1.09632e-07	1.09632e-07	1.09632e-07	1.09632e-07	9.61905e-06	9.61905e-06	9.61905e-06	9.61905e-06	1.39415e-06	1.39415e-06	1.39415e-06	1.39415e-06	-6.31847e-11	-6.31847e-11	-6.31847e-11	-6.31847e-11	6.88788e-12	6.88788e-12	6.88788e-12	6.88788e-12		1.46182e-07	1.46182e-07
				278	278	278				8.43524e-10	8.43524e-10	8.43524e-10	7.47581e-09	7.47581e-09	7.47581e-09	7.47581e-09	1.14109e-07	1.14109e-07	1.14109e-07	1.14109e-07	9.92385e-06	9.92385e-06	9.92385e-06	9.92385e-06	1.24887e-06	1.24887e-06	1.24887e-06	1.24887e-06	-9.36942e-11	-9.36942e-11	-9.36942e-11	-9.36942e-11	1.05757e-11	1.05757e-11	1.05757e-11	1.05757e-11		1.86686e-07	1.86686e-07
				278	278	278				6.117e-10	6.117e-10	6.117e-10	7.93861e-09	7.93861e-09	7.93861e-09	7.93861e-09	1.19185e-07	1.19185e-07	1.19185e-07	1.19185e-07	1.02264e-05	1.02264e-05	1.02264e-05	1.02264e-05	1.0635e-06	1.0635e-06	1.0635e-06	1.0635e-06	-1.07175e-10	-1.07175e-10	-1.07175e-10	-1.07175e-10	1.23071e-11	1.23071e-11	1.23071e-11	1.23071e-11		2.38381e-07	2.38381e-07
				278	278	278				3.60837e-10	3.60837e-10	3.60837e-10	8.41369e-09	8.41369e-09	8.41369e-09	8.41369e-09	1.24584e-07	1.24584e-07	1.24584e-07	1.24584e-07	1.0528e-05	1.0528e-05	1.0528e-05	1.0528e-05	8.16816e-07	8.16816e-07	8.16816e-07	8.16816e-07	-1.14593e-10	-1.14593e-10	-1.14593e-10	-1.14593e-10	1.32932e-11	1.32932e-11	1.32932e-11	1.32932e-11		3.04357e-07	3.04357e-07
				278	278	278				2.93732e-10	2.93732e-10	2.93732e-10	8.90185e-09	8.90185e-09	8.90185e-09	8.90185e-09	1.30136e-07	1.30136e-07	1.30136e-07	1.30136e-07	1.08291e-05	1.08291e-05	1.08291e-05	1.08291e-05	7.3696e-07	7.3696e-07	7.3696e-07	7.3696e-07	-1.18197e-10	-1.18197e-10	-1.18197e-10	-1.18197e-10	1.37909e-11	1.37909e-11	1.37909e-11	1.37909e-11		3.88559e-07	3.88559e-07
				278	278	278				2.94504e-10	2.94504e-10	2.97581e-10	9.40363e-09	9.40502e-09	9.40363e-09	9.40502e-09	1.3566e-07	1.35683e-07	1.3566e-07	1.35682e-07	1.11301e-05	1.11309e-05	1.11301e-05	1.11309e-05	7.37928e-07	7.41773e-07	7.37928e-07	7.41773e-07	-1.21978e-10	-1.281e-10	-1.21978e-10	-1.28099e-10	1.42988e-11	1.65134e-11	1.42987e-11	1.65115e-11		4.96022e-07	4.96022e-07
				278	278	278				2.94018e-10	2.94018e-10	3.07136e-10	9.91957e-09	9.92651e-09	9.91957e-09	9.92651e-09	1.41163e-07	1.41234e-07	1.41163e-07	1.4123e-07	1.14314e-05	1.14353e-05	1.14314e-05	1.14353e-05	7.37319e-07	7.53588e-07	7.37319e-07	7.53588e-07	-1.2591e-10	-1.38155e-10	-1.2591e-10	-1.38152e-10	1.48277e-11	1.92569e-11	1.48275e-11	1.92532e-11		6.33174e-07	6.33174e-07
				278	278	278				2.94473e-10	2.94473e-10	3.28084e-10	1.04502e-08	1.04696e-08	1.04502e-08	1.04696e-08	1.46649e-07	1.4679e-07	1.46648e-07	1.46782e-07	1.17331e-05	1.1744e-05	1.17331e-05	1.1744e-05	7.37889e-07	7.78863e-07	7.37889e-07	7.78863e-07	-1.29901e-10	-1.48268e-10	-1.29901e-10	-1.48263e-10	1.53599e-11	2.20037e-11	1.53597e-11	2.19982e-11		8.08213e-07	8.08214e-07
				278	278	278				2.96446e-10	2.96446e-10	3.64137e-10	1.09961e-08	1.10376e-08	1.09961e-08	1.10376e-08	1.52133e-07	1.52369e-07	1.52132e-07	1.52355e-07	1.20357e-05	1.20584e-05	1.20357e-05	1.20584e-05	7.40358e-07	8.20542e-07	7.40358e-07	8.20542e-07	-1.34211e-10	-1.587e-10	-1.34211e-10	-1.58694e-10	1.59247e-11	2.47831e-11	1.59244e-11	2.47758e-11		1.0316e-06	1.03161e-06
				278	278	278				3.1641e-10	3.1641e-10	4.3458e-10	1.1558e-08	1.16339e-08	1.1558e-08	1.16338e-08	1.57652e-07	1.58006e-07	1.57652e-07	1.57986e-07	1.23393e-05	1.23798e-05	1.23393e-05	1.23798e-05	7.64881e-07	8.96403e-07	7.64881e-07	8.96403e-07	-1.39345e-10	-1.69956e-10	-1.39345e-10	-1.69949e-10	1.6593e-11	2.76659e-11	1.65926e-11	2.76568e-11		1.31671e-06	1.31671e-06
				278	278	278				3.42302e-10	3.42302e-10	5.29877e-10	1.21363e-08	1.22617e-08	1.21363e-08	1.22616e-08	1.6315e-07	1.63645e-07	1.63149e-07	1.63617e-07	1.26443e-05	1.27094e-05	1.26443e-05	1.27094e-05	7.9556e-07	9.8982e-07	7.9556e-07	9.8982e-07	-1.43231e-10	-1.79964e-10	-1.43231e-10	-1.79956e-10	1.71108e-11	3.03984e-11	1.71104e-11	3.03875e-11		1.68056e-06	1.68057e-06
				278	278	278				3.61332e-10	3.61332e-10	6.39511e-10	1.27318e-08	1.29242e-08	1.27318e-08	1.2924e-08	1.68623e-07	1.69284e-07	1.68622e-07	1.69247e-07	1.29508e-05	1.30483e-05	1.29508e-05	1.30482e-05	8.17375e-07	1.08741e-06	8.17375e-07	1.08741e-06	-1.47078e-10	-1.89934e-10	-1.47078e-10	-1.89924e-10	1.76236e-11	3.31257e-11	1.76231e-11	3.3113e-11		2.14493e-06	2.14494e-06
				278	278	278				3.76374e-10	3.76374e-10	7.68391e-10	1.33448e-08	1.36246e-08	1.33448e-08	1.36244e-08	1.74096e-07	1.74945e-07	1.74094e-07	1.74897e-07	1.32589e-05	1.33972e-05	1.32589e-05	1.33971e-05	8.34216e-07	1.19195e-06	8.34216e-07	1.19195e-06	-1.51412e-10	-2.0039e-10	-1.51411e-10	-2.00378e-10	1.81943e-11	3.5911e-11	1.81937e-11	3.58964e-11		2.73756e-06	2.73759e-06
				278	278	278				3.90023e-10	3.90023e-10	9.20944e-10	1.3976e-08	1.43661e-08	1.3976e-08	1.43658e-08	1.79584e-07	1.80645e-07	1.79582e-07	1.80586e-07	1.35688e-05	1.37569e-05	1.35688e-05	1.37568e-05	8.49207e-07	1.30492e-06	8.49207e-07	1.30492e-06	-1.56131e-10	-2.11231e-10	-1.5613e-10	-2.11218e-10	1.88137e-11	3.8745e-11	1.88131e-11	3.87287e-11		3.4939e-06	3.49394e-06
				278	278	278				4.03222e-10	4.03222e-10	1.09976e-09	1.4626e-08	1.5152e-08	1.4626e-08	1.51515e-08	1.85094e-07	1.8639e-07	1.85091e-07	1.86318e-07	1.38808e-05	1.41282e-05	1.38808e-05	1.4128e-05	8.63457e-07	1.42599e-06	8.63457e-07	1.42599e-06	-1.60963e-10	-2.22186e-10	-1.60963e-10	-2.22172e-10	1.9451e-11	4.15969e-11	1.94503e-11	4.15787e-11		4.45916e-06	4.45922e-06
				278	278	278				4.16233e-10	4.16233e-10	1.28563e-09	1.52954e-08	1.59853e-08	1.52954e-08	1.59847e-08	1.9054e-07	1.92096e-07	1.90536e-07	1.92009e-07	1.41949e-05	1.45115e-05	1.41949e-05	1.45112e-05	8.77277e-07	1.54179e-06	8.77277e-07	1.54179e-06	-1.64215e-10	-2.3156e-10	-1.64214e-10	-2.31544e-10	1.99494e-11	4.43098e-11	1.99486e-11	4.42898e-11		5.69104e-06	5.69113e-06
				278	278	278				4.28939e-10	4.28939e-10	1.4712e-09	1.59847e-08	1.68691e-08	1.59846e-08	1.68683e-08	1.95855e-07	1.97694e-07	1.95851e-07	1.97592e-07	1.45112e-05	1.49072e-05	1.45112e-05	1.49069e-05	8.90566e-07	1.64932e-06	8.90566e-07	1.64932e-06	-1.66486e-10	-2.39953e-10	-1.66485e-10	-2.39936e-10	2.04408e-11	4.70159e-11	2.04399e-11	4.69941e-11		7.2632e-06	7.26332e-06
				278	278	278				4.41143e-10	4.41143e-10	1.65626e-09	1.66942e-08	1.78063e-08	1.66942e-08	1.78054e-08	2.0097e-07	2.03116e-07	2.00965e-07	2.02997e-07	1.48298e-05	1.53157e-05	1.48298e-05	1.53154e-05	9.03147e-07	1.74998e-06	9.03147e-07	1.74998e-06	-1.6779e-10	-2.4738e-10	-1.6779e-10	-2.47361e-10	2.09336e-11	4.97233e-11	2.09327e-11	4.96997e-11		9.26963e-06	9.26979e-06
				278	278	278				4.52376e-10	4.52376e-10	1.84036e-09	1.74245e-08	1.88e-08	1.74245e-08	1.87988e-08	2.0579e-07	2.08265e-07	2.05784e-07	2.08128e-07	1.51507e-05	1.57373e-05	1.51506e-05	1.57368e-05	9.14573e-07	1.84467e-06	9.14573e-07	1.84467e-06	-1.67592e-10	-2.53304e-10	-1.67592e-10	-2.53284e-10	2.13772e-11	5.23814e-11	2.13762e-11	5.2356e-11		1.18303e-05	1.18305e-05
				278	278	278				4.61827e-10	4.61827e-10	2.02267e-09	1.81759e-08	1.98529e-08	1.81759e-08	1.98515e-08	2.10232e-07	2.13061e-07	2.10226e-07	2.12904e-07	1.54739e-05	1.6172e-05	1.54739e-05	1.61714e-05	9.24077e-07	1.93389e-06	9.24077e-07	1.93389e-06	-1.66259e-10	-2.58093e-10	-1.66258e-10	-2.58072e-10	2.18232e-11	5.5042e-11	2.18221e-11	5.50148e-11		1.50982e-05	1.50985e-05
				278	278	278				0	0	0	1.89488e-08	2.09679e-08	1.89487e-08	2.09662e-08	2.14235e-07	2.17441e-07	2.14228e-07	2.17263e-07	1.57994e-05	1.66199e-05	1.57994e-05	1.66192e-05	0	0	0	0	-1.63926e-10	-2.61882e-10	-1.63925e-10	-2.6186e-10	2.223e-11	5.76634e-11	2.22288e-11	5.76343e-11		1.92688e-05	1.92692e-05
				278	278	278				0	0	0	1.97435e-08	2.21478e-08	1.97434e-08	2.21458e-08	2.17814e-07	2.21421e-07	2.17806e-07	2.21221e-07	1.61273e-05	1.70811e-05	1.61273e-05	1.70803e-05	0	0	0	0	-1.61901e-10	-2.65979e-10	-1.619e-10	-2.65955e-10	2.26639e-11	6.03119e-11	2.26626e-11	6.0281e-11		2.45915e-05	2.4592e-05
				278	278	278				0	0	0	2.05604e-08	2.33953e-08	2.05603e-08	2.3393e-08	2.20964e-07	2.24996e-07	2.20955e-07	2.24772e-07	1.64576e-05	1.75556e-05	1.64576e-05	1.75547e-05	0	0	0	0	-1.59827e-10	-2.70027e-10	-1.59826e-10	-2.70002e-10	2.31094e-11	6.29719e-11	2.3108e-11	6.29392e-11		3.13843e-05	3.1385e-05
				278	278	278				0	0	0	2.13999e-08	2.47134e-08	2.13998e-08	2.47107e-08	2.23688e-07	2.28168e-07	2.23678e-07	2.27919e-07	1.67902e-05	1.80434e-05	1.67902e-05	1.80424e-05	0	0	0	0	-1.57957e-10	-2.7428e-10	-1.57956e-10	-2.74253e-10	2.36097e-11	6.56869e-11	2.36083e-11	6.56524e-11		4.00535e-05	4.00544e-05
				278	278	278				0	0	0	2.22624e-08	2.61049e-08	2.22623e-08	2.61017e-08	2.25976e-07	2.30928e-07	2.25965e-07	2.30652e-07	1.71253e-05	1.85444e-05	1.71252e-05	1.85432e-05	0	0	0	0	-1.56037e-10	-2.78482e-10	-1.56036e-10	-2.78454e-10	2.41382e-11	6.84299e-11	2.41367e-11	6.83936e-11		5.11173e-05	5.11184e-05
				278	278	278				0	0	0	2.31485e-08	2.75725e-08	2.31484e-08	2.75688e-08	2.2781e-07	2.33256e-07	2.27798e-07	2.32954e-07	1.74628e-05	1.90585e-05	1.74627e-05	1.90572e-05	0	0	0	0	-1.53732e-10	-2.823e-10	-1.53731e-10	-2.8227e-10	2.46281e-11	7.11345e-11	2.46266e-11	7.10963e-11		6.52371e-05	6.52385e-05
				278	278	278				0	0	0	2.40586e-08	2.9119e-08	2.40584e-08	2.91149e-08	2.29191e-07	2.35156e-07	2.29177e-07	2.34824e-07	1.78027e-05	1.95857e-05	1.78026e-05	1.95843e-05	0	0	0	0	-1.51568e-10	-2.86258e-10	-1.51567e-10	-2.86227e-10	2.51585e-11	7.38794e-11	2.51569e-11	7.38394e-11		8.32571e-05	8.3259e-05
				278	278	278				0	0	0	2.49931e-08	3.07474e-08	2.49929e-08	3.07426e-08	2.3012e-07	2.36628e-07	2.30106e-07	2.36266e-07	1.81452e-05	2.01259e-05	1.81451e-05	2.01243e-05	0	0	0	0	-1.49519e-10	-2.9033e-10	-1.49517e-10	-2.90298e-10	2.57171e-11	7.66526e-11	2.57154e-11	7.66108e-11		0.000106255	0.000106257
				278	278	278				0	0	0	2.59525e-08	3.24603e-08	2.59523e-08	3.2455e-08	2.30594e-07	2.37668e-07	2.30579e-07	2.37274e-07	1.84902e-05	2.06789e-05	1.84901e-05	2.06772e-05	0	0	0	0	-1.47569e-10	-2.94503e-10	-1.47568e-10	-2.9447e-10	2.63341e-11	7.94842e-11	2.63324e-11	7.94406e-11		0.000135604	0.000135608
				278	278	278				0	0	0	2.69376e-08	3.42608e-08	2.69373e-08	3.42548e-08	2.30596e-07	2.38258e-07	2.30579e-07	2.37832e-07	1.88378e-05	2.12447e-05	1.88377e-05	2.12428e-05	0	0	0	0	-1.45398e-10	-2.98455e-10	-1.45397e-10	-2.9842e-10	2.69563e-11	8.2321e-11	2.69545e-11	8.22755e-11		0.000173061	0.000173065
				二氧化碳浓度	二氧化碳浓度	二氧化碳浓度				甲烷浓度	甲烷浓度	甲烷浓度	一氧化二氮浓度	一氧化二氮浓度	一氧化二氮浓度	一氧化二氮浓度	二氧化碳有效强迫辐射	二氧化碳有效强迫辐射	二氧化碳有效强迫辐射	二氧化碳有效强迫辐射	一氧化二氮有效强迫辐射	一氧化二氮有效强迫辐射	一氧化二氮有效强迫辐射	一氧化二氮有效强迫辐射	甲烷有效强迫辐射	甲烷有效强迫辐射	甲烷有效强迫辐射	甲烷有效强迫辐射	气溶胶有效强迫辐射	气溶胶有效强迫辐射	气溶胶有效强迫辐射	气溶胶有效强迫辐射	拖尾有效强迫辐射	拖尾有效强迫辐射	拖尾有效强迫辐射	拖尾有效强迫辐射		温度变化	温度变化
				CCO2	CCO2	CCO2				CCH4	CCH4	CCH4	CN2O	CN2O	CN2O	CN2O	FCO2（W/m2）	FCO2（W/m2）	FCO2（W/m2）	FCO2（W/m2）	FN2O（W/m2）	FN2O（W/m2）	FN2O（W/m2）	FN2O（W/m2）	FCH4（W/m2）	FCH4（W/m2）	FCH4（W/m2）	FCH4（W/m2）	Fair	Fair	Fair	Fair	Fcon	Fcon	Fcon	Fcon		T	T
				0	0	0				0	0	0	0	0	0	0	#NAME?	#NAME?	#NAME?	#NAME?	0	0	0	0	0	0	0	0	-5.81338e-11	-5.81338e-11	-5.81338e-11	-5.81338e-11	9.34186e-12	9.34186e-12	9.34186e-12	9.34186e-12		0	0
				278	278	278				2.54547e-11	2.54547e-11	2.54547e-11	5.94015e-12	5.94015e-12	5.94015e-12	5.94015e-12	2.25791e-09	2.25791e-09	2.25791e-09	2.25791e-09	2.79737e-07	2.79737e-07	2.79737e-07	2.79737e-07	2.16946e-07	2.16946e-07	2.16946e-07	2.16946e-07	-5.88791e-11	-5.88791e-11	-5.88791e-11	-5.88791e-11	9.46162e-12	9.46162e-12	9.46162e-12	9.46162e-12		5.20518e-12	5.20518e-12
				278	278	278				7.24929e-11	7.24929e-11	7.24929e-11	2.37869e-11	2.37869e-11	2.37869e-11	2.37869e-11	4.54417e-09	4.54417e-09	4.54417e-09	4.54417e-09	5.59784e-07	5.59784e-07	5.59784e-07	5.59784e-07	3.66114e-07	3.66114e-07	3.66114e-07	3.66114e-07	-5.96244e-11	-5.96244e-11	-5.96244e-11	-5.96244e-11	9.58139e-12	9.58139e-12	9.58139e-12	9.58139e-12		1.63722e-11	1.63722e-11
				278	278	278				1.39217e-10	1.39217e-10	1.39217e-10	5.35927e-11	5.35927e-11	5.35927e-11	5.35927e-11	6.859e-09	6.859e-09	6.859e-09	6.859e-09	8.40241e-07	8.40241e-07	8.40241e-07	8.40241e-07	5.07359e-07	5.07359e-07	5.07359e-07	5.07359e-07	-6.03697e-11	-6.03697e-11	-6.03697e-11	-6.03697e-11	9.70116e-12	9.70116e-12	9.70116e-12	9.70116e-12		3.5089e-11	3.5089e-11
				278	278	278				2.23925e-10	2.23925e-10	2.23925e-10	9.54094e-11	9.54094e-11	9.54094e-11	9.54094e-11	9.20242e-09	9.20242e-09	9.20242e-09	9.20242e-09	1.12111e-06	1.12111e-06	1.12111e-06	1.12111e-06	6.43457e-07	6.43457e-07	6.43457e-07	6.43457e-07	-6.1115e-11	-6.1115e-11	-6.1115e-11	-6.1115e-11	9.82093e-12	9.82093e-12	9.82093e-12	9.82093e-12		6.34106e-11	6.34106e-11
				278	278	278				3.25307e-10	3.25307e-10	3.25307e-10	1.49364e-10	1.49364e-10	1.49364e-10	1.49364e-10	1.1603e-08	1.1603e-08	1.1603e-08	1.1603e-08	1.40273e-06	1.40273e-06	1.40273e-06	1.40273e-06	7.75559e-07	7.75559e-07	7.75559e-07	7.75559e-07	-6.26056e-11	-6.26056e-11	-6.26056e-11	-6.26056e-11	1.00605e-11	1.00605e-11	1.00605e-11	1.00605e-11		1.03976e-10	1.03976e-10
				278	278	278				4.4227e-10	4.4227e-10	4.4227e-10	2.15657e-10	2.15657e-10	2.15657e-10	2.15657e-10	1.40607e-08	1.40607e-08	1.40607e-08	1.40607e-08	1.68551e-06	1.68551e-06	1.68551e-06	1.68551e-06	9.04299e-07	9.04299e-07	9.04299e-07	9.04299e-07	-6.40963e-11	-6.40963e-11	-6.40963e-11	-6.40963e-11	1.03e-11	1.03e-11	1.03e-11	1.03e-11		1.60163e-10	1.60163e-10
				278	278	278				5.74055e-10	5.74055e-10	5.74055e-10	2.94563e-10	2.94563e-10	2.94563e-10	2.94563e-10	1.66042e-08	1.66042e-08	1.66042e-08	1.66042e-08	1.96988e-06	1.96988e-06	1.96988e-06	1.96988e-06	1.03026e-06	1.03026e-06	1.03026e-06	1.03026e-06	-6.63322e-11	-6.63322e-11	-6.63322e-11	-6.63322e-11	1.06593e-11	1.06593e-11	1.06593e-11	1.06593e-11		2.36293e-10	2.36293e-10
				278	278	278				7.2006e-10	7.2006e-10	7.2006e-10	3.86429e-10	3.86429e-10	3.86429e-10	3.86429e-10	1.92334e-08	1.92334e-08	1.92334e-08	1.92334e-08	2.25624e-06	2.25624e-06	2.25624e-06	2.25624e-06	1.15386e-06	1.15386e-06	1.15386e-06	1.15386e-06	-6.85681e-11	-6.85681e-11	-6.85681e-11	-6.85681e-11	1.10186e-11	1.10186e-11	1.10186e-11	1.10186e-11		3.37893e-10	3.37893e-10
				278	278	278				8.79746e-10	8.79746e-10	8.79746e-10	4.916e-10	4.916e-10	4.916e-10	4.916e-10	2.19483e-08	2.19483e-08	2.19483e-08	2.19483e-08	2.54482e-06	2.54482e-06	2.54482e-06	2.54482e-06	1.2754e-06	1.2754e-06	1.2754e-06	1.2754e-06	-7.0804e-11	-7.0804e-11	-7.0804e-11	-7.0804e-11	1.13779e-11	1.13779e-11	1.13779e-11	1.13779e-11		4.72017e-10	4.72017e-10
				278	278	278				1.05529e-09	1.05529e-09	1.05529e-09	6.11319e-10	6.11319e-10	6.11319e-10	6.11319e-10	2.50919e-08	2.50919e-08	2.50919e-08	2.50919e-08	2.83782e-06	2.83782e-06	2.83782e-06	2.83782e-06	1.39687e-06	1.39687e-06	1.39687e-06	1.39687e-06	-8.19836e-11	-8.19836e-11	-8.19836e-11	-8.19836e-11	1.31744e-11	1.31744e-11	1.31744e-11	1.31744e-11		6.47718e-10	6.47718e-10
				278	278	278				1.07401e-09	1.07401e-09	1.07401e-09	7.46897e-10	7.46897e-10	7.46897e-10	7.46897e-10	2.83498e-08	2.83498e-08	2.83498e-08	2.83498e-08	3.13676e-06	3.13676e-06	3.13676e-06	3.13676e-06	1.4092e-06	1.4092e-06	1.4092e-06	1.4092e-06	-8.49648e-11	-8.49648e-11	-8.49648e-11	-8.49648e-11	1.36535e-11	1.36535e-11	1.36535e-11	1.36535e-11		8.75425e-10	8.75425e-10
				278	278	278				1.10907e-09	1.10907e-09	1.10907e-09	8.98652e-10	8.98652e-10	8.98652e-10	8.98652e-10	3.16649e-08	3.16649e-08	3.16649e-08	3.16649e-08	3.4407e-06	3.4407e-06	3.4407e-06	3.4407e-06	1.43202e-06	1.43202e-06	1.43202e-06	1.43202e-06	-8.64554e-11	-8.64554e-11	-8.64554e-11	-8.64554e-11	1.3893e-11	1.3893e-11	1.3893e-11	1.3893e-11		1.16968e-09	1.16968e-09
				278	278	278				1.14993e-09	1.14993e-09	1.14993e-09	1.06675e-09	1.06675e-09	1.06675e-09	1.06675e-09	3.50371e-08	3.50371e-08	3.50371e-08	3.50371e-08	3.74872e-06	3.74872e-06	3.74872e-06	3.74872e-06	1.45816e-06	1.45816e-06	1.45816e-06	1.45816e-06	-8.7946e-11	-8.7946e-11	-8.7946e-11	-8.7946e-11	1.41326e-11	1.41326e-11	1.41326e-11	1.41326e-11		1.54896e-09	1.54896e-09
				278	278	278				1.19675e-09	1.19675e-09	1.19675e-09	1.25152e-09	1.25152e-09	1.25152e-09	1.25152e-09	3.85237e-08	3.85237e-08	3.85237e-08	3.85237e-08	4.06041e-06	4.06041e-06	4.06041e-06	4.06041e-06	1.48755e-06	1.48755e-06	1.48755e-06	1.48755e-06	-9.09272e-11	-9.09272e-11	-9.09272e-11	-9.09272e-11	1.46116e-11	1.46116e-11	1.46116e-11	1.46116e-11		2.03683e-09	2.03683e-09
				278	278	278				1.24832e-09	1.24832e-09	1.24832e-09	1.45341e-09	1.45341e-09	1.45341e-09	1.45341e-09	4.21245e-08	4.21245e-08	4.21245e-08	4.21245e-08	4.37567e-06	4.37567e-06	4.37567e-06	4.37567e-06	1.51926e-06	1.51926e-06	1.51926e-06	1.51926e-06	-9.39085e-11	-9.39085e-11	-9.39085e-11	-9.39085e-11	1.50907e-11	1.50907e-11	1.50907e-11	1.50907e-11		2.66338e-09	2.66338e-09
				278	278	278				1.3043e-09	1.3043e-09	1.3043e-09	1.67289e-09	1.67289e-09	1.67289e-09	1.67289e-09	4.58397e-08	4.58397e-08	4.58397e-08	4.58397e-08	4.69445e-06	4.69445e-06	4.69445e-06	4.69445e-06	1.55295e-06	1.55295e-06	1.55295e-06	1.55295e-06	-9.68897e-11	-9.68897e-11	-9.68897e-11	-9.68897e-11	1.55698e-11	1.55698e-11	1.55698e-11	1.55698e-11		3.46698e-09	3.46698e-09
				278	278	278				1.36332e-09	1.36332e-09	1.36332e-09	1.91041e-09	1.91041e-09	1.91041e-09	1.91041e-09	4.96692e-08	4.96692e-08	4.96692e-08	4.96692e-08	5.01666e-06	5.01666e-06	5.01666e-06	5.01666e-06	1.5877e-06	1.5877e-06	1.5877e-06	1.5877e-06	-9.98709e-11	-9.98709e-11	-9.98709e-11	-9.98709e-11	1.60488e-11	1.60488e-11	1.60488e-11	1.60488e-11		4.49659e-09	4.49659e-09
				278	278	278				1.42448e-09	1.42448e-09	1.42448e-09	2.16628e-09	2.16628e-09	2.16628e-09	2.16628e-09	5.35558e-08	5.35558e-08	5.35558e-08	5.35558e-08	5.34205e-06	5.34205e-06	5.34205e-06	5.34205e-06	1.62292e-06	1.62292e-06	1.62292e-06	1.62292e-06	-1.01362e-10	-1.01362e-10	-1.01362e-10	-1.01362e-10	1.62884e-11	1.62884e-11	1.62884e-11	1.62884e-11		5.81472e-09	5.81472e-09
				278	278	278				1.48635e-09	1.48635e-09	1.48635e-09	2.44034e-09	2.44034e-09	2.44034e-09	2.44034e-09	5.73853e-08	5.73853e-08	5.73853e-08	5.73853e-08	5.66992e-06	5.66992e-06	5.66992e-06	5.66992e-06	1.65779e-06	1.65779e-06	1.65779e-06	1.65779e-06	-9.98709e-11	-9.98709e-11	-9.98709e-11	-9.98709e-11	1.60488e-11	1.60488e-11	1.60488e-11	1.60488e-11		7.50109e-09	7.50109e-09
				278	278	278				1.53098e-09	1.53098e-09	1.53098e-09	2.73276e-09	2.73276e-09	2.73276e-09	2.73276e-09	6.13862e-08	6.13862e-08	6.13862e-08	6.13862e-08	6e-06	6e-06	6e-06	6e-06	1.68249e-06	1.68249e-06	1.68249e-06	1.68249e-06	-1.04343e-10	-1.04343e-10	-1.04343e-10	-1.04343e-10	1.67674e-11	1.67674e-11	1.67674e-11	1.67674e-11		9.65735e-09	9.65735e-09
				278	278	278				1.56795e-09	1.56795e-09	1.56795e-09	3.04412e-09	3.04412e-09	3.04412e-09	3.04412e-09	6.55015e-08	6.55015e-08	6.55015e-08	6.55015e-08	6.33259e-06	6.33259e-06	6.33259e-06	6.33259e-06	1.70268e-06	1.70268e-06	1.70268e-06	1.70268e-06	-1.07324e-10	-1.07324e-10	-1.07324e-10	-1.07324e-10	1.72465e-11	1.72465e-11	1.72465e-11	1.72465e-11		1.24133e-08	1.24133e-08
				278	278	278				1.60623e-09	1.60623e-09	1.60623e-09	3.37487e-09	3.37487e-09	3.37487e-09	3.37487e-09	6.97311e-08	6.97311e-08	6.97311e-08	6.97311e-08	6.66775e-06	6.66775e-06	6.66775e-06	6.66775e-06	1.72335e-06	1.72335e-06	1.72335e-06	1.72335e-06	-1.10305e-10	-1.10305e-10	-1.10305e-10	-1.10305e-10	1.77256e-11	1.77256e-11	1.77256e-11	1.77256e-11		1.59346e-08	1.59346e-08
				278	278	278				1.64724e-09	1.64724e-09	1.64724e-09	3.72546e-09	3.72546e-09	3.72546e-09	3.72546e-09	7.4075e-08	7.4075e-08	7.4075e-08	7.4075e-08	7.00553e-06	7.00553e-06	7.00553e-06	7.00553e-06	1.74521e-06	1.74521e-06	1.74521e-06	1.74521e-06	-1.13286e-10	-1.13286e-10	-1.13286e-10	-1.13286e-10	1.82046e-11	1.82046e-11	1.82046e-11	1.82046e-11		2.04328e-08	2.04328e-08
				278	278	278				1.68779e-09	1.68779e-09	1.68779e-09	4.09615e-09	4.09615e-09	4.09615e-09	4.09615e-09	7.84703e-08	7.84703e-08	7.84703e-08	7.84703e-08	7.3458e-06	7.3458e-06	7.3458e-06	7.3458e-06	1.76656e-06	1.76656e-06	1.76656e-06	1.76656e-06	-1.14628e-10	-1.14628e-10	-1.14628e-10	-1.14628e-10	1.84202e-11	1.84202e-11	1.84202e-11	1.84202e-11		2.61776e-08	2.61776e-08
				278	278	278				1.69693e-09	1.69693e-09	1.69693e-09	4.48201e-09	4.48201e-09	4.48201e-09	4.48201e-09	8.31369e-08	8.31369e-08	8.31369e-08	8.31369e-08	7.684e-06	7.684e-06	7.684e-06	7.684e-06	1.77133e-06	1.77133e-06	1.77133e-06	1.77133e-06	-9.62751e-11	-9.62751e-11	-9.62751e-11	-9.62751e-11	1.05772e-11	1.05772e-11	1.05772e-11	1.05772e-11		3.35134e-08	3.35134e-08
				278	278	278				1.66636e-09	1.66636e-09	1.66636e-09	4.87837e-09	4.87837e-09	4.87837e-09	4.87837e-09	8.80546e-08	8.80546e-08	8.80546e-08	8.80546e-08	8.01656e-06	8.01656e-06	8.01656e-06	8.01656e-06	1.75531e-06	1.75531e-06	1.75531e-06	1.75531e-06	-1.0168e-10	-1.0168e-10	-1.0168e-10	-1.0168e-10	1.1222e-11	1.1222e-11	1.1222e-11	1.1222e-11		4.28793e-08	4.28793e-08
				278	278	278				1.59935e-09	1.59935e-09	1.59935e-09	5.28619e-09	5.28619e-09	5.28619e-09	5.28619e-09	9.33014e-08	9.33014e-08	9.33014e-08	9.33014e-08	8.34493e-06	8.34493e-06	8.34493e-06	8.34493e-06	1.71965e-06	1.71965e-06	1.71965e-06	1.71965e-06	-1.09285e-10	-1.09285e-10	-1.09285e-10	-1.09285e-10	1.22376e-11	1.22376e-11	1.22376e-11	1.22376e-11		5.48357e-08	5.48357e-08
				278	278	278				1.50151e-09	1.50151e-09	1.50151e-09	5.70614e-09	5.70614e-09	5.70614e-09	5.70614e-09	9.85473e-08	9.85473e-08	9.85473e-08	9.85473e-08	8.67007e-06	8.67007e-06	8.67007e-06	8.67007e-06	1.66622e-06	1.66622e-06	1.66622e-06	1.66622e-06	-1.09831e-10	-1.09831e-10	-1.09831e-10	-1.09831e-10	1.24214e-11	1.24214e-11	1.24214e-11	1.24214e-11		7.00982e-08	7.00982e-08
				278	278	278				1.38242e-09	1.38242e-09	1.38242e-09	6.13839e-09	6.13839e-09	6.13839e-09	6.13839e-09	1.03842e-07	1.03842e-07	1.03842e-07	1.03842e-07	8.99245e-06	8.99245e-06	8.99245e-06	8.99245e-06	1.59878e-06	1.59878e-06	1.59878e-06	1.59878e-06	-1.11227e-10	-1.11227e-10	-1.11227e-10	-1.11227e-10	1.26591e-11	1.26591e-11	1.26591e-11	1.26591e-11		8.95796e-08	8.95796e-08
				278	278	278				1.23227e-09	1.23227e-09	1.23227e-09	6.57878e-09	6.57878e-09	6.57878e-09	6.57878e-09	1.06561e-07	1.06561e-07	1.06561e-07	1.06561e-07	9.30945e-06	9.30945e-06	9.30945e-06	9.30945e-06	1.50946e-06	1.50946e-06	1.50946e-06	1.50946e-06	-5.56413e-11	-5.56413e-11	-5.56413e-11	-5.56413e-11	5.99673e-12	5.99673e-12	5.99673e-12	5.99673e-12		1.14445e-07	1.14445e-07
				278	278	278				1.0512e-09	1.0512e-09	1.0512e-09	7.02364e-09	7.02364e-09	7.02364e-09	7.02364e-09	1.09632e-07	1.09632e-07	1.09632e-07	1.09632e-07	9.61905e-06	9.61905e-06	9.61905e-06	9.61905e-06	1.39415e-06	1.39415e-06	1.39415e-06	1.39415e-06	-6.31847e-11	-6.31847e-11	-6.31847e-11	-6.31847e-11	6.88788e-12	6.88788e-12	6.88788e-12	6.88788e-12		1.46182e-07	1.46182e-07
				278	278	278				8.43524e-10	8.43524e-10	8.43524e-10	7.47581e-09	7.47581e-09	7.47581e-09	7.47581e-09	1.14109e-07	1.14109e-07	1.14109e-07	1.14109e-07	9.92385e-06	9.92385e-06	9.92385e-06	9.92385e-06	1.24887e-06	1.24887e-06	1.24887e-06	1.24887e-06	-9.36942e-11	-9.36942e-11	-9.36942e-11	-9.36942e-11	1.05757e-11	1.05757e-11	1.05757e-11	1.05757e-11		1.86686e-07	1.86686e-07
				278	278	278				6.117e-10	6.117e-10	6.117e-10	7.93861e-09	7.93861e-09	7.93861e-09	7.93861e-09	1.19185e-07	1.19185e-07	1.19185e-07	1.19185e-07	1.02264e-05	1.02264e-05	1.02264e-05	1.02264e-05	1.0635e-06	1.0635e-06	1.0635e-06	1.0635e-06	-1.07175e-10	-1.07175e-10	-1.07175e-10	-1.07175e-10	1.23071e-11	1.23071e-11	1.23071e-11	1.23071e-11		2.38381e-07	2.38381e-07
				278	278	278				3.60837e-10	3.60837e-10	3.60837e-10	8.41369e-09	8.41369e-09	8.41369e-09	8.41369e-09	1.24584e-07	1.24584e-07	1.24584e-07	1.24584e-07	1.0528e-05	1.0528e-05	1.0528e-05	1.0528e-05	8.16816e-07	8.16816e-07	8.16816e-07	8.16816e-07	-1.14593e-10	-1.14593e-10	-1.14593e-10	-1.14593e-10	1.32932e-11	1.32932e-11	1.32932e-11	1.32932e-11		3.04357e-07	3.04357e-07
				278	278	278				2.93732e-10	2.93732e-10	2.93732e-10	8.90185e-09	8.90185e-09	8.90185e-09	8.90185e-09	1.30136e-07	1.30136e-07	1.30136e-07	1.30136e-07	1.08291e-05	1.08291e-05	1.08291e-05	1.08291e-05	7.3696e-07	7.3696e-07	7.3696e-07	7.3696e-07	-1.18197e-10	-1.18197e-10	-1.18197e-10	-1.18197e-10	1.37909e-11	1.37909e-11	1.37909e-11	1.37909e-11		3.88559e-07	3.88559e-07
				278	278	278				2.94504e-10	2.94504e-10	2.97581e-10	9.40363e-09	9.40502e-09	9.40363e-09	9.40502e-09	1.3566e-07	1.35683e-07	1.3566e-07	1.35682e-07	1.11301e-05	1.11309e-05	1.11301e-05	1.11309e-05	7.37928e-07	7.41773e-07	7.37928e-07	7.41773e-07	-1.21978e-10	-1.281e-10	-1.21978e-10	-1.28099e-10	1.42988e-11	1.65134e-11	1.42987e-11	1.65115e-11		4.96022e-07	4.96022e-07
				278	278	278				2.94018e-10	2.94018e-10	3.07136e-10	9.91957e-09	9.92651e-09	9.91957e-09	9.92651e-09	1.41163e-07	1.41234e-07	1.41163e-07	1.4123e-07	1.14314e-05	1.14353e-05	1.14314e-05	1.14353e-05	7.37319e-07	7.53588e-07	7.37319e-07	7.53588e-07	-1.2591e-10	-1.38155e-10	-1.2591e-10	-1.38152e-10	1.48277e-11	1.92569e-11	1.48275e-11	1.92532e-11		6.33174e-07	6.33174e-07
				278	278	278				2.94473e-10	2.94473e-10	3.28084e-10	1.04502e-08	1.04696e-08	1.04502e-08	1.04696e-08	1.46649e-07	1.4679e-07	1.46648e-07	1.46782e-07	1.17331e-05	1.1744e-05	1.17331e-05	1.1744e-05	7.37889e-07	7.78863e-07	7.37889e-07	7.78863e-07	-1.29901e-10	-1.48268e-10	-1.29901e-10	-1.48263e-10	1.53599e-11	2.20037e-11	1.53597e-11	2.19982e-11		8.08213e-07	8.08214e-07
				278	278	278				2.96446e-10	2.96446e-10	3.64137e-10	1.09961e-08	1.10376e-08	1.09961e-08	1.10376e-08	1.52133e-07	1.52369e-07	1.52132e-07	1.52355e-07	1.20357e-05	1.20584e-05	1.20357e-05	1.20584e-05	7.40358e-07	8.20542e-07	7.40358e-07	8.20542e-07	-1.34211e-10	-1.587e-10	-1.34211e-10	-1.58694e-10	1.59247e-11	2.47831e-11	1.59244e-11	2.47758e-11		1.0316e-06	1.03161e-06
				278	278	278				3.1641e-10	3.1641e-10	4.3458e-10	1.1558e-08	1.16339e-08	1.1558e-08	1.16338e-08	1.57652e-07	1.58006e-07	1.57652e-07	1.57986e-07	1.23393e-05	1.23798e-05	1.23393e-05	1.23798e-05	7.64881e-07	8.96403e-07	7.64881e-07	8.96403e-07	-1.39345e-10	-1.69956e-10	-1.39345e-10	-1.69949e-10	1.6593e-11	2.76659e-11	1.65926e-11	2.76568e-11		1.31671e-06	1.31671e-06
				278	278	278				3.42302e-10	3.42302e-10	5.29877e-10	1.21363e-08	1.22617e-08	1.21363e-08	1.22616e-08	1.6315e-07	1.63645e-07	1.63149e-07	1.63617e-07	1.26443e-05	1.27094e-05	1.26443e-05	1.27094e-05	7.9556e-07	9.8982e-07	7.9556e-07	9.8982e-07	-1.43231e-10	-1.79964e-10	-1.43231e-10	-1.79956e-10	1.71108e-11	3.03984e-11	1.71104e-11	3.03875e-11		1.68056e-06	1.68057e-06
				278	278	278				3.61332e-10	3.61332e-10	6.39511e-10	1.27318e-08	1.29242e-08	1.27318e-08	1.2924e-08	1.68623e-07	1.69284e-07	1.68622e-07	1.69247e-07	1.29508e-05	1.30483e-05	1.29508e-05	1.30482e-05	8.17375e-07	1.08741e-06	8.17375e-07	1.08741e-06	-1.47078e-10	-1.89934e-10	-1.47078e-10	-1.89924e-10	1.76236e-11	3.31257e-11	1.76231e-11	3.3113e-11		2.14493e-06	2.14494e-06
				278	278	278				3.76374e-10	3.76374e-10	7.68391e-10	1.33448e-08	1.36246e-08	1.33448e-08	1.36244e-08	1.74096e-07	1.74945e-07	1.74094e-07	1.74897e-07	1.32589e-05	1.33972e-05	1.32589e-05	1.33971e-05	8.34216e-07	1.19195e-06	8.34216e-07	1.19195e-06	-1.51412e-10	-2.0039e-10	-1.51411e-10	-2.00378e-10	1.81943e-11	3.5911e-11	1.81937e-11	3.58964e-11		2.73756e-06	2.73759e-06
				278	278	278				3.90023e-10	3.90023e-10	9.20944e-10	1.3976e-08	1.43661e-08	1.3976e-08	1.43658e-08	1.79584e-07	1.80645e-07	1.79582e-07	1.80586e-07	1.35688e-05	1.37569e-05	1.35688e-05	1.37568e-05	8.49207e-07	1.30492e-06	8.49207e-07	1.30492e-06	-1.56131e-10	-2.11231e-10	-1.5613e-10	-2.11218e-10	1.88137e-11	3.8745e-11	1.88131e-11	3.87287e-11		3.4939e-06	3.49394e-06
				278	278	278				4.03222e-10	4.03222e-10	1.09976e-09	1.4626e-08	1.5152e-08	1.4626e-08	1.51515e-08	1.85094e-07	1.8639e-07	1.85091e-07	1.86318e-07	1.38808e-05	1.41282e-05	1.38808e-05	1.4128e-05	8.63457e-07	1.42599e-06	8.63457e-07	1.42599e-06	-1.60963e-10	-2.22186e-10	-1.60963e-10	-2.22172e-10	1.9451e-11	4.15969e-11	1.94503e-11	4.15787e-11		4.45916e-06	4.45922e-06
				278	278	278				4.16233e-10	4.16233e-10	1.28563e-09	1.52954e-08	1.59853e-08	1.52954e-08	1.59847e-08	1.9054e-07	1.92096e-07	1.90536e-07	1.92009e-07	1.41949e-05	1.45115e-05	1.41949e-05	1.45112e-05	8.77277e-07	1.54179e-06	8.77277e-07	1.54179e-06	-1.64215e-10	-2.3156e-10	-1.64214e-10	-2.31544e-10	1.99494e-11	4.43098e-11	1.99486e-11	4.42898e-11		5.69104e-06	5.69113e-06
				278	278	278				4.28939e-10	4.28939e-10	1.4712e-09	1.59847e-08	1.68691e-08	1.59846e-08	1.68683e-08	1.95855e-07	1.97694e-07	1.95851e-07	1.97592e-07	1.45112e-05	1.49072e-05	1.45112e-05	1.49069e-05	8.90566e-07	1.64932e-06	8.90566e-07	1.64932e-06	-1.66486e-10	-2.39953e-10	-1.66485e-10	-2.39936e-10	2.04408e-11	4.70159e-11	2.04399e-11	4.69941e-11		7.2632e-06	7.26332e-06
				278	278	278				4.41143e-10	4.41143e-10	1.65626e-09	1.66942e-08	1.78063e-08	1.66942e-08	1.78054e-08	2.0097e-07	2.03116e-07	2.00965e-07	2.02997e-07	1.48298e-05	1.53157e-05	1.48298e-05	1.53154e-05	9.03147e-07	1.74998e-06	9.03147e-07	1.74998e-06	-1.6779e-10	-2.4738e-10	-1.6779e-10	-2.47361e-10	2.09336e-11	4.97233e-11	2.09327e-11	4.96997e-11		9.26963e-06	9.26979e-06
				278	278	278				4.52376e-10	4.52376e-10	1.84036e-09	1.74245e-08	1.88e-08	1.74245e-08	1.87988e-08	2.0579e-07	2.08265e-07	2.05784e-07	2.08128e-07	1.51507e-05	1.57373e-05	1.51506e-05	1.57368e-05	9.14573e-07	1.84467e-06	9.14573e-07	1.84467e-06	-1.67592e-10	-2.53304e-10	-1.67592e-10	-2.53284e-10	2.13772e-11	5.23814e-11	2.13762e-11	5.2356e-11		1.18303e-05	1.18305e-05
				278	278	278				4.61827e-10	4.61827e-10	2.02267e-09	1.81759e-08	1.98529e-08	1.81759e-08	1.98515e-08	2.10232e-07	2.13061e-07	2.10226e-07	2.12904e-07	1.54739e-05	1.6172e-05	1.54739e-05	1.61714e-05	9.24077e-07	1.93389e-06	9.24077e-07	1.93389e-06	-1.66259e-10	-2.58093e-10	-1.66258e-10	-2.58072e-10	2.18232e-11	5.5042e-11	2.18221e-11	5.50148e-11		1.50982e-05	1.50985e-05
				278	278	278				0	0	0	1.89488e-08	2.09679e-08	1.89487e-08	2.09662e-08	2.14235e-07	2.17441e-07	2.14228e-07	2.17263e-07	1.57994e-05	1.66199e-05	1.57994e-05	1.66192e-05	0	0	0	0	-1.63926e-10	-2.61882e-10	-1.63925e-10	-2.6186e-10	2.223e-11	5.76634e-11	2.22288e-11	5.76343e-11		1.92688e-05	1.92692e-05
				278	278	278				0	0	0	1.97435e-08	2.21478e-08	1.97434e-08	2.21458e-08	2.17814e-07	2.21421e-07	2.17806e-07	2.21221e-07	1.61273e-05	1.70811e-05	1.61273e-05	1.70803e-05	0	0	0	0	-1.61901e-10	-2.65979e-10	-1.619e-10	-2.65955e-10	2.26639e-11	6.03119e-11	2.26626e-11	6.0281e-11		2.45915e-05	2.4592e-05
				278	278	278				0	0	0	2.05604e-08	2.33953e-08	2.05603e-08	2.3393e-08	2.20964e-07	2.24996e-07	2.20955e-07	2.24772e-07	1.64576e-05	1.75556e-05	1.64576e-05	1.75547e-05	0	0	0	0	-1.59827e-10	-2.70027e-10	-1.59826e-10	-2.70002e-10	2.31094e-11	6.29719e-11	2.3108e-11	6.29392e-11		3.13843e-05	3.1385e-05
				278	278	278				0	0	0	2.13999e-08	2.47134e-08	2.13998e-08	2.47107e-08	2.23688e-07	2.28168e-07	2.23678e-07	2.27919e-07	1.67902e-05	1.80434e-05	1.67902e-05	1.80424e-05	0	0	0	0	-1.57957e-10	-2.7428e-10	-1.57956e-10	-2.74253e-10	2.36097e-11	6.56869e-11	2.36083e-11	6.56524e-11		4.00535e-05	4.00544e-05
				278	278	278				0	0	0	2.22624e-08	2.61049e-08	2.22623e-08	2.61017e-08	2.25976e-07	2.30928e-07	2.25965e-07	2.30652e-07	1.71253e-05	1.85444e-05	1.71252e-05	1.85432e-05	0	0	0	0	-1.56037e-10	-2.78482e-10	-1.56036e-10	-2.78454e-10	2.41382e-11	6.84299e-11	2.41367e-11	6.83936e-11		5.11173e-05	5.11184e-05
				278	278	278				0	0	0	2.31485e-08	2.75725e-08	2.31484e-08	2.75688e-08	2.2781e-07	2.33256e-07	2.27798e-07	2.32954e-07	1.74628e-05	1.90585e-05	1.74627e-05	1.90572e-05	0	0	0	0	-1.53732e-10	-2.823e-10	-1.53731e-10	-2.8227e-10	2.46281e-11	7.11345e-11	2.46266e-11	7.10963e-11		6.52371e-05	6.52385e-05
				278	278	278				0	0	0	2.40586e-08	2.9119e-08	2.40584e-08	2.91149e-08	2.29191e-07	2.35156e-07	2.29177e-07	2.34824e-07	1.78027e-05	1.95857e-05	1.78026e-05	1.95843e-05	0	0	0	0	-1.51568e-10	-2.86258e-10	-1.51567e-10	-2.86227e-10	2.51585e-11	7.38794e-11	2.51569e-11	7.38394e-11		8.32571e-05	8.3259e-05
				278	278	278				0	0	0	2.49931e-08	3.07474e-08	2.49929e-08	3.07426e-08	2.3012e-07	2.36628e-07	2.30106e-07	2.36266e-07	1.81452e-05	2.01259e-05	1.81451e-05	2.01243e-05	0	0	0	0	-1.49519e-10	-2.9033e-10	-1.49517e-10	-2.90298e-10	2.57171e-11	7.66526e-11	2.57154e-11	7.66108e-11		0.000106255	0.000106257
				278	278	278				0	0	0	2.59525e-08	3.24603e-08	2.59523e-08	3.2455e-08	2.30594e-07	2.37668e-07	2.30579e-07	2.37274e-07	1.84902e-05	2.06789e-05	1.84901e-05	2.06772e-05	0	0	0	0	-1.47569e-10	-2.94503e-10	-1.47568e-10	-2.9447e-10	2.63341e-11	7.94842e-11	2.63324e-11	7.94406e-11		0.000135604	0.000135608
				278	278	278				0	0	0	2.69376e-08	3.42608e-08	2.69373e-08	3.42548e-08	2.30596e-07	2.38258e-07	2.30579e-07	2.37832e-07	1.88378e-05	2.12447e-05	1.88377e-05	2.12428e-05	0	0	0	0	-1.45398e-10	-2.98455e-10	-1.45397e-10	-2.9842e-10	2.69563e-11	8.2321e-11	2.69545e-11	8.22755e-11		0.000173061	0.000173065
				二氧化碳浓度	二氧化碳浓度	二氧化碳浓度				甲烷浓度	甲烷浓度	甲烷浓度	一氧化二氮浓度	一氧化二氮浓度	一氧化二氮浓度	一氧化二氮浓度	二氧化碳有效强迫辐射	二氧化碳有效强迫辐射	二氧化碳有效强迫辐射	二氧化碳有效强迫辐射	一氧化二氮有效强迫辐射	一氧化二氮有效强迫辐射	一氧化二氮有效强迫辐射	一氧化二氮有效强迫辐射	甲烷有效强迫辐射	甲烷有效强迫辐射	甲烷有效强迫辐射	甲烷有效强迫辐射	气溶胶有效强迫辐射	气溶胶有效强迫辐射	气溶胶有效强迫辐射	气溶胶有效强迫辐射	拖尾有效强迫辐射	拖尾有效强迫辐射	拖尾有效强迫辐射	拖尾有效强迫辐射		温度变化	温度变化
				CCO2	CCO2	CCO2				CCH4	CCH4	CCH4	CN2O	CN2O	CN2O	CN2O	FCO2（W/m2）	FCO2（W/m2）	FCO2（W/m2）	FCO2（W/m2）	FN2O（W/m2）	FN2O（W/m2）	FN2O（W/m2）	FN2O（W/m2）	FCH4（W/m2）	FCH4（W/m2）	FCH4（W/m2）	FCH4（W/m2）	Fair	Fair	Fair	Fair	Fcon	Fcon	Fcon	Fcon		T	T
				0	0	0				0	0	0	0	0	0	0	#NAME?	#NAME?	#NAME?	#NAME?	0	0	0	0	0	0	0	0	-5.81338e-11	-5.81338e-11	-5.81338e-11	-5.81338e-11	9.34186e-12	9.34186e-12	9.34186e-12	9.34186e-12		0	0
				278	278	278				2.54547e-11	2.54547e-11	2.54547e-11	5.94015e-12	5.94015e-12	5.94015e-12	5.94015e-12	2.25791e-09	2.25791e-09	2.25791e-09	2.25791e-09	2.79737e-07	2.79737e-07	2.79737e-07	2.79737e-07	2.16946e-07	2.16946e-07	2.16946e-07	2.16946e-07	-5.88791e-11	-5.88791e-11	-5.88791e-11	-5.88791e-11	9.46162e-12	9.46162e-12	9.46162e-12	9.46162e-12		5.20518e-12	5.20518e-12
				278	278	278				7.24929e-11	7.24929e-11	7.24929e-11	2.37869e-11	2.37869e-11	2.37869e-11	2.37869e-11	4.54417e-09	4.54417e-09	4.54417e-09	4.54417e-09	5.59784e-07	5.59784e-07	5.59784e-07	5.59784e-07	3.66114e-07	3.66114e-07	3.66114e-07	3.66114e-07	-5.96244e-11	-5.96244e-11	-5.96244e-11	-5.96244e-11	9.58139e-12	9.58139e-12	9.58139e-12	9.58139e-12		1.63722e-11	1.63722e-11
				278	278	278				1.39217e-10	1.39217e-10	1.39217e-10	5.35927e-11	5.35927e-11	5.35927e-11	5.35927e-11	6.859e-09	6.859e-09	6.859e-09	6.859e-09	8.40241e-07	8.40241e-07	8.40241e-07	8.40241e-07	5.07359e-07	5.07359e-07	5.07359e-07	5.07359e-07	-6.03697e-11	-6.03697e-11	-6.03697e-11	-6.03697e-11	9.70116e-12	9.70116e-12	9.70116e-12	9.70116e-12		3.5089e-11	3.5089e-11
				278	278	278				2.23925e-10	2.23925e-10	2.23925e-10	9.54094e-11	9.54094e-11	9.54094e-11	9.54094e-11	9.20242e-09	9.20242e-09	9.20242e-09	9.20242e-09	1.12111e-06	1.12111e-06	1.12111e-06	1.12111e-06	6.43457e-07	6.43457e-07	6.43457e-07	6.43457e-07	-6.1115e-11	-6.1115e-11	-6.1115e-11	-6.1115e-11	9.82093e-12	9.82093e-12	9.82093e-12	9.82093e-12		6.34106e-11	6.34106e-11
				278	278	278				3.25307e-10	3.25307e-10	3.25307e-10	1.49364e-10	1.49364e-10	1.49364e-10	1.49364e-10	1.1603e-08	1.1603e-08	1.1603e-08	1.1603e-08	1.40273e-06	1.40273e-06	1.40273e-06	1.40273e-06	7.75559e-07	7.75559e-07	7.75559e-07	7.75559e-07	-6.26056e-11	-6.26056e-11	-6.26056e-11	-6.26056e-11	1.00605e-11	1.00605e-11	1.00605e-11	1.00605e-11		1.03976e-10	1.03976e-10
				278	278	278				4.4227e-10	4.4227e-10	4.4227e-10	2.15657e-10	2.15657e-10	2.15657e-10	2.15657e-10	1.40607e-08	1.40607e-08	1.40607e-08	1.40607e-08	1.68551e-06	1.68551e-06	1.68551e-06	1.68551e-06	9.04299e-07	9.04299e-07	9.04299e-07	9.04299e-07	-6.40963e-11	-6.40963e-11	-6.40963e-11	-6.40963e-11	1.03e-11	1.03e-11	1.03e-11	1.03e-11		1.60163e-10	1.60163e-10
				278	278	278				5.74055e-10	5.74055e-10	5.74055e-10	2.94563e-10	2.94563e-10	2.94563e-10	2.94563e-10	1.66042e-08	1.66042e-08	1.66042e-08	1.66042e-08	1.96988e-06	1.96988e-06	1.96988e-06	1.96988e-06	1.03026e-06	1.03026e-06	1.03026e-06	1.03026e-06	-6.63322e-11	-6.63322e-11	-6.63322e-11	-6.63322e-11	1.06593e-11	1.06593e-11	1.06593e-11	1.06593e-11		2.36293e-10	2.36293e-10
				278	278	278				7.2006e-10	7.2006e-10	7.2006e-10	3.86429e-10	3.86429e-10	3.86429e-10	3.86429e-10	1.92334e-08	1.92334e-08	1.92334e-08	1.92334e-08	2.25624e-06	2.25624e-06	2.25624e-06	2.25624e-06	1.15386e-06	1.15386e-06	1.15386e-06	1.15386e-06	-6.85681e-11	-6.85681e-11	-6.85681e-11	-6.85681e-11	1.10186e-11	1.10186e-11	1.10186e-11	1.10186e-11		3.37893e-10	3.37893e-10
				278	278	278				8.79746e-10	8.79746e-10	8.79746e-10	4.916e-10	4.916e-10	4.916e-10	4.916e-10	2.19483e-08	2.19483e-08	2.19483e-08	2.19483e-08	2.54482e-06	2.54482e-06	2.54482e-06	2.54482e-06	1.2754e-06	1.2754e-06	1.2754e-06	1.2754e-06	-7.0804e-11	-7.0804e-11	-7.0804e-11	-7.0804e-11	1.13779e-11	1.13779e-11	1.13779e-11	1.13779e-11		4.72017e-10	4.72017e-10
				278	278	278				1.05529e-09	1.05529e-09	1.05529e-09	6.11319e-10	6.11319e-10	6.11319e-10	6.11319e-10	2.50919e-08	2.50919e-08	2.50919e-08	2.50919e-08	2.83782e-06	2.83782e-06	2.83782e-06	2.83782e-06	1.39687e-06	1.39687e-06	1.39687e-06	1.39687e-06	-8.19836e-11	-8.19836e-11	-8.19836e-11	-8.19836e-11	1.31744e-11	1.31744e-11	1.31744e-11	1.31744e-11		6.47718e-10	6.47718e-10
				278	278	278				1.07401e-09	1.07401e-09	1.07401e-09	7.46897e-10	7.46897e-10	7.46897e-10	7.46897e-10	2.83498e-08	2.83498e-08	2.83498e-08	2.83498e-08	3.13676e-06	3.13676e-06	3.13676e-06	3.13676e-06	1.4092e-06	1.4092e-06	1.4092e-06	1.4092e-06	-8.49648e-11	-8.49648e-11	-8.49648e-11	-8.49648e-11	1.36535e-11	1.36535e-11	1.36535e-11	1.36535e-11		8.75425e-10	8.75425e-10
				278	278	278				1.10907e-09	1.10907e-09	1.10907e-09	8.98652e-10	8.98652e-10	8.98652e-10	8.98652e-10	3.16649e-08	3.16649e-08	3.16649e-08	3.16649e-08	3.4407e-06	3.4407e-06	3.4407e-06	3.4407e-06	1.43202e-06	1.43202e-06	1.43202e-06	1.43202e-06	-8.64554e-11	-8.64554e-11	-8.64554e-11	-8.64554e-11	1.3893e-11	1.3893e-11	1.3893e-11	1.3893e-11		1.16968e-09	1.16968e-09
				278	278	278				1.14993e-09	1.14993e-09	1.14993e-09	1.06675e-09	1.06675e-09	1.06675e-09	1.06675e-09	3.50371e-08	3.50371e-08	3.50371e-08	3.50371e-08	3.74872e-06	3.74872e-06	3.74872e-06	3.74872e-06	1.45816e-06	1.45816e-06	1.45816e-06	1.45816e-06	-8.7946e-11	-8.7946e-11	-8.7946e-11	-8.7946e-11	1.41326e-11	1.41326e-11	1.41326e-11	1.41326e-11		1.54896e-09	1.54896e-09
				278	278	278				1.19675e-09	1.19675e-09	1.19675e-09	1.25152e-09	1.25152e-09	1.25152e-09	1.25152e-09	3.85237e-08	3.85237e-08	3.85237e-08	3.85237e-08	4.06041e-06	4.06041e-06	4.06041e-06	4.06041e-06	1.48755e-06	1.48755e-06	1.48755e-06	1.48755e-06	-9.09272e-11	-9.09272e-11	-9.09272e-11	-9.09272e-11	1.46116e-11	1.46116e-11	1.46116e-11	1.46116e-11		2.03683e-09	2.03683e-09
				278	278	278				1.24832e-09	1.24832e-09	1.24832e-09	1.45341e-09	1.45341e-09	1.45341e-09	1.45341e-09	4.21245e-08	4.21245e-08	4.21245e-08	4.21245e-08	4.37567e-06	4.37567e-06	4.37567e-06	4.37567e-06	1.51926e-06	1.51926e-06	1.51926e-06	1.51926e-06	-9.39085e-11	-9.39085e-11	-9.39085e-11	-9.39085e-11	1.50907e-11	1.50907e-11	1.50907e-11	1.50907e-11		2.66338e-09	2.66338e-09
				278	278	278				1.3043e-09	1.3043e-09	1.3043e-09	1.67289e-09	1.67289e-09	1.67289e-09	1.67289e-09	4.58397e-08	4.58397e-08	4.58397e-08	4.58397e-08	4.69445e-06	4.69445e-06	4.69445e-06	4.69445e-06	1.55295e-06	1.55295e-06	1.55295e-06	1.55295e-06	-9.68897e-11	-9.68897e-11	-9.68897e-11	-9.68897e-11	1.55698e-11	1.55698e-11	1.55698e-11	1.55698e-11		3.46698e-09	3.46698e-09
				278	278	278				1.36332e-09	1.36332e-09	1.36332e-09	1.91041e-09	1.91041e-09	1.91041e-09	1.91041e-09	4.96692e-08	4.96692e-08	4.96692e-08	4.96692e-08	5.01666e-06	5.01666e-06	5.01666e-06	5.01666e-06	1.5877e-06	1.5877e-06	1.5877e-06	1.5877e-06	-9.98709e-11	-9.98709e-11	-9.98709e-11	-9.98709e-11	1.60488e-11	1.60488e-11	1.60488e-11	1.60488e-11		4.49659e-09	4.49659e-09
				278	278	278				1.42448e-09	1.42448e-09	1.42448e-09	2.16628e-09	2.16628e-09	2.16628e-09	2.16628e-09	5.35558e-08	5.35558e-08	5.35558e-08	5.35558e-08	5.34205e-06	5.34205e-06	5.34205e-06	5.34205e-06	1.62292e-06	1.62292e-06	1.62292e-06	1.62292e-06	-1.01362e-10	-1.01362e-10	-1.01362e-10	-1.01362e-10	1.62884e-11	1.62884e-11	1.62884e-11	1.62884e-11		5.81472e-09	5.81472e-09
				278	278	278				1.48635e-09	1.48635e-09	1.48635e-09	2.44034e-09	2.44034e-09	2.44034e-09	2.44034e-09	5.73853e-08	5.73853e-08	5.73853e-08	5.73853e-08	5.66992e-06	5.66992e-06	5.66992e-06	5.66992e-06	1.65779e-06	1.65779e-06	1.65779e-06	1.65779e-06	-9.98709e-11	-9.98709e-11	-9.98709e-11	-9.98709e-11	1.60488e-11	1.60488e-11	1.60488e-11	1.60488e-11		7.50109e-09	7.50109e-09
				278	278	278				1.53098e-09	1.53098e-09	1.53098e-09	2.73276e-09	2.73276e-09	2.73276e-09	2.73276e-09	6.13862e-08	6.13862e-08	6.13862e-08	6.13862e-08	6e-06	6e-06	6e-06	6e-06	1.68249e-06	1.68249e-06	1.68249e-06	1.68249e-06	-1.04343e-10	-1.04343e-10	-1.04343e-10	-1.04343e-10	1.67674e-11	1.67674e-11	1.67674e-11	1.67674e-11		9.65735e-09	9.65735e-09
				278	278	278				1.56795e-09	1.56795e-09	1.56795e-09	3.04412e-09	3.04412e-09	3.04412e-09	3.04412e-09	6.55015e-08	6.55015e-08	6.55015e-08	6.55015e-08	6.33259e-06	6.33259e-06	6.33259e-06	6.33259e-06	1.70268e-06	1.70268e-06	1.70268e-06	1.70268e-06	-1.07324e-10	-1.07324e-10	-1.07324e-10	-1.07324e-10	1.72465e-11	1.72465e-11	1.72465e-11	1.72465e-11		1.24133e-08	1.24133e-08
				278	278	278				1.60623e-09	1.60623e-09	1.60623e-09	3.37487e-09	3.37487e-09	3.37487e-09	3.37487e-09	6.97311e-08	6.97311e-08	6.97311e-08	6.97311e-08	6.66775e-06	6.66775e-06	6.66775e-06	6.66775e-06	1.72335e-06	1.72335e-06	1.72335e-06	1.72335e-06	-1.10305e-10	-1.10305e-10	-1.10305e-10	-1.10305e-10	1.77256e-11	1.77256e-11	1.77256e-11	1.77256e-11		1.59346e-08	1.59346e-08
				278	278	278				1.64724e-09	1.64724e-09	1.64724e-09	3.72546e-09	3.72546e-09	3.72546e-09	3.72546e-09	7.4075e-08	7.4075e-08	7.4075e-08	7.4075e-08	7.00553e-06	7.00553e-06	7.00553e-06	7.00553e-06	1.74521e-06	1.74521e-06	1.74521e-06	1.74521e-06	-1.13286e-10	-1.13286e-10	-1.13286e-10	-1.13286e-10	1.82046e-11	1.82046e-11	1.82046e-11	1.82046e-11		2.04328e-08	2.04328e-08
				278	278	278				1.68779e-09	1.68779e-09	1.68779e-09	4.09615e-09	4.09615e-09	4.09615e-09	4.09615e-09	7.84703e-08	7.84703e-08	7.84703e-08	7.84703e-08	7.3458e-06	7.3458e-06	7.3458e-06	7.3458e-06	1.76656e-06	1.76656e-06	1.76656e-06	1.76656e-06	-1.14628e-10	-1.14628e-10	-1.14628e-10	-1.14628e-10	1.84202e-11	1.84202e-11	1.84202e-11	1.84202e-11		2.61776e-08	2.61776e-08
				278	278	278				1.69693e-09	1.69693e-09	1.69693e-09	4.48201e-09	4.48201e-09	4.48201e-09	4.48201e-09	8.31369e-08	8.31369e-08	8.31369e-08	8.31369e-08	7.684e-06	7.684e-06	7.684e-06	7.684e-06	1.77133e-06	1.77133e-06	1.77133e-06	1.77133e-06	-9.62751e-11	-9.62751e-11	-9.62751e-11	-9.62751e-11	1.05772e-11	1.05772e-11	1.05772e-11	1.05772e-11		3.35134e-08	3.35134e-08
				278	278	278				1.66636e-09	1.66636e-09	1.66636e-09	4.87837e-09	4.87837e-09	4.87837e-09	4.87837e-09	8.80546e-08	8.80546e-08	8.80546e-08	8.80546e-08	8.01656e-06	8.01656e-06	8.01656e-06	8.01656e-06	1.75531e-06	1.75531e-06	1.75531e-06	1.75531e-06	-1.0168e-10	-1.0168e-10	-1.0168e-10	-1.0168e-10	1.1222e-11	1.1222e-11	1.1222e-11	1.1222e-11		4.28793e-08	4.28793e-08
				278	278	278				1.59935e-09	1.59935e-09	1.59935e-09	5.28619e-09	5.28619e-09	5.28619e-09	5.28619e-09	9.33014e-08	9.33014e-08	9.33014e-08	9.33014e-08	8.34493e-06	8.34493e-06	8.34493e-06	8.34493e-06	1.71965e-06	1.71965e-06	1.71965e-06	1.71965e-06	-1.09285e-10	-1.09285e-10	-1.09285e-10	-1.09285e-10	1.22376e-11	1.22376e-11	1.22376e-11	1.22376e-11		5.48357e-08	5.48357e-08
				278	278	278				1.50151e-09	1.50151e-09	1.50151e-09	5.70614e-09	5.70614e-09	5.70614e-09	5.70614e-09	9.85473e-08	9.85473e-08	9.85473e-08	9.85473e-08	8.67007e-06	8.67007e-06	8.67007e-06	8.67007e-06	1.66622e-06	1.66622e-06	1.66622e-06	1.66622e-06	-1.09831e-10	-1.09831e-10	-1.09831e-10	-1.09831e-10	1.24214e-11	1.24214e-11	1.24214e-11	1.24214e-11		7.00982e-08	7.00982e-08
				278	278	278				1.38242e-09	1.38242e-09	1.38242e-09	6.13839e-09	6.13839e-09	6.13839e-09	6.13839e-09	1.03842e-07	1.03842e-07	1.03842e-07	1.03842e-07	8.99245e-06	8.99245e-06	8.99245e-06	8.99245e-06	1.59878e-06	1.59878e-06	1.59878e-06	1.59878e-06	-1.11227e-10	-1.11227e-10	-1.11227e-10	-1.11227e-10	1.26591e-11	1.26591e-11	1.26591e-11	1.26591e-11		8.95796e-08	8.95796e-08
				278	278	278				1.23227e-09	1.23227e-09	1.23227e-09	6.57878e-09	6.57878e-09	6.57878e-09	6.57878e-09	1.06561e-07	1.06561e-07	1.06561e-07	1.06561e-07	9.30945e-06	9.30945e-06	9.30945e-06	9.30945e-06	1.50946e-06	1.50946e-06	1.50946e-06	1.50946e-06	-5.56413e-11	-5.56413e-11	-5.56413e-11	-5.56413e-11	5.99673e-12	5.99673e-12	5.99673e-12	5.99673e-12		1.14445e-07	1.14445e-07
				278	278	278				1.0512e-09	1.0512e-09	1.0512e-09	7.02364e-09	7.02364e-09	7.02364e-09	7.02364e-09	1.09632e-07	1.09632e-07	1.09632e-07	1.09632e-07	9.61905e-06	9.61905e-06	9.61905e-06	9.61905e-06	1.39415e-06	1.39415e-06	1.39415e-06	1.39415e-06	-6.31847e-11	-6.31847e-11	-6.31847e-11	-6.31847e-11	6.88788e-12	6.88788e-12	6.88788e-12	6.88788e-12		1.46182e-07	1.46182e-07
				278	278	278				8.43524e-10	8.43524e-10	8.43524e-10	7.47581e-09	7.47581e-09	7.47581e-09	7.47581e-09	1.14109e-07	1.14109e-07	1.14109e-07	1.14109e-07	9.92385e-06	9.92385e-06	9.92385e-06	9.92385e-06	1.24887e-06	1.24887e-06	1.24887e-06	1.24887e-06	-9.36942e-11	-9.36942e-11	-9.36942e-11	-9.36942e-11	1.05757e-11	1.05757e-11	1.05757e-11	1.05757e-11		1.86686e-07	1.86686e-07
				278	278	278				6.117e-10	6.117e-10	6.117e-10	7.93861e-09	7.93861e-09	7.93861e-09	7.93861e-09	1.19185e-07	1.19185e-07	1.19185e-07	1.19185e-07	1.02264e-05	1.02264e-05	1.02264e-05	1.02264e-05	1.0635e-06	1.0635e-06	1.0635e-06	1.0635e-06	-1.07175e-10	-1.07175e-10	-1.07175e-10	-1.07175e-10	1.23071e-11	1.23071e-11	1.23071e-11	1.23071e-11		2.38381e-07	2.38381e-07
				278	278	278				3.60837e-10	3.60837e-10	3.60837e-10	8.41369e-09	8.41369e-09	8.41369e-09	8.41369e-09	1.24584e-07	1.24584e-07	1.24584e-07	1.24584e-07	1.0528e-05	1.0528e-05	1.0528e-05	1.0528e-05	8.16816e-07	8.16816e-07	8.16816e-07	8.16816e-07	-1.14593e-10	-1.14593e-10	-1.14593e-10	-1.14593e-10	1.32932e-11	1.32932e-11	1.32932e-11	1.32932e-11		3.04357e-07	3.04357e-07
				278	278	278				2.93732e-10	2.93732e-10	2.93732e-10	8.90185e-09	8.90185e-09	8.90185e-09	8.90185e-09	1.30136e-07	1.30136e-07	1.30136e-07	1.30136e-07	1.08291e-05	1.08291e-05	1.08291e-05	1.08291e-05	7.3696e-07	7.3696e-07	7.3696e-07	7.3696e-07	-1.18197e-10	-1.18197e-10	-1.18197e-10	-1.18197e-10	1.37909e-11	1.37909e-11	1.37909e-11	1.37909e-11		3.88559e-07	3.88559e-07
				278	278	278				2.94504e-10	2.94504e-10	2.97581e-10	9.40363e-09	9.40502e-09	9.40363e-09	9.40502e-09	1.3566e-07	1.35683e-07	1.3566e-07	1.35682e-07	1.11301e-05	1.11309e-05	1.11301e-05	1.11309e-05	7.37928e-07	7.41773e-07	7.37928e-07	7.41773e-07	-1.21978e-10	-1.281e-10	-1.21978e-10	-1.28099e-10	1.42988e-11	1.65134e-11	1.42987e-11	1.65115e-11		4.96022e-07	4.96022e-07
				278	278	278				2.94018e-10	2.94018e-10	3.07136e-10	9.91957e-09	9.92651e-09	9.91957e-09	9.92651e-09	1.41163e-07	1.41234e-07	1.41163e-07	1.4123e-07	1.14314e-05	1.14353e-05	1.14314e-05	1.14353e-05	7.37319e-07	7.53588e-07	7.37319e-07	7.53588e-07	-1.2591e-10	-1.38155e-10	-1.2591e-10	-1.38152e-10	1.48277e-11	1.92569e-11	1.48275e-11	1.92532e-11		6.33174e-07	6.33174e-07
				278	278	278				2.94473e-10	2.94473e-10	3.28084e-10	1.04502e-08	1.04696e-08	1.04502e-08	1.04696e-08	1.46649e-07	1.4679e-07	1.46648e-07	1.46782e-07	1.17331e-05	1.1744e-05	1.17331e-05	1.1744e-05	7.37889e-07	7.78863e-07	7.37889e-07	7.78863e-07	-1.29901e-10	-1.48268e-10	-1.29901e-10	-1.48263e-10	1.53599e-11	2.20037e-11	1.53597e-11	2.19982e-11		8.08213e-07	8.08214e-07
				278	278	278				2.96446e-10	2.96446e-10	3.64137e-10	1.09961e-08	1.10376e-08	1.09961e-08	1.10376e-08	1.52133e-07	1.52369e-07	1.52132e-07	1.52355e-07	1.20357e-05	1.20584e-05	1.20357e-05	1.20584e-05	7.40358e-07	8.20542e-07	7.40358e-07	8.20542e-07	-1.34211e-10	-1.587e-10	-1.34211e-10	-1.58694e-10	1.59247e-11	2.47831e-11	1.59244e-11	2.47758e-11		1.0316e-06	1.03161e-06
				278	278	278				3.1641e-10	3.1641e-10	4.3458e-10	1.1558e-08	1.16339e-08	1.1558e-08	1.16338e-08	1.57652e-07	1.58006e-07	1.57652e-07	1.57986e-07	1.23393e-05	1.23798e-05	1.23393e-05	1.23798e-05	7.64881e-07	8.96403e-07	7.64881e-07	8.96403e-07	-1.39345e-10	-1.69956e-10	-1.39345e-10	-1.69949e-10	1.6593e-11	2.76659e-11	1.65926e-11	2.76568e-11		1.31671e-06	1.31671e-06
				278	278	278				3.42302e-10	3.42302e-10	5.29877e-10	1.21363e-08	1.22617e-08	1.21363e-08	1.22616e-08	1.6315e-07	1.63645e-07	1.63149e-07	1.63617e-07	1.26443e-05	1.27094e-05	1.26443e-05	1.27094e-05	7.9556e-07	9.8982e-07	7.9556e-07	9.8982e-07	-1.43231e-10	-1.79964e-10	-1.43231e-10	-1.79956e-10	1.71108e-11	3.03984e-11	1.71104e-11	3.03875e-11		1.68056e-06	1.68057e-06
				278	278	278				3.61332e-10	3.61332e-10	6.39511e-10	1.27318e-08	1.29242e-08	1.27318e-08	1.2924e-08	1.68623e-07	1.69284e-07	1.68622e-07	1.69247e-07	1.29508e-05	1.30483e-05	1.29508e-05	1.30482e-05	8.17375e-07	1.08741e-06	8.17375e-07	1.08741e-06	-1.47078e-10	-1.89934e-10	-1.47078e-10	-1.89924e-10	1.76236e-11	3.31257e-11	1.76231e-11	3.3113e-11		2.14493e-06	2.14494e-06
				278	278	278				3.76374e-10	3.76374e-10	7.68391e-10	1.33448e-08	1.36246e-08	1.33448e-08	1.36244e-08	1.74096e-07	1.74945e-07	1.74094e-07	1.74897e-07	1.32589e-05	1.33972e-05	1.32589e-05	1.33971e-05	8.34216e-07	1.19195e-06	8.34216e-07	1.19195e-06	-1.51412e-10	-2.0039e-10	-1.51411e-10	-2.00378e-10	1.81943e-11	3.5911e-11	1.81937e-11	3.58964e-11		2.73756e-06	2.73759e-06
				278	278	278				3.90023e-10	3.90023e-10	9.20944e-10	1.3976e-08	1.43661e-08	1.3976e-08	1.43658e-08	1.79584e-07	1.80645e-07	1.79582e-07	1.80586e-07	1.35688e-05	1.37569e-05	1.35688e-05	1.37568e-05	8.49207e-07	1.30492e-06	8.49207e-07	1.30492e-06	-1.56131e-10	-2.11231e-10	-1.5613e-10	-2.11218e-10	1.88137e-11	3.8745e-11	1.88131e-11	3.87287e-11		3.4939e-06	3.49394e-06
				278	278	278				4.03222e-10	4.03222e-10	1.09976e-09	1.4626e-08	1.5152e-08	1.4626e-08	1.51515e-08	1.85094e-07	1.8639e-07	1.85091e-07	1.86318e-07	1.38808e-05	1.41282e-05	1.38808e-05	1.4128e-05	8.63457e-07	1.42599e-06	8.63457e-07	1.42599e-06	-1.60963e-10	-2.22186e-10	-1.60963e-10	-2.22172e-10	1.9451e-11	4.15969e-11	1.94503e-11	4.15787e-11		4.45916e-06	4.45922e-06
				278	278	278				4.16233e-10	4.16233e-10	1.28563e-09	1.52954e-08	1.59853e-08	1.52954e-08	1.59847e-08	1.9054e-07	1.92096e-07	1.90536e-07	1.92009e-07	1.41949e-05	1.45115e-05	1.41949e-05	1.45112e-05	8.77277e-07	1.54179e-06	8.77277e-07	1.54179e-06	-1.64215e-10	-2.3156e-10	-1.64214e-10	-2.31544e-10	1.99494e-11	4.43098e-11	1.99486e-11	4.42898e-11		5.69104e-06	5.69113e-06
				278	278	278				4.28939e-10	4.28939e-10	1.4712e-09	1.59847e-08	1.68691e-08	1.59846e-08	1.68683e-08	1.95855e-07	1.97694e-07	1.95851e-07	1.97592e-07	1.45112e-05	1.49072e-05	1.45112e-05	1.49069e-05	8.90566e-07	1.64932e-06	8.90566e-07	1.64932e-06	-1.66486e-10	-2.39953e-10	-1.66485e-10	-2.39936e-10	2.04408e-11	4.70159e-11	2.04399e-11	4.69941e-11		7.2632e-06	7.26332e-06
				278	278	278				4.41143e-10	4.41143e-10	1.65626e-09	1.66942e-08	1.78063e-08	1.66942e-08	1.78054e-08	2.0097e-07	2.03116e-07	2.00965e-07	2.02997e-07	1.48298e-05	1.53157e-05	1.48298e-05	1.53154e-05	9.03147e-07	1.74998e-06	9.03147e-07	1.74998e-06	-1.6779e-10	-2.4738e-10	-1.6779e-10	-2.47361e-10	2.09336e-11	4.97233e-11	2.09327e-11	4.96997e-11		9.26963e-06	9.26979e-06
				278	278	278				4.52376e-10	4.52376e-10	1.84036e-09	1.74245e-08	1.88e-08	1.74245e-08	1.87988e-08	2.0579e-07	2.08265e-07	2.05784e-07	2.08128e-07	1.51507e-05	1.57373e-05	1.51506e-05	1.57368e-05	9.14573e-07	1.84467e-06	9.14573e-07	1.84467e-06	-1.67592e-10	-2.53304e-10	-1.67592e-10	-2.53284e-10	2.13772e-11	5.23814e-11	2.13762e-11	5.2356e-11		1.18303e-05	1.18305e-05
				278	278	278				4.61827e-10	4.61827e-10	2.02267e-09	1.81759e-08	1.98529e-08	1.81759e-08	1.98515e-08	2.10232e-07	2.13061e-07	2.10226e-07	2.12904e-07	1.54739e-05	1.6172e-05	1.54739e-05	1.61714e-05	9.24077e-07	1.93389e-06	9.24077e-07	1.93389e-06	-1.66259e-10	-2.58093e-10	-1.66258e-10	-2.58072e-10	2.18232e-11	5.5042e-11	2.18221e-11	5.50148e-11		1.50982e-05	1.50985e-05
				278	278	278				0	0	0	1.89488e-08	2.09679e-08	1.89487e-08	2.09662e-08	2.14235e-07	2.17441e-07	2.14228e-07	2.17263e-07	1.57994e-05	1.66199e-05	1.57994e-05	1.66192e-05	0	0	0	0	-1.63926e-10	-2.61882e-10	-1.63925e-10	-2.6186e-10	2.223e-11	5.76634e-11	2.22288e-11	5.76343e-11		1.92688e-05	1.92692e-05
				278	278	278				0	0	0	1.97435e-08	2.21478e-08	1.97434e-08	2.21458e-08	2.17814e-07	2.21421e-07	2.17806e-07	2.21221e-07	1.61273e-05	1.70811e-05	1.61273e-05	1.70803e-05	0	0	0	0	-1.61901e-10	-2.65979e-10	-1.619e-10	-2.65955e-10	2.26639e-11	6.03119e-11	2.26626e-11	6.0281e-11		2.45915e-05	2.4592e-05
				278	278	278				0	0	0	2.05604e-08	2.33953e-08	2.05603e-08	2.3393e-08	2.20964e-07	2.24996e-07	2.20955e-07	2.24772e-07	1.64576e-05	1.75556e-05	1.64576e-05	1.75547e-05	0	0	0	0	-1.59827e-10	-2.70027e-10	-1.59826e-10	-2.70002e-10	2.31094e-11	6.29719e-11	2.3108e-11	6.29392e-11		3.13843e-05	3.1385e-05
				278	278	278				0	0	0	2.13999e-08	2.47134e-08	2.13998e-08	2.47107e-08	2.23688e-07	2.28168e-07	2.23678e-07	2.27919e-07	1.67902e-05	1.80434e-05	1.67902e-05	1.80424e-05	0	0	0	0	-1.57957e-10	-2.7428e-10	-1.57956e-10	-2.74253e-10	2.36097e-11	6.56869e-11	2.36083e-11	6.56524e-11		4.00535e-05	4.00544e-05
				278	278	278				0	0	0	2.22624e-08	2.61049e-08	2.22623e-08	2.61017e-08	2.25976e-07	2.30928e-07	2.25965e-07	2.30652e-07	1.71253e-05	1.85444e-05	1.71252e-05	1.85432e-05	0	0	0	0	-1.56037e-10	-2.78482e-10	-1.56036e-10	-2.78454e-10	2.41382e-11	6.84299e-11	2.41367e-11	6.83936e-11		5.11173e-05	5.11184e-05
				278	278	278				0	0	0	2.31485e-08	2.75725e-08	2.31484e-08	2.75688e-08	2.2781e-07	2.33256e-07	2.27798e-07	2.32954e-07	1.74628e-05	1.90585e-05	1.74627e-05	1.90572e-05	0	0	0	0	-1.53732e-10	-2.823e-10	-1.53731e-10	-2.8227e-10	2.46281e-11	7.11345e-11	2.46266e-11	7.10963e-11		6.52371e-05	6.52385e-05
				278	278	278				0	0	0	2.40586e-08	2.9119e-08	2.40584e-08	2.91149e-08	2.29191e-07	2.35156e-07	2.29177e-07	2.34824e-07	1.78027e-05	1.95857e-05	1.78026e-05	1.95843e-05	0	0	0	0	-1.51568e-10	-2.86258e-10	-1.51567e-10	-2.86227e-10	2.51585e-11	7.38794e-11	2.51569e-11	7.38394e-11		8.32571e-05	8.3259e-05
				278	278	278				0	0	0	2.49931e-08	3.07474e-08	2.49929e-08	3.07426e-08	2.3012e-07	2.36628e-07	2.30106e-07	2.36266e-07	1.81452e-05	2.01259e-05	1.81451e-05	2.01243e-05	0	0	0	0	-1.49519e-10	-2.9033e-10	-1.49517e-10	-2.90298e-10	2.57171e-11	7.66526e-11	2.57154e-11	7.66108e-11		0.000106255	0.000106257
				278	278	278				0	0	0	2.59525e-08	3.24603e-08	2.59523e-08	3.2455e-08	2.30594e-07	2.37668e-07	2.30579e-07	2.37274e-07	1.84902e-05	2.06789e-05	1.84901e-05	2.06772e-05	0	0	0	0	-1.47569e-10	-2.94503e-10	-1.47568e-10	-2.9447e-10	2.63341e-11	7.94842e-11	2.63324e-11	7.94406e-11		0.000135604	0.000135608
				278	278	278				0	0	0	2.69376e-08	3.42608e-08	2.69373e-08	3.42548e-08	2.30596e-07	2.38258e-07	2.30579e-07	2.37832e-07	1.88378e-05	2.12447e-05	1.88377e-05	2.12428e-05	0	0	0	0	-1.45398e-10	-2.98455e-10	-1.45397e-10	-2.9842e-10	2.69563e-11	8.2321e-11	2.69545e-11	8.22755e-11		0.000173061	0.000173065
				二氧化碳浓度	二氧化碳浓度	二氧化碳浓度				甲烷浓度	甲烷浓度	甲烷浓度	一氧化二氮浓度	一氧化二氮浓度	一氧化二氮浓度	一氧化二氮浓度	二氧化碳有效强迫辐射	二氧化碳有效强迫辐射	二氧化碳有效强迫辐射	二氧化碳有效强迫辐射	一氧化二氮有效强迫辐射	一氧化二氮有效强迫辐射	一氧化二氮有效强迫辐射	一氧化二氮有效强迫辐射	甲烷有效强迫辐射	甲烷有效强迫辐射	甲烷有效强迫辐射	甲烷有效强迫辐射	气溶胶有效强迫辐射	气溶胶有效强迫辐射	气溶胶有效强迫辐射	气溶胶有效强迫辐射	拖尾有效强迫辐射	拖尾有效强迫辐射	拖尾有效强迫辐射	拖尾有效强迫辐射		温度变化	温度变化
				CCO2	CCO2	CCO2				CCH4	CCH4	CCH4	CN2O	CN2O	CN2O	CN2O	FCO2（W/m2）	FCO2（W/m2）	FCO2（W/m2）	FCO2（W/m2）	FN2O（W/m2）	FN2O（W/m2）	FN2O（W/m2）	FN2O（W/m2）	FCH4（W/m2）	FCH4（W/m2）	FCH4（W/m2）	FCH4（W/m2）	Fair	Fair	Fair	Fair	Fcon	Fcon	Fcon	Fcon		T	T
				0	0	0				0	0	0	0	0	0	0	#NAME?	#NAME?	#NAME?	#NAME?	0	0	0	0	0	0	0	0	-5.81338e-11	-5.81338e-11	-5.81338e-11	-5.81338e-11	9.34186e-12	9.34186e-12	9.34186e-12	9.34186e-12		0	0
				278	278	278				2.54547e-11	2.54547e-11	2.54547e-11	5.94015e-12	5.94015e-12	5.94015e-12	5.94015e-12	2.25791e-09	2.25791e-09	2.25791e-09	2.25791e-09	2.79737e-07	2.79737e-07	2.79737e-07	2.79737e-07	2.16946e-07	2.16946e-07	2.16946e-07	2.16946e-07	-5.88791e-11	-5.88791e-11	-5.88791e-11	-5.88791e-11	9.46162e-12	9.46162e-12	9.46162e-12	9.46162e-12		5.20518e-12	5.20518e-12
				278	278	278				7.24929e-11	7.24929e-11	7.24929e-11	2.37869e-11	2.37869e-11	2.37869e-11	2.37869e-11	4.54417e-09	4.54417e-09	4.54417e-09	4.54417e-09	5.59784e-07	5.59784e-07	5.59784e-07	5.59784e-07	3.66114e-07	3.66114e-07	3.66114e-07	3.66114e-07	-5.96244e-11	-5.96244e-11	-5.96244e-11	-5.96244e-11	9.58139e-12	9.58139e-12	9.58139e-12	9.58139e-12		1.63722e-11	1.63722e-11
				278	278	278				1.39217e-10	1.39217e-10	1.39217e-10	5.35927e-11	5.35927e-11	5.35927e-11	5.35927e-11	6.859e-09	6.859e-09	6.859e-09	6.859e-09	8.40241e-07	8.40241e-07	8.40241e-07	8.40241e-07	5.07359e-07	5.07359e-07	5.07359e-07	5.07359e-07	-6.03697e-11	-6.03697e-11	-6.03697e-11	-6.03697e-11	9.70116e-12	9.70116e-12	9.70116e-12	9.70116e-12		3.5089e-11	3.5089e-11
				278	278	278				2.23925e-10	2.23925e-10	2.23925e-10	9.54094e-11	9.54094e-11	9.54094e-11	9.54094e-11	9.20242e-09	9.20242e-09	9.20242e-09	9.20242e-09	1.12111e-06	1.12111e-06	1.12111e-06	1.12111e-06	6.43457e-07	6.43457e-07	6.43457e-07	6.43457e-07	-6.1115e-11	-6.1115e-11	-6.1115e-11	-6.1115e-11	9.82093e-12	9.82093e-12	9.82093e-12	9.82093e-12		6.34106e-11	6.34106e-11
				278	278	278				3.25307e-10	3.25307e-10	3.25307e-10	1.49364e-10	1.49364e-10	1.49364e-10	1.49364e-10	1.1603e-08	1.1603e-08	1.1603e-08	1.1603e-08	1.40273e-06	1.40273e-06	1.40273e-06	1.40273e-06	7.75559e-07	7.75559e-07	7.75559e-07	7.75559e-07	-6.26056e-11	-6.26056e-11	-6.26056e-11	-6.26056e-11	1.00605e-11	1.00605e-11	1.00605e-11	1.00605e-11		1.03976e-10	1.03976e-10
				278	278	278				4.4227e-10	4.4227e-10	4.4227e-10	2.15657e-10	2.15657e-10	2.15657e-10	2.15657e-10	1.40607e-08	1.40607e-08	1.40607e-08	1.40607e-08	1.68551e-06	1.68551e-06	1.68551e-06	1.68551e-06	9.04299e-07	9.04299e-07	9.04299e-07	9.04299e-07	-6.40963e-11	-6.40963e-11	-6.40963e-11	-6.40963e-11	1.03e-11	1.03e-11	1.03e-11	1.03e-11		1.60163e-10	1.60163e-10
				278	278	278				5.74055e-10	5.74055e-10	5.74055e-10	2.94563e-10	2.94563e-10	2.94563e-10	2.94563e-10	1.66042e-08	1.66042e-08	1.66042e-08	1.66042e-08	1.96988e-06	1.96988e-06	1.96988e-06	1.96988e-06	1.03026e-06	1.03026e-06	1.03026e-06	1.03026e-06	-6.63322e-11	-6.63322e-11	-6.63322e-11	-6.63322e-11	1.06593e-11	1.06593e-11	1.06593e-11	1.06593e-11		2.36293e-10	2.36293e-10
				278	278	278				7.2006e-10	7.2006e-10	7.2006e-10	3.86429e-10	3.86429e-10	3.86429e-10	3.86429e-10	1.92334e-08	1.92334e-08	1.92334e-08	1.92334e-08	2.25624e-06	2.25624e-06	2.25624e-06	2.25624e-06	1.15386e-06	1.15386e-06	1.15386e-06	1.15386e-06	-6.85681e-11	-6.85681e-11	-6.85681e-11	-6.85681e-11	1.10186e-11	1.10186e-11	1.10186e-11	1.10186e-11		3.37893e-10	3.37893e-10
				278	278	278				8.79746e-10	8.79746e-10	8.79746e-10	4.916e-10	4.916e-10	4.916e-10	4.916e-10	2.19483e-08	2.19483e-08	2.19483e-08	2.19483e-08	2.54482e-06	2.54482e-06	2.54482e-06	2.54482e-06	1.2754e-06	1.2754e-06	1.2754e-06	1.2754e-06	-7.0804e-11	-7.0804e-11	-7.0804e-11	-7.0804e-11	1.13779e-11	1.13779e-11	1.13779e-11	1.13779e-11		4.72017e-10	4.72017e-10
				278	278	278				1.05529e-09	1.05529e-09	1.05529e-09	6.11319e-10	6.11319e-10	6.11319e-10	6.11319e-10	2.50919e-08	2.50919e-08	2.50919e-08	2.50919e-08	2.83782e-06	2.83782e-06	2.83782e-06	2.83782e-06	1.39687e-06	1.39687e-06	1.39687e-06	1.39687e-06	-8.19836e-11	-8.19836e-11	-8.19836e-11	-8.19836e-11	1.31744e-11	1.31744e-11	1.31744e-11	1.31744e-11		6.47718e-10	6.47718e-10
				278	278	278				1.07401e-09	1.07401e-09	1.07401e-09	7.46897e-10	7.46897e-10	7.46897e-10	7.46897e-10	2.83498e-08	2.83498e-08	2.83498e-08	2.83498e-08	3.13676e-06	3.13676e-06	3.13676e-06	3.13676e-06	1.4092e-06	1.4092e-06	1.4092e-06	1.4092e-06	-8.49648e-11	-8.49648e-11	-8.49648e-11	-8.49648e-11	1.36535e-11	1.36535e-11	1.36535e-11	1.36535e-11		8.75425e-10	8.75425e-10
				278	278	278				1.10907e-09	1.10907e-09	1.10907e-09	8.98652e-10	8.98652e-10	8.98652e-10	8.98652e-10	3.16649e-08	3.16649e-08	3.16649e-08	3.16649e-08	3.4407e-06	3.4407e-06	3.4407e-06	3.4407e-06	1.43202e-06	1.43202e-06	1.43202e-06	1.43202e-06	-8.64554e-11	-8.64554e-11	-8.64554e-11	-8.64554e-11	1.3893e-11	1.3893e-11	1.3893e-11	1.3893e-11		1.16968e-09	1.16968e-09
				278	278	278				1.14993e-09	1.14993e-09	1.14993e-09	1.06675e-09	1.06675e-09	1.06675e-09	1.06675e-09	3.50371e-08	3.50371e-08	3.50371e-08	3.50371e-08	3.74872e-06	3.74872e-06	3.74872e-06	3.74872e-06	1.45816e-06	1.45816e-06	1.45816e-06	1.45816e-06	-8.7946e-11	-8.7946e-11	-8.7946e-11	-8.7946e-11	1.41326e-11	1.41326e-11	1.41326e-11	1.41326e-11		1.54896e-09	1.54896e-09
				278	278	278				1.19675e-09	1.19675e-09	1.19675e-09	1.25152e-09	1.25152e-09	1.25152e-09	1.25152e-09	3.85237e-08	3.85237e-08	3.85237e-08	3.85237e-08	4.06041e-06	4.06041e-06	4.06041e-06	4.06041e-06	1.48755e-06	1.48755e-06	1.48755e-06	1.48755e-06	-9.09272e-11	-9.09272e-11	-9.09272e-11	-9.09272e-11	1.46116e-11	1.46116e-11	1.46116e-11	1.46116e-11		2.03683e-09	2.03683e-09
				278	278	278				1.24832e-09	1.24832e-09	1.24832e-09	1.45341e-09	1.45341e-09	1.45341e-09	1.45341e-09	4.21245e-08	4.21245e-08	4.21245e-08	4.21245e-08	4.37567e-06	4.37567e-06	4.37567e-06	4.37567e-06	1.51926e-06	1.51926e-06	1.51926e-06	1.51926e-06	-9.39085e-11	-9.39085e-11	-9.39085e-11	-9.39085e-11	1.50907e-11	1.50907e-11	1.50907e-11	1.50907e-11		2.66338e-09	2.66338e-09
				278	278	278				1.3043e-09	1.3043e-09	1.3043e-09	1.67289e-09	1.67289e-09	1.67289e-09	1.67289e-09	4.58397e-08	4.58397e-08	4.58397e-08	4.58397e-08	4.69445e-06	4.69445e-06	4.69445e-06	4.69445e-06	1.55295e-06	1.55295e-06	1.55295e-06	1.55295e-06	-9.68897e-11	-9.68897e-11	-9.68897e-11	-9.68897e-11	1.55698e-11	1.55698e-11	1.55698e-11	1.55698e-11		3.46698e-09	3.46698e-09
				278	278	278				1.36332e-09	1.36332e-09	1.36332e-09	1.91041e-09	1.91041e-09	1.91041e-09	1.91041e-09	4.96692e-08	4.96692e-08	4.96692e-08	4.96692e-08	5.01666e-06	5.01666e-06	5.01666e-06	5.01666e-06	1.5877e-06	1.5877e-06	1.5877e-06	1.5877e-06	-9.98709e-11	-9.98709e-11	-9.98709e-11	-9.98709e-11	1.60488e-11	1.60488e-11	1.60488e-11	1.60488e-11		4.49659e-09	4.49659e-09
				278	278	278				1.42448e-09	1.42448e-09	1.42448e-09	2.16628e-09	2.16628e-09	2.16628e-09	2.16628e-09	5.35558e-08	5.35558e-08	5.35558e-08	5.35558e-08	5.34205e-06	5.34205e-06	5.34205e-06	5.34205e-06	1.62292e-06	1.62292e-06	1.62292e-06	1.62292e-06	-1.01362e-10	-1.01362e-10	-1.01362e-10	-1.01362e-10	1.62884e-11	1.62884e-11	1.62884e-11	1.62884e-11		5.81472e-09	5.81472e-09
				278	278	278				1.48635e-09	1.48635e-09	1.48635e-09	2.44034e-09	2.44034e-09	2.44034e-09	2.44034e-09	5.73853e-08	5.73853e-08	5.73853e-08	5.73853e-08	5.66992e-06	5.66992e-06	5.66992e-06	5.66992e-06	1.65779e-06	1.65779e-06	1.65779e-06	1.65779e-06	-9.98709e-11	-9.98709e-11	-9.98709e-11	-9.98709e-11	1.60488e-11	1.60488e-11	1.60488e-11	1.60488e-11		7.50109e-09	7.50109e-09
				278	278	278				1.53098e-09	1.53098e-09	1.53098e-09	2.73276e-09	2.73276e-09	2.73276e-09	2.73276e-09	6.13862e-08	6.13862e-08	6.13862e-08	6.13862e-08	6e-06	6e-06	6e-06	6e-06	1.68249e-06	1.68249e-06	1.68249e-06	1.68249e-06	-1.04343e-10	-1.04343e-10	-1.04343e-10	-1.04343e-10	1.67674e-11	1.67674e-11	1.67674e-11	1.67674e-11		9.65735e-09	9.65735e-09
				278	278	278				1.56795e-09	1.56795e-09	1.56795e-09	3.04412e-09	3.04412e-09	3.04412e-09	3.04412e-09	6.55015e-08	6.55015e-08	6.55015e-08	6.55015e-08	6.33259e-06	6.33259e-06	6.33259e-06	6.33259e-06	1.70268e-06	1.70268e-06	1.70268e-06	1.70268e-06	-1.07324e-10	-1.07324e-10	-1.07324e-10	-1.07324e-10	1.72465e-11	1.72465e-11	1.72465e-11	1.72465e-11		1.24133e-08	1.24133e-08
				278	278	278				1.60623e-09	1.60623e-09	1.60623e-09	3.37487e-09	3.37487e-09	3.37487e-09	3.37487e-09	6.97311e-08	6.97311e-08	6.97311e-08	6.97311e-08	6.66775e-06	6.66775e-06	6.66775e-06	6.66775e-06	1.72335e-06	1.72335e-06	1.72335e-06	1.72335e-06	-1.10305e-10	-1.10305e-10	-1.10305e-10	-1.10305e-10	1.77256e-11	1.77256e-11	1.77256e-11	1.77256e-11		1.59346e-08	1.59346e-08
				278	278	278				1.64724e-09	1.64724e-09	1.64724e-09	3.72546e-09	3.72546e-09	3.72546e-09	3.72546e-09	7.4075e-08	7.4075e-08	7.4075e-08	7.4075e-08	7.00553e-06	7.00553e-06	7.00553e-06	7.00553e-06	1.74521e-06	1.74521e-06	1.74521e-06	1.74521e-06	-1.13286e-10	-1.13286e-10	-1.13286e-10	-1.13286e-10	1.82046e-11	1.82046e-11	1.82046e-11	1.82046e-11		2.04328e-08	2.04328e-08
				278	278	278				1.68779e-09	1.68779e-09	1.68779e-09	4.09615e-09	4.09615e-09	4.09615e-09	4.09615e-09	7.84703e-08	7.84703e-08	7.84703e-08	7.84703e-08	7.3458e-06	7.3458e-06	7.3458e-06	7.3458e-06	1.76656e-06	1.76656e-06	1.76656e-06	1.76656e-06	-1.14628e-10	-1.14628e-10	-1.14628e-10	-1.14628e-10	1.84202e-11	1.84202e-11	1.84202e-11	1.84202e-11		2.61776e-08	2.61776e-08
				278	278	278				1.69693e-09	1.69693e-09	1.69693e-09	4.48201e-09	4.48201e-09	4.48201e-09	4.48201e-09	8.31369e-08	8.31369e-08	8.31369e-08	8.31369e-08	7.684e-06	7.684e-06	7.684e-06	7.684e-06	1.77133e-06	1.77133e-06	1.77133e-06	1.77133e-06	-9.62751e-11	-9.62751e-11	-9.62751e-11	-9.62751e-11	1.05772e-11	1.05772e-11	1.05772e-11	1.05772e-11		3.35134e-08	3.35134e-08
				278	278	278				1.66636e-09	1.66636e-09	1.66636e-09	4.87837e-09	4.87837e-09	4.87837e-09	4.87837e-09	8.80546e-08	8.80546e-08	8.80546e-08	8.80546e-08	8.01656e-06	8.01656e-06	8.01656e-06	8.01656e-06	1.75531e-06	1.75531e-06	1.75531e-06	1.75531e-06	-1.0168e-10	-1.0168e-10	-1.0168e-10	-1.0168e-10	1.1222e-11	1.1222e-11	1.1222e-11	1.1222e-11		4.28793e-08	4.28793e-08
				278	278	278				1.59935e-09	1.59935e-09	1.59935e-09	5.28619e-09	5.28619e-09	5.28619e-09	5.28619e-09	9.33014e-08	9.33014e-08	9.33014e-08	9.33014e-08	8.34493e-06	8.34493e-06	8.34493e-06	8.34493e-06	1.71965e-06	1.71965e-06	1.71965e-06	1.71965e-06	-1.09285e-10	-1.09285e-10	-1.09285e-10	-1.09285e-10	1.22376e-11	1.22376e-11	1.22376e-11	1.22376e-11		5.48357e-08	5.48357e-08
				278	278	278				1.50151e-09	1.50151e-09	1.50151e-09	5.70614e-09	5.70614e-09	5.70614e-09	5.70614e-09	9.85473e-08	9.85473e-08	9.85473e-08	9.85473e-08	8.67007e-06	8.67007e-06	8.67007e-06	8.67007e-06	1.66622e-06	1.66622e-06	1.66622e-06	1.66622e-06	-1.09831e-10	-1.09831e-10	-1.09831e-10	-1.09831e-10	1.24214e-11	1.24214e-11	1.24214e-11	1.24214e-11		7.00982e-08	7.00982e-08
				278	278	278				1.38242e-09	1.38242e-09	1.38242e-09	6.13839e-09	6.13839e-09	6.13839e-09	6.13839e-09	1.03842e-07	1.03842e-07	1.03842e-07	1.03842e-07	8.99245e-06	8.99245e-06	8.99245e-06	8.99245e-06	1.59878e-06	1.59878e-06	1.59878e-06	1.59878e-06	-1.11227e-10	-1.11227e-10	-1.11227e-10	-1.11227e-10	1.26591e-11	1.26591e-11	1.26591e-11	1.26591e-11		8.95796e-08	8.95796e-08
				278	278	278				1.23227e-09	1.23227e-09	1.23227e-09	6.57878e-09	6.57878e-09	6.57878e-09	6.57878e-09	1.06561e-07	1.06561e-07	1.06561e-07	1.06561e-07	9.30945e-06	9.30945e-06	9.30945e-06	9.30945e-06	1.50946e-06	1.50946e-06	1.50946e-06	1.50946e-06	-5.56413e-11	-5.56413e-11	-5.56413e-11	-5.56413e-11	5.99673e-12	5.99673e-12	5.99673e-12	5.99673e-12		1.14445e-07	1.14445e-07
				278	278	278				1.0512e-09	1.0512e-09	1.0512e-09	7.02364e-09	7.02364e-09	7.02364e-09	7.02364e-09	1.09632e-07	1.09632e-07	1.09632e-07	1.09632e-07	9.61905e-06	9.61905e-06	9.61905e-06	9.61905e-06	1.39415e-06	1.39415e-06	1.39415e-06	1.39415e-06	-6.31847e-11	-6.31847e-11	-6.31847e-11	-6.31847e-11	6.88788e-12	6.88788e-12	6.88788e-12	6.88788e-12		1.46182e-07	1.46182e-07
				278	278	278				8.43524e-10	8.43524e-10	8.43524e-10	7.47581e-09	7.47581e-09	7.47581e-09	7.47581e-09	1.14109e-07	1.14109e-07	1.14109e-07	1.14109e-07	9.92385e-06	9.92385e-06	9.92385e-06	9.92385e-06	1.24887e-06	1.24887e-06	1.24887e-06	1.24887e-06	-9.36942e-11	-9.36942e-11	-9.36942e-11	-9.36942e-11	1.05757e-11	1.05757e-11	1.05757e-11	1.05757e-11		1.86686e-07	1.86686e-07
				278	278	278				6.117e-10	6.117e-10	6.117e-10	7.93861e-09	7.93861e-09	7.93861e-09	7.93861e-09	1.19185e-07	1.19185e-07	1.19185e-07	1.19185e-07	1.02264e-05	1.02264e-05	1.02264e-05	1.02264e-05	1.0635e-06	1.0635e-06	1.0635e-06	1.0635e-06	-1.07175e-10	-1.07175e-10	-1.07175e-10	-1.07175e-10	1.23071e-11	1.23071e-11	1.23071e-11	1.23071e-11		2.38381e-07	2.38381e-07
				278	278	278				3.60837e-10	3.60837e-10	3.60837e-10	8.41369e-09	8.41369e-09	8.41369e-09	8.41369e-09	1.24584e-07	1.24584e-07	1.24584e-07	1.24584e-07	1.0528e-05	1.0528e-05	1.0528e-05	1.0528e-05	8.16816e-07	8.16816e-07	8.16816e-07	8.16816e-07	-1.14593e-10	-1.14593e-10	-1.14593e-10	-1.14593e-10	1.32932e-11	1.32932e-11	1.32932e-11	1.32932e-11		3.04357e-07	3.04357e-07
				278	278	278				2.93732e-10	2.93732e-10	2.93732e-10	8.90185e-09	8.90185e-09	8.90185e-09	8.90185e-09	1.30136e-07	1.30136e-07	1.30136e-07	1.30136e-07	1.08291e-05	1.08291e-05	1.08291e-05	1.08291e-05	7.3696e-07	7.3696e-07	7.3696e-07	7.3696e-07	-1.18197e-10	-1.18197e-10	-1.18197e-10	-1.18197e-10	1.37909e-11	1.37909e-11	1.37909e-11	1.37909e-11		3.88559e-07	3.88559e-07
				278	278	278				2.94504e-10	2.94504e-10	2.97581e-10	9.40363e-09	9.40502e-09	9.40363e-09	9.40502e-09	1.3566e-07	1.35683e-07	1.3566e-07	1.35682e-07	1.11301e-05	1.11309e-05	1.11301e-05	1.11309e-05	7.37928e-07	7.41773e-07	7.37928e-07	7.41773e-07	-1.21978e-10	-1.281e-10	-1.21978e-10	-1.28099e-10	1.42988e-11	1.65134e-11	1.42987e-11	1.65115e-11		4.96022e-07	4.96022e-07
				278	278	278				2.94018e-10	2.94018e-10	3.07136e-10	9.91957e-09	9.92651e-09	9.91957e-09	9.92651e-09	1.41163e-07	1.41234e-07	1.41163e-07	1.4123e-07	1.14314e-05	1.14353e-05	1.14314e-05	1.14353e-05	7.37319e-07	7.53588e-07	7.37319e-07	7.53588e-07	-1.2591e-10	-1.38155e-10	-1.2591e-10	-1.38152e-10	1.48277e-11	1.92569e-11	1.48275e-11	1.92532e-11		6.33174e-07	6.33174e-07
				278	278	278				2.94473e-10	2.94473e-10	3.28084e-10	1.04502e-08	1.04696e-08	1.04502e-08	1.04696e-08	1.46649e-07	1.4679e-07	1.46648e-07	1.46782e-07	1.17331e-05	1.1744e-05	1.17331e-05	1.1744e-05	7.37889e-07	7.78863e-07	7.37889e-07	7.78863e-07	-1.29901e-10	-1.48268e-10	-1.29901e-10	-1.48263e-10	1.53599e-11	2.20037e-11	1.53597e-11	2.19982e-11		8.08213e-07	8.08214e-07
				278	278	278				2.96446e-10	2.96446e-10	3.64137e-10	1.09961e-08	1.10376e-08	1.09961e-08	1.10376e-08	1.52133e-07	1.52369e-07	1.52132e-07	1.52355e-07	1.20357e-05	1.20584e-05	1.20357e-05	1.20584e-05	7.40358e-07	8.20542e-07	7.40358e-07	8.20542e-07	-1.34211e-10	-1.587e-10	-1.34211e-10	-1.58694e-10	1.59247e-11	2.47831e-11	1.59244e-11	2.47758e-11		1.0316e-06	1.03161e-06
				278	278	278				3.1641e-10	3.1641e-10	4.3458e-10	1.1558e-08	1.16339e-08	1.1558e-08	1.16338e-08	1.57652e-07	1.58006e-07	1.57652e-07	1.57986e-07	1.23393e-05	1.23798e-05	1.23393e-05	1.23798e-05	7.64881e-07	8.96403e-07	7.64881e-07	8.96403e-07	-1.39345e-10	-1.69956e-10	-1.39345e-10	-1.69949e-10	1.6593e-11	2.76659e-11	1.65926e-11	2.76568e-11		1.31671e-06	1.31671e-06
				278	278	278				3.42302e-10	3.42302e-10	5.29877e-10	1.21363e-08	1.22617e-08	1.21363e-08	1.22616e-08	1.6315e-07	1.63645e-07	1.63149e-07	1.63617e-07	1.26443e-05	1.27094e-05	1.26443e-05	1.27094e-05	7.9556e-07	9.8982e-07	7.9556e-07	9.8982e-07	-1.43231e-10	-1.79964e-10	-1.43231e-10	-1.79956e-10	1.71108e-11	3.03984e-11	1.71104e-11	3.03875e-11		1.68056e-06	1.68057e-06
				278	278	278				3.61332e-10	3.61332e-10	6.39511e-10	1.27318e-08	1.29242e-08	1.27318e-08	1.2924e-08	1.68623e-07	1.69284e-07	1.68622e-07	1.69247e-07	1.29508e-05	1.30483e-05	1.29508e-05	1.30482e-05	8.17375e-07	1.08741e-06	8.17375e-07	1.08741e-06	-1.47078e-10	-1.89934e-10	-1.47078e-10	-1.89924e-10	1.76236e-11	3.31257e-11	1.76231e-11	3.3113e-11		2.14493e-06	2.14494e-06
				278	278	278				3.76374e-10	3.76374e-10	7.68391e-10	1.33448e-08	1.36246e-08	1.33448e-08	1.36244e-08	1.74096e-07	1.74945e-07	1.74094e-07	1.74897e-07	1.32589e-05	1.33972e-05	1.32589e-05	1.33971e-05	8.34216e-07	1.19195e-06	8.34216e-07	1.19195e-06	-1.51412e-10	-2.0039e-10	-1.51411e-10	-2.00378e-10	1.81943e-11	3.5911e-11	1.81937e-11	3.58964e-11		2.73756e-06	2.73759e-06
				278	278	278				3.90023e-10	3.90023e-10	9.20944e-10	1.3976e-08	1.43661e-08	1.3976e-08	1.43658e-08	1.79584e-07	1.80645e-07	1.79582e-07	1.80586e-07	1.35688e-05	1.37569e-05	1.35688e-05	1.37568e-05	8.49207e-07	1.30492e-06	8.49207e-07	1.30492e-06	-1.56131e-10	-2.11231e-10	-1.5613e-10	-2.11218e-10	1.88137e-11	3.8745e-11	1.88131e-11	3.87287e-11		3.4939e-06	3.49394e-06
				278	278	278				4.03222e-10	4.03222e-10	1.09976e-09	1.4626e-08	1.5152e-08	1.4626e-08	1.51515e-08	1.85094e-07	1.8639e-07	1.85091e-07	1.86318e-07	1.38808e-05	1.41282e-05	1.38808e-05	1.4128e-05	8.63457e-07	1.42599e-06	8.63457e-07	1.42599e-06	-1.60963e-10	-2.22186e-10	-1.60963e-10	-2.22172e-10	1.9451e-11	4.15969e-11	1.94503e-11	4.15787e-11		4.45916e-06	4.45922e-06
				278	278	278				4.16233e-10	4.16233e-10	1.28563e-09	1.52954e-08	1.59853e-08	1.52954e-08	1.59847e-08	1.9054e-07	1.92096e-07	1.90536e-07	1.92009e-07	1.41949e-05	1.45115e-05	1.41949e-05	1.45112e-05	8.77277e-07	1.54179e-06	8.77277e-07	1.54179e-06	-1.64215e-10	-2.3156e-10	-1.64214e-10	-2.31544e-10	1.99494e-11	4.43098e-11	1.99486e-11	4.42898e-11		5.69104e-06	5.69113e-06
				278	278	278				4.28939e-10	4.28939e-10	1.4712e-09	1.59847e-08	1.68691e-08	1.59846e-08	1.68683e-08	1.95855e-07	1.97694e-07	1.95851e-07	1.97592e-07	1.45112e-05	1.49072e-05	1.45112e-05	1.49069e-05	8.90566e-07	1.64932e-06	8.90566e-07	1.64932e-06	-1.66486e-10	-2.39953e-10	-1.66485e-10	-2.39936e-10	2.04408e-11	4.70159e-11	2.04399e-11	4.69941e-11		7.2632e-06	7.26332e-06
				278	278	278				4.41143e-10	4.41143e-10	1.65626e-09	1.66942e-08	1.78063e-08	1.66942e-08	1.78054e-08	2.0097e-07	2.03116e-07	2.00965e-07	2.02997e-07	1.48298e-05	1.53157e-05	1.48298e-05	1.53154e-05	9.03147e-07	1.74998e-06	9.03147e-07	1.74998e-06	-1.6779e-10	-2.4738e-10	-1.6779e-10	-2.47361e-10	2.09336e-11	4.97233e-11	2.09327e-11	4.96997e-11		9.26963e-06	9.26979e-06
				278	278	278				4.52376e-10	4.52376e-10	1.84036e-09	1.74245e-08	1.88e-08	1.74245e-08	1.87988e-08	2.0579e-07	2.08265e-07	2.05784e-07	2.08128e-07	1.51507e-05	1.57373e-05	1.51506e-05	1.57368e-05	9.14573e-07	1.84467e-06	9.14573e-07	1.84467e-06	-1.67592e-10	-2.53304e-10	-1.67592e-10	-2.53284e-10	2.13772e-11	5.23814e-11	2.13762e-11	5.2356e-11		1.18303e-05	1.18305e-05
				278	278	278				4.61827e-10	4.61827e-10	2.02267e-09	1.81759e-08	1.98529e-08	1.81759e-08	1.98515e-08	2.10232e-07	2.13061e-07	2.10226e-07	2.12904e-07	1.54739e-05	1.6172e-05	1.54739e-05	1.61714e-05	9.24077e-07	1.93389e-06	9.24077e-07	1.93389e-06	-1.66259e-10	-2.58093e-10	-1.66258e-10	-2.58072e-10	2.18232e-11	5.5042e-11	2.18221e-11	5.50148e-11		1.50982e-05	1.50985e-05
				278	278	278				0	0	0	1.89488e-08	2.09679e-08	1.89487e-08	2.09662e-08	2.14235e-07	2.17441e-07	2.14228e-07	2.17263e-07	1.57994e-05	1.66199e-05	1.57994e-05	1.66192e-05	0	0	0	0	-1.63926e-10	-2.61882e-10	-1.63925e-10	-2.6186e-10	2.223e-11	5.76634e-11	2.22288e-11	5.76343e-11		1.92688e-05	1.92692e-05
				278	278	278				0	0	0	1.97435e-08	2.21478e-08	1.97434e-08	2.21458e-08	2.17814e-07	2.21421e-07	2.17806e-07	2.21221e-07	1.61273e-05	1.70811e-05	1.61273e-05	1.70803e-05	0	0	0	0	-1.61901e-10	-2.65979e-10	-1.619e-10	-2.65955e-10	2.26639e-11	6.03119e-11	2.26626e-11	6.0281e-11		2.45915e-05	2.4592e-05
				278	278	278				0	0	0	2.05604e-08	2.33953e-08	2.05603e-08	2.3393e-08	2.20964e-07	2.24996e-07	2.20955e-07	2.24772e-07	1.64576e-05	1.75556e-05	1.64576e-05	1.75547e-05	0	0	0	0	-1.59827e-10	-2.70027e-10	-1.59826e-10	-2.70002e-10	2.31094e-11	6.29719e-11	2.3108e-11	6.29392e-11		3.13843e-05	3.1385e-05
				278	278	278				0	0	0	2.13999e-08	2.47134e-08	2.13998e-08	2.47107e-08	2.23688e-07	2.28168e-07	2.23678e-07	2.27919e-07	1.67902e-05	1.80434e-05	1.67902e-05	1.80424e-05	0	0	0	0	-1.57957e-10	-2.7428e-10	-1.57956e-10	-2.74253e-10	2.36097e-11	6.56869e-11	2.36083e-11	6.56524e-11		4.00535e-05	4.00544e-05
				278	278	278				0	0	0	2.22624e-08	2.61049e-08	2.22623e-08	2.61017e-08	2.25976e-07	2.30928e-07	2.25965e-07	2.30652e-07	1.71253e-05	1.85444e-05	1.71252e-05	1.85432e-05	0	0	0	0	-1.56037e-10	-2.78482e-10	-1.56036e-10	-2.78454e-10	2.41382e-11	6.84299e-11	2.41367e-11	6.83936e-11		5.11173e-05	5.11184e-05
				278	278	278				0	0	0	2.31485e-08	2.75725e-08	2.31484e-08	2.75688e-08	2.2781e-07	2.33256e-07	2.27798e-07	2.32954e-07	1.74628e-05	1.90585e-05	1.74627e-05	1.90572e-05	0	0	0	0	-1.53732e-10	-2.823e-10	-1.53731e-10	-2.8227e-10	2.46281e-11	7.11345e-11	2.46266e-11	7.10963e-11		6.52371e-05	6.52385e-05
				278	278	278				0	0	0	2.40586e-08	2.9119e-08	2.40584e-08	2.91149e-08	2.29191e-07	2.35156e-07	2.29177e-07	2.34824e-07	1.78027e-05	1.95857e-05	1.78026e-05	1.95843e-05	0	0	0	0	-1.51568e-10	-2.86258e-10	-1.51567e-10	-2.86227e-10	2.51585e-11	7.38794e-11	2.51569e-11	7.38394e-11		8.32571e-05	8.3259e-05
				278	278	278				0	0	0	2.49931e-08	3.07474e-08	2.49929e-08	3.07426e-08	2.3012e-07	2.36628e-07	2.30106e-07	2.36266e-07	1.81452e-05	2.01259e-05	1.81451e-05	2.01243e-05	0	0	0	0	-1.49519e-10	-2.9033e-10	-1.49517e-10	-2.90298e-10	2.57171e-11	7.66526e-11	2.57154e-11	7.66108e-11		0.000106255	0.000106257
				278	278	278				0	0	0	2.59525e-08	3.24603e-08	2.59523e-08	3.2455e-08	2.30594e-07	2.37668e-07	2.30579e-07	2.37274e-07	1.84902e-05	2.06789e-05	1.84901e-05	2.06772e-05	0	0	0	0	-1.47569e-10	-2.94503e-10	-1.47568e-10	-2.9447e-10	2.63341e-11	7.94842e-11	2.63324e-11	7.94406e-11		0.000135604	0.000135608
				278	278	278				0	0	0	2.69376e-08	3.42608e-08	2.69373e-08	3.42548e-08	2.30596e-07	2.38258e-07	2.30579e-07	2.37832e-07	1.88378e-05	2.12447e-05	1.88377e-05	2.12428e-05	0	0	0	0	-1.45398e-10	-2.98455e-10	-1.45397e-10	-2.9842e-10	2.69563e-11	8.2321e-11	2.69545e-11	8.22755e-11		0.000173061	0.000173065
				二氧化碳浓度	二氧化碳浓度	二氧化碳浓度				甲烷浓度	甲烷浓度	甲烷浓度	一氧化二氮浓度	一氧化二氮浓度	一氧化二氮浓度	一氧化二氮浓度	二氧化碳有效强迫辐射	二氧化碳有效强迫辐射	二氧化碳有效强迫辐射	二氧化碳有效强迫辐射	一氧化二氮有效强迫辐射	一氧化二氮有效强迫辐射	一氧化二氮有效强迫辐射	一氧化二氮有效强迫辐射	甲烷有效强迫辐射	甲烷有效强迫辐射	甲烷有效强迫辐射	甲烷有效强迫辐射	气溶胶有效强迫辐射	气溶胶有效强迫辐射	气溶胶有效强迫辐射	气溶胶有效强迫辐射	拖尾有效强迫辐射	拖尾有效强迫辐射	拖尾有效强迫辐射	拖尾有效强迫辐射		温度变化	温度变化
				CCO2	CCO2	CCO2				CCH4	CCH4	CCH4	CN2O	CN2O	CN2O	CN2O	FCO2（W/m2）	FCO2（W/m2）	FCO2（W/m2）	FCO2（W/m2）	FN2O（W/m2）	FN2O（W/m2）	FN2O（W/m2）	FN2O（W/m2）	FCH4（W/m2）	FCH4（W/m2）	FCH4（W/m2）	FCH4（W/m2）	Fair	Fair	Fair	Fair	Fcon	Fcon	Fcon	Fcon		T	T
				0	0	0				0	0	0	0	0	0	0	#NAME?	#NAME?	#NAME?	#NAME?	0	0	0	0	0	0	0	0	-5.81338e-11	-5.81338e-11	-5.81338e-11	-5.81338e-11	9.34186e-12	9.34186e-12	9.34186e-12	9.34186e-12		0	0
				278	278	278				2.54547e-11	2.54547e-11	2.54547e-11	5.94015e-12	5.94015e-12	5.94015e-12	5.94015e-12	2.25791e-09	2.25791e-09	2.25791e-09	2.25791e-09	2.79737e-07	2.79737e-07	2.79737e-07	2.79737e-07	2.16946e-07	2.16946e-07	2.16946e-07	2.16946e-07	-5.88791e-11	-5.88791e-11	-5.88791e-11	-5.88791e-11	9.46162e-12	9.46162e-12	9.46162e-12	9.46162e-12		5.20518e-12	5.20518e-12
				278	278	278				7.24929e-11	7.24929e-11	7.24929e-11	2.37869e-11	2.37869e-11	2.37869e-11	2.37869e-11	4.54417e-09	4.54417e-09	4.54417e-09	4.54417e-09	5.59784e-07	5.59784e-07	5.59784e-07	5.59784e-07	3.66114e-07	3.66114e-07	3.66114e-07	3.66114e-07	-5.96244e-11	-5.96244e-11	-5.96244e-11	-5.96244e-11	9.58139e-12	9.58139e-12	9.58139e-12	9.58139e-12		1.63722e-11	1.63722e-11
				278	278	278				1.39217e-10	1.39217e-10	1.39217e-10	5.35927e-11	5.35927e-11	5.35927e-11	5.35927e-11	6.859e-09	6.859e-09	6.859e-09	6.859e-09	8.40241e-07	8.40241e-07	8.40241e-07	8.40241e-07	5.07359e-07	5.07359e-07	5.07359e-07	5.07359e-07	-6.03697e-11	-6.03697e-11	-6.03697e-11	-6.03697e-11	9.70116e-12	9.70116e-12	9.70116e-12	9.70116e-12		3.5089e-11	3.5089e-11
				278	278	278				2.23925e-10	2.23925e-10	2.23925e-10	9.54094e-11	9.54094e-11	9.54094e-11	9.54094e-11	9.20242e-09	9.20242e-09	9.20242e-09	9.20242e-09	1.12111e-06	1.12111e-06	1.12111e-06	1.12111e-06	6.43457e-07	6.43457e-07	6.43457e-07	6.43457e-07	-6.1115e-11	-6.1115e-11	-6.1115e-11	-6.1115e-11	9.82093e-12	9.82093e-12	9.82093e-12	9.82093e-12		6.34106e-11	6.34106e-11
				278	278	278				3.25307e-10	3.25307e-10	3.25307e-10	1.49364e-10	1.49364e-10	1.49364e-10	1.49364e-10	1.1603e-08	1.1603e-08	1.1603e-08	1.1603e-08	1.40273e-06	1.40273e-06	1.40273e-06	1.40273e-06	7.75559e-07	7.75559e-07	7.75559e-07	7.75559e-07	-6.26056e-11	-6.26056e-11	-6.26056e-11	-6.26056e-11	1.00605e-11	1.00605e-11	1.00605e-11	1.00605e-11		1.03976e-10	1.03976e-10
				278	278	278				4.4227e-10	4.4227e-10	4.4227e-10	2.15657e-10	2.15657e-10	2.15657e-10	2.15657e-10	1.40607e-08	1.40607e-08	1.40607e-08	1.40607e-08	1.68551e-06	1.68551e-06	1.68551e-06	1.68551e-06	9.04299e-07	9.04299e-07	9.04299e-07	9.04299e-07	-6.40963e-11	-6.40963e-11	-6.40963e-11	-6.40963e-11	1.03e-11	1.03e-11	1.03e-11	1.03e-11		1.60163e-10	1.60163e-10
				278	278	278				5.74055e-10	5.74055e-10	5.74055e-10	2.94563e-10	2.94563e-10	2.94563e-10	2.94563e-10	1.66042e-08	1.66042e-08	1.66042e-08	1.66042e-08	1.96988e-06	1.96988e-06	1.96988e-06	1.96988e-06	1.03026e-06	1.03026e-06	1.03026e-06	1.03026e-06	-6.63322e-11	-6.63322e-11	-6.63322e-11	-6.63322e-11	1.06593e-11	1.06593e-11	1.06593e-11	1.06593e-11		2.36293e-10	2.36293e-10
				278	278	278				7.2006e-10	7.2006e-10	7.2006e-10	3.86429e-10	3.86429e-10	3.86429e-10	3.86429e-10	1.92334e-08	1.92334e-08	1.92334e-08	1.92334e-08	2.25624e-06	2.25624e-06	2.25624e-06	2.25624e-06	1.15386e-06	1.15386e-06	1.15386e-06	1.15386e-06	-6.85681e-11	-6.85681e-11	-6.85681e-11	-6.85681e-11	1.10186e-11	1.10186e-11	1.10186e-11	1.10186e-11		3.37893e-10	3.37893e-10
				278	278	278				8.79746e-10	8.79746e-10	8.79746e-10	4.916e-10	4.916e-10	4.916e-10	4.916e-10	2.19483e-08	2.19483e-08	2.19483e-08	2.19483e-08	2.54482e-06	2.54482e-06	2.54482e-06	2.54482e-06	1.2754e-06	1.2754e-06	1.2754e-06	1.2754e-06	-7.0804e-11	-7.0804e-11	-7.0804e-11	-7.0804e-11	1.13779e-11	1.13779e-11	1.13779e-11	1.13779e-11		4.72017e-10	4.72017e-10
				278	278	278				1.05529e-09	1.05529e-09	1.05529e-09	6.11319e-10	6.11319e-10	6.11319e-10	6.11319e-10	2.50919e-08	2.50919e-08	2.50919e-08	2.50919e-08	2.83782e-06	2.83782e-06	2.83782e-06	2.83782e-06	1.39687e-06	1.39687e-06	1.39687e-06	1.39687e-06	-8.19836e-11	-8.19836e-11	-8.19836e-11	-8.19836e-11	1.31744e-11	1.31744e-11	1.31744e-11	1.31744e-11		6.47718e-10	6.47718e-10
				278	278	278				1.07401e-09	1.07401e-09	1.07401e-09	7.46897e-10	7.46897e-10	7.46897e-10	7.46897e-10	2.83498e-08	2.83498e-08	2.83498e-08	2.83498e-08	3.13676e-06	3.13676e-06	3.13676e-06	3.13676e-06	1.4092e-06	1.4092e-06	1.4092e-06	1.4092e-06	-8.49648e-11	-8.49648e-11	-8.49648e-11	-8.49648e-11	1.36535e-11	1.36535e-11	1.36535e-11	1.36535e-11		8.75425e-10	8.75425e-10
				278	278	278				1.10907e-09	1.10907e-09	1.10907e-09	8.98652e-10	8.98652e-10	8.98652e-10	8.98652e-10	3.16649e-08	3.16649e-08	3.16649e-08	3.16649e-08	3.4407e-06	3.4407e-06	3.4407e-06	3.4407e-06	1.43202e-06	1.43202e-06	1.43202e-06	1.43202e-06	-8.64554e-11	-8.64554e-11	-8.64554e-11	-8.64554e-11	1.3893e-11	1.3893e-11	1.3893e-11	1.3893e-11		1.16968e-09	1.16968e-09
				278	278	278				1.14993e-09	1.14993e-09	1.14993e-09	1.06675e-09	1.06675e-09	1.06675e-09	1.06675e-09	3.50371e-08	3.50371e-08	3.50371e-08	3.50371e-08	3.74872e-06	3.74872e-06	3.74872e-06	3.74872e-06	1.45816e-06	1.45816e-06	1.45816e-06	1.45816e-06	-8.7946e-11	-8.7946e-11	-8.7946e-11	-8.7946e-11	1.41326e-11	1.41326e-11	1.41326e-11	1.41326e-11		1.54896e-09	1.54896e-09
				278	278	278				1.19675e-09	1.19675e-09	1.19675e-09	1.25152e-09	1.25152e-09	1.25152e-09	1.25152e-09	3.85237e-08	3.85237e-08	3.85237e-08	3.85237e-08	4.06041e-06	4.06041e-06	4.06041e-06	4.06041e-06	1.48755e-06	1.48755e-06	1.48755e-06	1.48755e-06	-9.09272e-11	-9.09272e-11	-9.09272e-11	-9.09272e-11	1.46116e-11	1.46116e-11	1.46116e-11	1.46116e-11		2.03683e-09	2.03683e-09
				278	278	278				1.24832e-09	1.24832e-09	1.24832e-09	1.45341e-09	1.45341e-09	1.45341e-09	1.45341e-09	4.21245e-08	4.21245e-08	4.21245e-08	4.21245e-08	4.37567e-06	4.37567e-06	4.37567e-06	4.37567e-06	1.51926e-06	1.51926e-06	1.51926e-06	1.51926e-06	-9.39085e-11	-9.39085e-11	-9.39085e-11	-9.39085e-11	1.50907e-11	1.50907e-11	1.50907e-11	1.50907e-11		2.66338e-09	2.66338e-09
				278	278	278				1.3043e-09	1.3043e-09	1.3043e-09	1.67289e-09	1.67289e-09	1.67289e-09	1.67289e-09	4.58397e-08	4.58397e-08	4.58397e-08	4.58397e-08	4.69445e-06	4.69445e-06	4.69445e-06	4.69445e-06	1.55295e-06	1.55295e-06	1.55295e-06	1.55295e-06	-9.68897e-11	-9.68897e-11	-9.68897e-11	-9.68897e-11	1.55698e-11	1.55698e-11	1.55698e-11	1.55698e-11		3.46698e-09	3.46698e-09
				278	278	278				1.36332e-09	1.36332e-09	1.36332e-09	1.91041e-09	1.91041e-09	1.91041e-09	1.91041e-09	4.96692e-08	4.96692e-08	4.96692e-08	4.96692e-08	5.01666e-06	5.01666e-06	5.01666e-06	5.01666e-06	1.5877e-06	1.5877e-06	1.5877e-06	1.5877e-06	-9.98709e-11	-9.98709e-11	-9.98709e-11	-9.98709e-11	1.60488e-11	1.60488e-11	1.60488e-11	1.60488e-11		4.49659e-09	4.49659e-09
				278	278	278				1.42448e-09	1.42448e-09	1.42448e-09	2.16628e-09	2.16628e-09	2.16628e-09	2.16628e-09	5.35558e-08	5.35558e-08	5.35558e-08	5.35558e-08	5.34205e-06	5.34205e-06	5.34205e-06	5.34205e-06	1.62292e-06	1.62292e-06	1.62292e-06	1.62292e-06	-1.01362e-10	-1.01362e-10	-1.01362e-10	-1.01362e-10	1.62884e-11	1.62884e-11	1.62884e-11	1.62884e-11		5.81472e-09	5.81472e-09
				278	278	278				1.48635e-09	1.48635e-09	1.48635e-09	2.44034e-09	2.44034e-09	2.44034e-09	2.44034e-09	5.73853e-08	5.73853e-08	5.73853e-08	5.73853e-08	5.66992e-06	5.66992e-06	5.66992e-06	5.66992e-06	1.65779e-06	1.65779e-06	1.65779e-06	1.65779e-06	-9.98709e-11	-9.98709e-11	-9.98709e-11	-9.98709e-11	1.60488e-11	1.60488e-11	1.60488e-11	1.60488e-11		7.50109e-09	7.50109e-09
				278	278	278				1.53098e-09	1.53098e-09	1.53098e-09	2.73276e-09	2.73276e-09	2.73276e-09	2.73276e-09	6.13862e-08	6.13862e-08	6.13862e-08	6.13862e-08	6e-06	6e-06	6e-06	6e-06	1.68249e-06	1.68249e-06	1.68249e-06	1.68249e-06	-1.04343e-10	-1.04343e-10	-1.04343e-10	-1.04343e-10	1.67674e-11	1.67674e-11	1.67674e-11	1.67674e-11		9.65735e-09	9.65735e-09
				278	278	278				1.56795e-09	1.56795e-09	1.56795e-09	3.04412e-09	3.04412e-09	3.04412e-09	3.04412e-09	6.55015e-08	6.55015e-08	6.55015e-08	6.55015e-08	6.33259e-06	6.33259e-06	6.33259e-06	6.33259e-06	1.70268e-06	1.70268e-06	1.70268e-06	1.70268e-06	-1.07324e-10	-1.07324e-10	-1.07324e-10	-1.07324e-10	1.72465e-11	1.72465e-11	1.72465e-11	1.72465e-11		1.24133e-08	1.24133e-08
				278	278	278				1.60623e-09	1.60623e-09	1.60623e-09	3.37487e-09	3.37487e-09	3.37487e-09	3.37487e-09	6.97311e-08	6.97311e-08	6.97311e-08	6.97311e-08	6.66775e-06	6.66775e-06	6.66775e-06	6.66775e-06	1.72335e-06	1.72335e-06	1.72335e-06	1.72335e-06	-1.10305e-10	-1.10305e-10	-1.10305e-10	-1.10305e-10	1.77256e-11	1.77256e-11	1.77256e-11	1.77256e-11		1.59346e-08	1.59346e-08
				278	278	278				1.64724e-09	1.64724e-09	1.64724e-09	3.72546e-09	3.72546e-09	3.72546e-09	3.72546e-09	7.4075e-08	7.4075e-08	7.4075e-08	7.4075e-08	7.00553e-06	7.00553e-06	7.00553e-06	7.00553e-06	1.74521e-06	1.74521e-06	1.74521e-06	1.74521e-06	-1.13286e-10	-1.13286e-10	-1.13286e-10	-1.13286e-10	1.82046e-11	1.82046e-11	1.82046e-11	1.82046e-11		2.04328e-08	2.04328e-08
				278	278	278				1.68779e-09	1.68779e-09	1.68779e-09	4.09615e-09	4.09615e-09	4.09615e-09	4.09615e-09	7.84703e-08	7.84703e-08	7.84703e-08	7.84703e-08	7.3458e-06	7.3458e-06	7.3458e-06	7.3458e-06	1.76656e-06	1.76656e-06	1.76656e-06	1.76656e-06	-1.14628e-10	-1.14628e-10	-1.14628e-10	-1.14628e-10	1.84202e-11	1.84202e-11	1.84202e-11	1.84202e-11		2.61776e-08	2.61776e-08
				278	278	278				1.69693e-09	1.69693e-09	1.69693e-09	4.48201e-09	4.48201e-09	4.48201e-09	4.48201e-09	8.31369e-08	8.31369e-08	8.31369e-08	8.31369e-08	7.684e-06	7.684e-06	7.684e-06	7.684e-06	1.77133e-06	1.77133e-06	1.77133e-06	1.77133e-06	-9.62751e-11	-9.62751e-11	-9.62751e-11	-9.62751e-11	1.05772e-11	1.05772e-11	1.05772e-11	1.05772e-11		3.35134e-08	3.35134e-08
				278	278	278				1.66636e-09	1.66636e-09	1.66636e-09	4.87837e-09	4.87837e-09	4.87837e-09	4.87837e-09	8.80546e-08	8.80546e-08	8.80546e-08	8.80546e-08	8.01656e-06	8.01656e-06	8.01656e-06	8.01656e-06	1.75531e-06	1.75531e-06	1.75531e-06	1.75531e-06	-1.0168e-10	-1.0168e-10	-1.0168e-10	-1.0168e-10	1.1222e-11	1.1222e-11	1.1222e-11	1.1222e-11		4.28793e-08	4.28793e-08
				278	278	278				1.59935e-09	1.59935e-09	1.59935e-09	5.28619e-09	5.28619e-09	5.28619e-09	5.28619e-09	9.33014e-08	9.33014e-08	9.33014e-08	9.33014e-08	8.34493e-06	8.34493e-06	8.34493e-06	8.34493e-06	1.71965e-06	1.71965e-06	1.71965e-06	1.71965e-06	-1.09285e-10	-1.09285e-10	-1.09285e-10	-1.09285e-10	1.22376e-11	1.22376e-11	1.22376e-11	1.22376e-11		5.48357e-08	5.48357e-08
				278	278	278				1.50151e-09	1.50151e-09	1.50151e-09	5.70614e-09	5.70614e-09	5.70614e-09	5.70614e-09	9.85473e-08	9.85473e-08	9.85473e-08	9.85473e-08	8.67007e-06	8.67007e-06	8.67007e-06	8.67007e-06	1.66622e-06	1.66622e-06	1.66622e-06	1.66622e-06	-1.09831e-10	-1.09831e-10	-1.09831e-10	-1.09831e-10	1.24214e-11	1.24214e-11	1.24214e-11	1.24214e-11		7.00982e-08	7.00982e-08
				278	278	278				1.38242e-09	1.38242e-09	1.38242e-09	6.13839e-09	6.13839e-09	6.13839e-09	6.13839e-09	1.03842e-07	1.03842e-07	1.03842e-07	1.03842e-07	8.99245e-06	8.99245e-06	8.99245e-06	8.99245e-06	1.59878e-06	1.59878e-06	1.59878e-06	1.59878e-06	-1.11227e-10	-1.11227e-10	-1.11227e-10	-1.11227e-10	1.26591e-11	1.26591e-11	1.26591e-11	1.26591e-11		8.95796e-08	8.95796e-08
				278	278	278				1.23227e-09	1.23227e-09	1.23227e-09	6.57878e-09	6.57878e-09	6.57878e-09	6.57878e-09	1.06561e-07	1.06561e-07	1.06561e-07	1.06561e-07	9.30945e-06	9.30945e-06	9.30945e-06	9.30945e-06	1.50946e-06	1.50946e-06	1.50946e-06	1.50946e-06	-5.56413e-11	-5.56413e-11	-5.56413e-11	-5.56413e-11	5.99673e-12	5.99673e-12	5.99673e-12	5.99673e-12		1.14445e-07	1.14445e-07
				278	278	278				1.0512e-09	1.0512e-09	1.0512e-09	7.02364e-09	7.02364e-09	7.02364e-09	7.02364e-09	1.09632e-07	1.09632e-07	1.09632e-07	1.09632e-07	9.61905e-06	9.61905e-06	9.61905e-06	9.61905e-06	1.39415e-06	1.39415e-06	1.39415e-06	1.39415e-06	-6.31847e-11	-6.31847e-11	-6.31847e-11	-6.31847e-11	6.88788e-12	6.88788e-12	6.88788e-12	6.88788e-12		1.46182e-07	1.46182e-07
				278	278	278				8.43524e-10	8.43524e-10	8.43524e-10	7.47581e-09	7.47581e-09	7.47581e-09	7.47581e-09	1.14109e-07	1.14109e-07	1.14109e-07	1.14109e-07	9.92385e-06	9.92385e-06	9.92385e-06	9.92385e-06	1.24887e-06	1.24887e-06	1.24887e-06	1.24887e-06	-9.36942e-11	-9.36942e-11	-9.36942e-11	-9.36942e-11	1.05757e-11	1.05757e-11	1.05757e-11	1.05757e-11		1.86686e-07	1.86686e-07
				278	278	278				6.117e-10	6.117e-10	6.117e-10	7.93861e-09	7.93861e-09	7.93861e-09	7.93861e-09	1.19185e-07	1.19185e-07	1.19185e-07	1.19185e-07	1.02264e-05	1.02264e-05	1.02264e-05	1.02264e-05	1.0635e-06	1.0635e-06	1.0635e-06	1.0635e-06	-1.07175e-10	-1.07175e-10	-1.07175e-10	-1.07175e-10	1.23071e-11	1.23071e-11	1.23071e-11	1.23071e-11		2.38381e-07	2.38381e-07
				278	278	278				3.60837e-10	3.60837e-10	3.60837e-10	8.41369e-09	8.41369e-09	8.41369e-09	8.41369e-09	1.24584e-07	1.24584e-07	1.24584e-07	1.24584e-07	1.0528e-05	1.0528e-05	1.0528e-05	1.0528e-05	8.16816e-07	8.16816e-07	8.16816e-07	8.16816e-07	-1.14593e-10	-1.14593e-10	-1.14593e-10	-1.14593e-10	1.32932e-11	1.32932e-11	1.32932e-11	1.32932e-11		3.04357e-07	3.04357e-07
				278	278	278				2.93732e-10	2.93732e-10	2.93732e-10	8.90185e-09	8.90185e-09	8.90185e-09	8.90185e-09	1.30136e-07	1.30136e-07	1.30136e-07	1.30136e-07	1.08291e-05	1.08291e-05	1.08291e-05	1.08291e-05	7.3696e-07	7.3696e-07	7.3696e-07	7.3696e-07	-1.18197e-10	-1.18197e-10	-1.18197e-10	-1.18197e-10	1.37909e-11	1.37909e-11	1.37909e-11	1.37909e-11		3.88559e-07	3.88559e-07
				278	278	278				2.94504e-10	2.94504e-10	2.97581e-10	9.40363e-09	9.40502e-09	9.40363e-09	9.40502e-09	1.3566e-07	1.35683e-07	1.3566e-07	1.35682e-07	1.11301e-05	1.11309e-05	1.11301e-05	1.11309e-05	7.37928e-07	7.41773e-07	7.37928e-07	7.41773e-07	-1.21978e-10	-1.281e-10	-1.21978e-10	-1.28099e-10	1.42988e-11	1.65134e-11	1.42987e-11	1.65115e-11		4.96022e-07	4.96022e-07
				278	278	278				2.94018e-10	2.94018e-10	3.07136e-10	9.91957e-09	9.92651e-09	9.91957e-09	9.92651e-09	1.41163e-07	1.41234e-07	1.41163e-07	1.4123e-07	1.14314e-05	1.14353e-05	1.14314e-05	1.14353e-05	7.37319e-07	7.53588e-07	7.37319e-07	7.53588e-07	-1.2591e-10	-1.38155e-10	-1.2591e-10	-1.38152e-10	1.48277e-11	1.92569e-11	1.48275e-11	1.92532e-11		6.33174e-07	6.33174e-07
				278	278	278				2.94473e-10	2.94473e-10	3.28084e-10	1.04502e-08	1.04696e-08	1.04502e-08	1.04696e-08	1.46649e-07	1.4679e-07	1.46648e-07	1.46782e-07	1.17331e-05	1.1744e-05	1.17331e-05	1.1744e-05	7.37889e-07	7.78863e-07	7.37889e-07	7.78863e-07	-1.29901e-10	-1.48268e-10	-1.29901e-10	-1.48263e-10	1.53599e-11	2.20037e-11	1.53597e-11	2.19982e-11		8.08213e-07	8.08214e-07
				278	278	278				2.96446e-10	2.96446e-10	3.64137e-10	1.09961e-08	1.10376e-08	1.09961e-08	1.10376e-08	1.52133e-07	1.52369e-07	1.52132e-07	1.52355e-07	1.20357e-05	1.20584e-05	1.20357e-05	1.20584e-05	7.40358e-07	8.20542e-07	7.40358e-07	8.20542e-07	-1.34211e-10	-1.587e-10	-1.34211e-10	-1.58694e-10	1.59247e-11	2.47831e-11	1.59244e-11	2.47758e-11		1.0316e-06	1.03161e-06
				278	278	278				3.1641e-10	3.1641e-10	4.3458e-10	1.1558e-08	1.16339e-08	1.1558e-08	1.16338e-08	1.57652e-07	1.58006e-07	1.57652e-07	1.57986e-07	1.23393e-05	1.23798e-05	1.23393e-05	1.23798e-05	7.64881e-07	8.96403e-07	7.64881e-07	8.96403e-07	-1.39345e-10	-1.69956e-10	-1.39345e-10	-1.69949e-10	1.6593e-11	2.76659e-11	1.65926e-11	2.76568e-11		1.31671e-06	1.31671e-06
				278	278	278				3.42302e-10	3.42302e-10	5.29877e-10	1.21363e-08	1.22617e-08	1.21363e-08	1.22616e-08	1.6315e-07	1.63645e-07	1.63149e-07	1.63617e-07	1.26443e-05	1.27094e-05	1.26443e-05	1.27094e-05	7.9556e-07	9.8982e-07	7.9556e-07	9.8982e-07	-1.43231e-10	-1.79964e-10	-1.43231e-10	-1.79956e-10	1.71108e-11	3.03984e-11	1.71104e-11	3.03875e-11		1.68056e-06	1.68057e-06
				278	278	278				3.61332e-10	3.61332e-10	6.39511e-10	1.27318e-08	1.29242e-08	1.27318e-08	1.2924e-08	1.68623e-07	1.69284e-07	1.68622e-07	1.69247e-07	1.29508e-05	1.30483e-05	1.29508e-05	1.30482e-05	8.17375e-07	1.08741e-06	8.17375e-07	1.08741e-06	-1.47078e-10	-1.89934e-10	-1.47078e-10	-1.89924e-10	1.76236e-11	3.31257e-11	1.76231e-11	3.3113e-11		2.14493e-06	2.14494e-06
				278	278	278				3.76374e-10	3.76374e-10	7.68391e-10	1.33448e-08	1.36246e-08	1.33448e-08	1.36244e-08	1.74096e-07	1.74945e-07	1.74094e-07	1.74897e-07	1.32589e-05	1.33972e-05	1.32589e-05	1.33971e-05	8.34216e-07	1.19195e-06	8.34216e-07	1.19195e-06	-1.51412e-10	-2.0039e-10	-1.51411e-10	-2.00378e-10	1.81943e-11	3.5911e-11	1.81937e-11	3.58964e-11		2.73756e-06	2.73759e-06
				278	278	278				3.90023e-10	3.90023e-10	9.20944e-10	1.3976e-08	1.43661e-08	1.3976e-08	1.43658e-08	1.79584e-07	1.80645e-07	1.79582e-07	1.80586e-07	1.35688e-05	1.37569e-05	1.35688e-05	1.37568e-05	8.49207e-07	1.30492e-06	8.49207e-07	1.30492e-06	-1.56131e-10	-2.11231e-10	-1.5613e-10	-2.11218e-10	1.88137e-11	3.8745e-11	1.88131e-11	3.87287e-11		3.4939e-06	3.49394e-06
				278	278	278				4.03222e-10	4.03222e-10	1.09976e-09	1.4626e-08	1.5152e-08	1.4626e-08	1.51515e-08	1.85094e-07	1.8639e-07	1.85091e-07	1.86318e-07	1.38808e-05	1.41282e-05	1.38808e-05	1.4128e-05	8.63457e-07	1.42599e-06	8.63457e-07	1.42599e-06	-1.60963e-10	-2.22186e-10	-1.60963e-10	-2.22172e-10	1.9451e-11	4.15969e-11	1.94503e-11	4.15787e-11		4.45916e-06	4.45922e-06
				278	278	278				4.16233e-10	4.16233e-10	1.28563e-09	1.52954e-08	1.59853e-08	1.52954e-08	1.59847e-08	1.9054e-07	1.92096e-07	1.90536e-07	1.92009e-07	1.41949e-05	1.45115e-05	1.41949e-05	1.45112e-05	8.77277e-07	1.54179e-06	8.77277e-07	1.54179e-06	-1.64215e-10	-2.3156e-10	-1.64214e-10	-2.31544e-10	1.99494e-11	4.43098e-11	1.99486e-11	4.42898e-11		5.69104e-06	5.69113e-06
				278	278	278				4.28939e-10	4.28939e-10	1.4712e-09	1.59847e-08	1.68691e-08	1.59846e-08	1.68683e-08	1.95855e-07	1.97694e-07	1.95851e-07	1.97592e-07	1.45112e-05	1.49072e-05	1.45112e-05	1.49069e-05	8.90566e-07	1.64932e-06	8.90566e-07	1.64932e-06	-1.66486e-10	-2.39953e-10	-1.66485e-10	-2.39936e-10	2.04408e-11	4.70159e-11	2.04399e-11	4.69941e-11		7.2632e-06	7.26332e-06
				278	278	278				4.41143e-10	4.41143e-10	1.65626e-09	1.66942e-08	1.78063e-08	1.66942e-08	1.78054e-08	2.0097e-07	2.03116e-07	2.00965e-07	2.02997e-07	1.48298e-05	1.53157e-05	1.48298e-05	1.53154e-05	9.03147e-07	1.74998e-06	9.03147e-07	1.74998e-06	-1.6779e-10	-2.4738e-10	-1.6779e-10	-2.47361e-10	2.09336e-11	4.97233e-11	2.09327e-11	4.96997e-11		9.26963e-06	9.26979e-06
				278	278	278				4.52376e-10	4.52376e-10	1.84036e-09	1.74245e-08	1.88e-08	1.74245e-08	1.87988e-08	2.0579e-07	2.08265e-07	2.05784e-07	2.08128e-07	1.51507e-05	1.57373e-05	1.51506e-05	1.57368e-05	9.14573e-07	1.84467e-06	9.14573e-07	1.84467e-06	-1.67592e-10	-2.53304e-10	-1.67592e-10	-2.53284e-10	2.13772e-11	5.23814e-11	2.13762e-11	5.2356e-11		1.18303e-05	1.18305e-05
				278	278	278				4.61827e-10	4.61827e-10	2.02267e-09	1.81759e-08	1.98529e-08	1.81759e-08	1.98515e-08	2.10232e-07	2.13061e-07	2.10226e-07	2.12904e-07	1.54739e-05	1.6172e-05	1.54739e-05	1.61714e-05	9.24077e-07	1.93389e-06	9.24077e-07	1.93389e-06	-1.66259e-10	-2.58093e-10	-1.66258e-10	-2.58072e-10	2.18232e-11	5.5042e-11	2.18221e-11	5.50148e-11		1.50982e-05	1.50985e-05
				278	278	278				0	0	0	1.89488e-08	2.09679e-08	1.89487e-08	2.09662e-08	2.14235e-07	2.17441e-07	2.14228e-07	2.17263e-07	1.57994e-05	1.66199e-05	1.57994e-05	1.66192e-05	0	0	0	0	-1.63926e-10	-2.61882e-10	-1.63925e-10	-2.6186e-10	2.223e-11	5.76634e-11	2.22288e-11	5.76343e-11		1.92688e-05	1.92692e-05
				278	278	278				0	0	0	1.97435e-08	2.21478e-08	1.97434e-08	2.21458e-08	2.17814e-07	2.21421e-07	2.17806e-07	2.21221e-07	1.61273e-05	1.70811e-05	1.61273e-05	1.70803e-05	0	0	0	0	-1.61901e-10	-2.65979e-10	-1.619e-10	-2.65955e-10	2.26639e-11	6.03119e-11	2.26626e-11	6.0281e-11		2.45915e-05	2.4592e-05
				278	278	278				0	0	0	2.05604e-08	2.33953e-08	2.05603e-08	2.3393e-08	2.20964e-07	2.24996e-07	2.20955e-07	2.24772e-07	1.64576e-05	1.75556e-05	1.64576e-05	1.75547e-05	0	0	0	0	-1.59827e-10	-2.70027e-10	-1.59826e-10	-2.70002e-10	2.31094e-11	6.29719e-11	2.3108e-11	6.29392e-11		3.13843e-05	3.1385e-05
				278	278	278				0	0	0	2.13999e-08	2.47134e-08	2.13998e-08	2.47107e-08	2.23688e-07	2.28168e-07	2.23678e-07	2.27919e-07	1.67902e-05	1.80434e-05	1.67902e-05	1.80424e-05	0	0	0	0	-1.57957e-10	-2.7428e-10	-1.57956e-10	-2.74253e-10	2.36097e-11	6.56869e-11	2.36083e-11	6.56524e-11		4.00535e-05	4.00544e-05
				278	278	278				0	0	0	2.22624e-08	2.61049e-08	2.22623e-08	2.61017e-08	2.25976e-07	2.30928e-07	2.25965e-07	2.30652e-07	1.71253e-05	1.85444e-05	1.71252e-05	1.85432e-05	0	0	0	0	-1.56037e-10	-2.78482e-10	-1.56036e-10	-2.78454e-10	2.41382e-11	6.84299e-11	2.41367e-11	6.83936e-11		5.11173e-05	5.11184e-05
				278	278	278				0	0	0	2.31485e-08	2.75725e-08	2.31484e-08	2.75688e-08	2.2781e-07	2.33256e-07	2.27798e-07	2.32954e-07	1.74628e-05	1.90585e-05	1.74627e-05	1.90572e-05	0	0	0	0	-1.53732e-10	-2.823e-10	-1.53731e-10	-2.8227e-10	2.46281e-11	7.11345e-11	2.46266e-11	7.10963e-11		6.52371e-05	6.52385e-05
				278	278	278				0	0	0	2.40586e-08	2.9119e-08	2.40584e-08	2.91149e-08	2.29191e-07	2.35156e-07	2.29177e-07	2.34824e-07	1.78027e-05	1.95857e-05	1.78026e-05	1.95843e-05	0	0	0	0	-1.51568e-10	-2.86258e-10	-1.51567e-10	-2.86227e-10	2.51585e-11	7.38794e-11	2.51569e-11	7.38394e-11		8.32571e-05	8.3259e-05
				278	278	278				0	0	0	2.49931e-08	3.07474e-08	2.49929e-08	3.07426e-08	2.3012e-07	2.36628e-07	2.30106e-07	2.36266e-07	1.81452e-05	2.01259e-05	1.81451e-05	2.01243e-05	0	0	0	0	-1.49519e-10	-2.9033e-10	-1.49517e-10	-2.90298e-10	2.57171e-11	7.66526e-11	2.57154e-11	7.66108e-11		0.000106255	0.000106257
				278	278	278				0	0	0	2.59525e-08	3.24603e-08	2.59523e-08	3.2455e-08	2.30594e-07	2.37668e-07	2.30579e-07	2.37274e-07	1.84902e-05	2.06789e-05	1.84901e-05	2.06772e-05	0	0	0	0	-1.47569e-10	-2.94503e-10	-1.47568e-10	-2.9447e-10	2.63341e-11	7.94842e-11	2.63324e-11	7.94406e-11		0.000135604	0.000135608
				278	278	278				0	0	0	2.69376e-08	3.42608e-08	2.69373e-08	3.42548e-08	2.30596e-07	2.38258e-07	2.30579e-07	2.37832e-07	1.88378e-05	2.12447e-05	1.88377e-05	2.12428e-05	0	0	0	0	-1.45398e-10	-2.98455e-10	-1.45397e-10	-2.9842e-10	2.69563e-11	8.2321e-11	2.69545e-11	8.22755e-11		0.000173061	0.000173065
				二氧化碳浓度	二氧化碳浓度	二氧化碳浓度				甲烷浓度	甲烷浓度	甲烷浓度	一氧化二氮浓度	一氧化二氮浓度	一氧化二氮浓度	一氧化二氮浓度	二氧化碳有效强迫辐射	二氧化碳有效强迫辐射	二氧化碳有效强迫辐射	二氧化碳有效强迫辐射	一氧化二氮有效强迫辐射	一氧化二氮有效强迫辐射	一氧化二氮有效强迫辐射	一氧化二氮有效强迫辐射	甲烷有效强迫辐射	甲烷有效强迫辐射	甲烷有效强迫辐射	甲烷有效强迫辐射	气溶胶有效强迫辐射	气溶胶有效强迫辐射	气溶胶有效强迫辐射	气溶胶有效强迫辐射	拖尾有效强迫辐射	拖尾有效强迫辐射	拖尾有效强迫辐射	拖尾有效强迫辐射		温度变化	温度变化
				CCO2	CCO2	CCO2				CCH4	CCH4	CCH4	CN2O	CN2O	CN2O	CN2O	FCO2（W/m2）	FCO2（W/m2）	FCO2（W/m2）	FCO2（W/m2）	FN2O（W/m2）	FN2O（W/m2）	FN2O（W/m2）	FN2O（W/m2）	FCH4（W/m2）	FCH4（W/m2）	FCH4（W/m2）	FCH4（W/m2）	Fair	Fair	Fair	Fair	Fcon	Fcon	Fcon	Fcon		T	T
				0	0	0				0	0	0	0	0	0	0	#NAME?	#NAME?	#NAME?	#NAME?	0	0	0	0	0	0	0	0	-5.81338e-11	-5.81338e-11	-5.81338e-11	-5.81338e-11	9.34186e-12	9.34186e-12	9.34186e-12	9.34186e-12		0	0
				278	278	278				2.54547e-11	2.54547e-11	2.54547e-11	5.94015e-12	5.94015e-12	5.94015e-12	5.94015e-12	2.25791e-09	2.25791e-09	2.25791e-09	2.25791e-09	2.79737e-07	2.79737e-07	2.79737e-07	2.79737e-07	2.16946e-07	2.16946e-07	2.16946e-07	2.16946e-07	-5.88791e-11	-5.88791e-11	-5.88791e-11	-5.88791e-11	9.46162e-12	9.46162e-12	9.46162e-12	9.46162e-12		5.20518e-12	5.20518e-12
				278	278	278				7.24929e-11	7.24929e-11	7.24929e-11	2.37869e-11	2.37869e-11	2.37869e-11	2.37869e-11	4.54417e-09	4.54417e-09	4.54417e-09	4.54417e-09	5.59784e-07	5.59784e-07	5.59784e-07	5.59784e-07	3.66114e-07	3.66114e-07	3.66114e-07	3.66114e-07	-5.96244e-11	-5.96244e-11	-5.96244e-11	-5.96244e-11	9.58139e-12	9.58139e-12	9.58139e-12	9.58139e-12		1.63722e-11	1.63722e-11
				278	278	278				1.39217e-10	1.39217e-10	1.39217e-10	5.35927e-11	5.35927e-11	5.35927e-11	5.35927e-11	6.859e-09	6.859e-09	6.859e-09	6.859e-09	8.40241e-07	8.40241e-07	8.40241e-07	8.40241e-07	5.07359e-07	5.07359e-07	5.07359e-07	5.07359e-07	-6.03697e-11	-6.03697e-11	-6.03697e-11	-6.03697e-11	9.70116e-12	9.70116e-12	9.70116e-12	9.70116e-12		3.5089e-11	3.5089e-11
				278	278	278				2.23925e-10	2.23925e-10	2.23925e-10	9.54094e-11	9.54094e-11	9.54094e-11	9.54094e-11	9.20242e-09	9.20242e-09	9.20242e-09	9.20242e-09	1.12111e-06	1.12111e-06	1.12111e-06	1.12111e-06	6.43457e-07	6.43457e-07	6.43457e-07	6.43457e-07	-6.1115e-11	-6.1115e-11	-6.1115e-11	-6.1115e-11	9.82093e-12	9.82093e-12	9.82093e-12	9.82093e-12		6.34106e-11	6.34106e-11
				278	278	278				3.25307e-10	3.25307e-10	3.25307e-10	1.49364e-10	1.49364e-10	1.49364e-10	1.49364e-10	1.1603e-08	1.1603e-08	1.1603e-08	1.1603e-08	1.40273e-06	1.40273e-06	1.40273e-06	1.40273e-06	7.75559e-07	7.75559e-07	7.75559e-07	7.75559e-07	-6.26056e-11	-6.26056e-11	-6.26056e-11	-6.26056e-11	1.00605e-11	1.00605e-11	1.00605e-11	1.00605e-11		1.03976e-10	1.03976e-10
				278	278	278				4.4227e-10	4.4227e-10	4.4227e-10	2.15657e-10	2.15657e-10	2.15657e-10	2.15657e-10	1.40607e-08	1.40607e-08	1.40607e-08	1.40607e-08	1.68551e-06	1.68551e-06	1.68551e-06	1.68551e-06	9.04299e-07	9.04299e-07	9.04299e-07	9.04299e-07	-6.40963e-11	-6.40963e-11	-6.40963e-11	-6.40963e-11	1.03e-11	1.03e-11	1.03e-11	1.03e-11		1.60163e-10	1.60163e-10
				278	278	278				5.74055e-10	5.74055e-10	5.74055e-10	2.94563e-10	2.94563e-10	2.94563e-10	2.94563e-10	1.66042e-08	1.66042e-08	1.66042e-08	1.66042e-08	1.96988e-06	1.96988e-06	1.96988e-06	1.96988e-06	1.03026e-06	1.03026e-06	1.03026e-06	1.03026e-06	-6.63322e-11	-6.63322e-11	-6.63322e-11	-6.63322e-11	1.06593e-11	1.06593e-11	1.06593e-11	1.06593e-11		2.36293e-10	2.36293e-10
				278	278	278				7.2006e-10	7.2006e-10	7.2006e-10	3.86429e-10	3.86429e-10	3.86429e-10	3.86429e-10	1.92334e-08	1.92334e-08	1.92334e-08	1.92334e-08	2.25624e-06	2.25624e-06	2.25624e-06	2.25624e-06	1.15386e-06	1.15386e-06	1.15386e-06	1.15386e-06	-6.85681e-11	-6.85681e-11	-6.85681e-11	-6.85681e-11	1.10186e-11	1.10186e-11	1.10186e-11	1.10186e-11		3.37893e-10	3.37893e-10
				278	278	278				8.79746e-10	8.79746e-10	8.79746e-10	4.916e-10	4.916e-10	4.916e-10	4.916e-10	2.19483e-08	2.19483e-08	2.19483e-08	2.19483e-08	2.54482e-06	2.54482e-06	2.54482e-06	2.54482e-06	1.2754e-06	1.2754e-06	1.2754e-06	1.2754e-06	-7.0804e-11	-7.0804e-11	-7.0804e-11	-7.0804e-11	1.13779e-11	1.13779e-11	1.13779e-11	1.13779e-11		4.72017e-10	4.72017e-10
				278	278	278				1.05529e-09	1.05529e-09	1.05529e-09	6.11319e-10	6.11319e-10	6.11319e-10	6.11319e-10	2.50919e-08	2.50919e-08	2.50919e-08	2.50919e-08	2.83782e-06	2.83782e-06	2.83782e-06	2.83782e-06	1.39687e-06	1.39687e-06	1.39687e-06	1.39687e-06	-8.19836e-11	-8.19836e-11	-8.19836e-11	-8.19836e-11	1.31744e-11	1.31744e-11	1.31744e-11	1.31744e-11		6.47718e-10	6.47718e-10
				278	278	278				1.07401e-09	1.07401e-09	1.07401e-09	7.46897e-10	7.46897e-10	7.46897e-10	7.46897e-10	2.83498e-08	2.83498e-08	2.83498e-08	2.83498e-08	3.13676e-06	3.13676e-06	3.13676e-06	3.13676e-06	1.4092e-06	1.4092e-06	1.4092e-06	1.4092e-06	-8.49648e-11	-8.49648e-11	-8.49648e-11	-8.49648e-11	1.36535e-11	1.36535e-11	1.36535e-11	1.36535e-11		8.75425e-10	8.75425e-10
				278	278	278				1.10907e-09	1.10907e-09	1.10907e-09	8.98652e-10	8.98652e-10	8.98652e-10	8.98652e-10	3.16649e-08	3.16649e-08	3.16649e-08	3.16649e-08	3.4407e-06	3.4407e-06	3.4407e-06	3.4407e-06	1.43202e-06	1.43202e-06	1.43202e-06	1.43202e-06	-8.64554e-11	-8.64554e-11	-8.64554e-11	-8.64554e-11	1.3893e-11	1.3893e-11	1.3893e-11	1.3893e-11		1.16968e-09	1.16968e-09
				278	278	278				1.14993e-09	1.14993e-09	1.14993e-09	1.06675e-09	1.06675e-09	1.06675e-09	1.06675e-09	3.50371e-08	3.50371e-08	3.50371e-08	3.50371e-08	3.74872e-06	3.74872e-06	3.74872e-06	3.74872e-06	1.45816e-06	1.45816e-06	1.45816e-06	1.45816e-06	-8.7946e-11	-8.7946e-11	-8.7946e-11	-8.7946e-11	1.41326e-11	1.41326e-11	1.41326e-11	1.41326e-11		1.54896e-09	1.54896e-09
				278	278	278				1.19675e-09	1.19675e-09	1.19675e-09	1.25152e-09	1.25152e-09	1.25152e-09	1.25152e-09	3.85237e-08	3.85237e-08	3.85237e-08	3.85237e-08	4.06041e-06	4.06041e-06	4.06041e-06	4.06041e-06	1.48755e-06	1.48755e-06	1.48755e-06	1.48755e-06	-9.09272e-11	-9.09272e-11	-9.09272e-11	-9.09272e-11	1.46116e-11	1.46116e-11	1.46116e-11	1.46116e-11		2.03683e-09	2.03683e-09
				278	278	278				1.24832e-09	1.24832e-09	1.24832e-09	1.45341e-09	1.45341e-09	1.45341e-09	1.45341e-09	4.21245e-08	4.21245e-08	4.21245e-08	4.21245e-08	4.37567e-06	4.37567e-06	4.37567e-06	4.37567e-06	1.51926e-06	1.51926e-06	1.51926e-06	1.51926e-06	-9.39085e-11	-9.39085e-11	-9.39085e-11	-9.39085e-11	1.50907e-11	1.50907e-11	1.50907e-11	1.50907e-11		2.66338e-09	2.66338e-09
				278	278	278				1.3043e-09	1.3043e-09	1.3043e-09	1.67289e-09	1.67289e-09	1.67289e-09	1.67289e-09	4.58397e-08	4.58397e-08	4.58397e-08	4.58397e-08	4.69445e-06	4.69445e-06	4.69445e-06	4.69445e-06	1.55295e-06	1.55295e-06	1.55295e-06	1.55295e-06	-9.68897e-11	-9.68897e-11	-9.68897e-11	-9.68897e-11	1.55698e-11	1.55698e-11	1.55698e-11	1.55698e-11		3.46698e-09	3.46698e-09
				278	278	278				1.36332e-09	1.36332e-09	1.36332e-09	1.91041e-09	1.91041e-09	1.91041e-09	1.91041e-09	4.96692e-08	4.96692e-08	4.96692e-08	4.96692e-08	5.01666e-06	5.01666e-06	5.01666e-06	5.01666e-06	1.5877e-06	1.5877e-06	1.5877e-06	1.5877e-06	-9.98709e-11	-9.98709e-11	-9.98709e-11	-9.98709e-11	1.60488e-11	1.60488e-11	1.60488e-11	1.60488e-11		4.49659e-09	4.49659e-09
				278	278	278				1.42448e-09	1.42448e-09	1.42448e-09	2.16628e-09	2.16628e-09	2.16628e-09	2.16628e-09	5.35558e-08	5.35558e-08	5.35558e-08	5.35558e-08	5.34205e-06	5.34205e-06	5.34205e-06	5.34205e-06	1.62292e-06	1.62292e-06	1.62292e-06	1.62292e-06	-1.01362e-10	-1.01362e-10	-1.01362e-10	-1.01362e-10	1.62884e-11	1.62884e-11	1.62884e-11	1.62884e-11		5.81472e-09	5.81472e-09
				278	278	278				1.48635e-09	1.48635e-09	1.48635e-09	2.44034e-09	2.44034e-09	2.44034e-09	2.44034e-09	5.73853e-08	5.73853e-08	5.73853e-08	5.73853e-08	5.66992e-06	5.66992e-06	5.66992e-06	5.66992e-06	1.65779e-06	1.65779e-06	1.65779e-06	1.65779e-06	-9.98709e-11	-9.98709e-11	-9.98709e-11	-9.98709e-11	1.60488e-11	1.60488e-11	1.60488e-11	1.60488e-11		7.50109e-09	7.50109e-09
				278	278	278				1.53098e-09	1.53098e-09	1.53098e-09	2.73276e-09	2.73276e-09	2.73276e-09	2.73276e-09	6.13862e-08	6.13862e-08	6.13862e-08	6.13862e-08	6e-06	6e-06	6e-06	6e-06	1.68249e-06	1.68249e-06	1.68249e-06	1.68249e-06	-1.04343e-10	-1.04343e-10	-1.04343e-10	-1.04343e-10	1.67674e-11	1.67674e-11	1.67674e-11	1.67674e-11		9.65735e-09	9.65735e-09
				278	278	278				1.56795e-09	1.56795e-09	1.56795e-09	3.04412e-09	3.04412e-09	3.04412e-09	3.04412e-09	6.55015e-08	6.55015e-08	6.55015e-08	6.55015e-08	6.33259e-06	6.33259e-06	6.33259e-06	6.33259e-06	1.70268e-06	1.70268e-06	1.70268e-06	1.70268e-06	-1.07324e-10	-1.07324e-10	-1.07324e-10	-1.07324e-10	1.72465e-11	1.72465e-11	1.72465e-11	1.72465e-11		1.24133e-08	1.24133e-08
				278	278	278				1.60623e-09	1.60623e-09	1.60623e-09	3.37487e-09	3.37487e-09	3.37487e-09	3.37487e-09	6.97311e-08	6.97311e-08	6.97311e-08	6.97311e-08	6.66775e-06	6.66775e-06	6.66775e-06	6.66775e-06	1.72335e-06	1.72335e-06	1.72335e-06	1.72335e-06	-1.10305e-10	-1.10305e-10	-1.10305e-10	-1.10305e-10	1.77256e-11	1.77256e-11	1.77256e-11	1.77256e-11		1.59346e-08	1.59346e-08
				278	278	278				1.64724e-09	1.64724e-09	1.64724e-09	3.72546e-09	3.72546e-09	3.72546e-09	3.72546e-09	7.4075e-08	7.4075e-08	7.4075e-08	7.4075e-08	7.00553e-06	7.00553e-06	7.00553e-06	7.00553e-06	1.74521e-06	1.74521e-06	1.74521e-06	1.74521e-06	-1.13286e-10	-1.13286e-10	-1.13286e-10	-1.13286e-10	1.82046e-11	1.82046e-11	1.82046e-11	1.82046e-11		2.04328e-08	2.04328e-08
				278	278	278				1.68779e-09	1.68779e-09	1.68779e-09	4.09615e-09	4.09615e-09	4.09615e-09	4.09615e-09	7.84703e-08	7.84703e-08	7.84703e-08	7.84703e-08	7.3458e-06	7.3458e-06	7.3458e-06	7.3458e-06	1.76656e-06	1.76656e-06	1.76656e-06	1.76656e-06	-1.14628e-10	-1.14628e-10	-1.14628e-10	-1.14628e-10	1.84202e-11	1.84202e-11	1.84202e-11	1.84202e-11		2.61776e-08	2.61776e-08
				278	278	278				1.69693e-09	1.69693e-09	1.69693e-09	4.48201e-09	4.48201e-09	4.48201e-09	4.48201e-09	8.31369e-08	8.31369e-08	8.31369e-08	8.31369e-08	7.684e-06	7.684e-06	7.684e-06	7.684e-06	1.77133e-06	1.77133e-06	1.77133e-06	1.77133e-06	-9.62751e-11	-9.62751e-11	-9.62751e-11	-9.62751e-11	1.05772e-11	1.05772e-11	1.05772e-11	1.05772e-11		3.35134e-08	3.35134e-08
				278	278	278				1.66636e-09	1.66636e-09	1.66636e-09	4.87837e-09	4.87837e-09	4.87837e-09	4.87837e-09	8.80546e-08	8.80546e-08	8.80546e-08	8.80546e-08	8.01656e-06	8.01656e-06	8.01656e-06	8.01656e-06	1.75531e-06	1.75531e-06	1.75531e-06	1.75531e-06	-1.0168e-10	-1.0168e-10	-1.0168e-10	-1.0168e-10	1.1222e-11	1.1222e-11	1.1222e-11	1.1222e-11		4.28793e-08	4.28793e-08
				278	278	278				1.59935e-09	1.59935e-09	1.59935e-09	5.28619e-09	5.28619e-09	5.28619e-09	5.28619e-09	9.33014e-08	9.33014e-08	9.33014e-08	9.33014e-08	8.34493e-06	8.34493e-06	8.34493e-06	8.34493e-06	1.71965e-06	1.71965e-06	1.71965e-06	1.71965e-06	-1.09285e-10	-1.09285e-10	-1.09285e-10	-1.09285e-10	1.22376e-11	1.22376e-11	1.22376e-11	1.22376e-11		5.48357e-08	5.48357e-08
				278	278	278				1.50151e-09	1.50151e-09	1.50151e-09	5.70614e-09	5.70614e-09	5.70614e-09	5.70614e-09	9.85473e-08	9.85473e-08	9.85473e-08	9.85473e-08	8.67007e-06	8.67007e-06	8.67007e-06	8.67007e-06	1.66622e-06	1.66622e-06	1.66622e-06	1.66622e-06	-1.09831e-10	-1.09831e-10	-1.09831e-10	-1.09831e-10	1.24214e-11	1.24214e-11	1.24214e-11	1.24214e-11		7.00982e-08	7.00982e-08
				278	278	278				1.38242e-09	1.38242e-09	1.38242e-09	6.13839e-09	6.13839e-09	6.13839e-09	6.13839e-09	1.03842e-07	1.03842e-07	1.03842e-07	1.03842e-07	8.99245e-06	8.99245e-06	8.99245e-06	8.99245e-06	1.59878e-06	1.59878e-06	1.59878e-06	1.59878e-06	-1.11227e-10	-1.11227e-10	-1.11227e-10	-1.11227e-10	1.26591e-11	1.26591e-11	1.26591e-11	1.26591e-11		8.95796e-08	8.95796e-08
				278	278	278				1.23227e-09	1.23227e-09	1.23227e-09	6.57878e-09	6.57878e-09	6.57878e-09	6.57878e-09	1.06561e-07	1.06561e-07	1.06561e-07	1.06561e-07	9.30945e-06	9.30945e-06	9.30945e-06	9.30945e-06	1.50946e-06	1.50946e-06	1.50946e-06	1.50946e-06	-5.56413e-11	-5.56413e-11	-5.56413e-11	-5.56413e-11	5.99673e-12	5.99673e-12	5.99673e-12	5.99673e-12		1.14445e-07	1.14445e-07
				278	278	278				1.0512e-09	1.0512e-09	1.0512e-09	7.02364e-09	7.02364e-09	7.02364e-09	7.02364e-09	1.09632e-07	1.09632e-07	1.09632e-07	1.09632e-07	9.61905e-06	9.61905e-06	9.61905e-06	9.61905e-06	1.39415e-06	1.39415e-06	1.39415e-06	1.39415e-06	-6.31847e-11	-6.31847e-11	-6.31847e-11	-6.31847e-11	6.88788e-12	6.88788e-12	6.88788e-12	6.88788e-12		1.46182e-07	1.46182e-07
				278	278	278				8.43524e-10	8.43524e-10	8.43524e-10	7.47581e-09	7.47581e-09	7.47581e-09	7.47581e-09	1.14109e-07	1.14109e-07	1.14109e-07	1.14109e-07	9.92385e-06	9.92385e-06	9.92385e-06	9.92385e-06	1.24887e-06	1.24887e-06	1.24887e-06	1.24887e-06	-9.36942e-11	-9.36942e-11	-9.36942e-11	-9.36942e-11	1.05757e-11	1.05757e-11	1.05757e-11	1.05757e-11		1.86686e-07	1.86686e-07
				278	278	278				6.117e-10	6.117e-10	6.117e-10	7.93861e-09	7.93861e-09	7.93861e-09	7.93861e-09	1.19185e-07	1.19185e-07	1.19185e-07	1.19185e-07	1.02264e-05	1.02264e-05	1.02264e-05	1.02264e-05	1.0635e-06	1.0635e-06	1.0635e-06	1.0635e-06	-1.07175e-10	-1.07175e-10	-1.07175e-10	-1.07175e-10	1.23071e-11	1.23071e-11	1.23071e-11	1.23071e-11		2.38381e-07	2.38381e-07
				278	278	278				3.60837e-10	3.60837e-10	3.60837e-10	8.41369e-09	8.41369e-09	8.41369e-09	8.41369e-09	1.24584e-07	1.24584e-07	1.24584e-07	1.24584e-07	1.0528e-05	1.0528e-05	1.0528e-05	1.0528e-05	8.16816e-07	8.16816e-07	8.16816e-07	8.16816e-07	-1.14593e-10	-1.14593e-10	-1.14593e-10	-1.14593e-10	1.32932e-11	1.32932e-11	1.32932e-11	1.32932e-11		3.04357e-07	3.04357e-07
				278	278	278				2.93732e-10	2.93732e-10	2.93732e-10	8.90185e-09	8.90185e-09	8.90185e-09	8.90185e-09	1.30136e-07	1.30136e-07	1.30136e-07	1.30136e-07	1.08291e-05	1.08291e-05	1.08291e-05	1.08291e-05	7.3696e-07	7.3696e-07	7.3696e-07	7.3696e-07	-1.18197e-10	-1.18197e-10	-1.18197e-10	-1.18197e-10	1.37909e-11	1.37909e-11	1.37909e-11	1.37909e-11		3.88559e-07	3.88559e-07
				278	278	278				2.94504e-10	2.94504e-10	2.97581e-10	9.40363e-09	9.40502e-09	9.40363e-09	9.40502e-09	1.3566e-07	1.35683e-07	1.3566e-07	1.35682e-07	1.11301e-05	1.11309e-05	1.11301e-05	1.11309e-05	7.37928e-07	7.41773e-07	7.37928e-07	7.41773e-07	-1.21978e-10	-1.281e-10	-1.21978e-10	-1.28099e-10	1.42988e-11	1.65134e-11	1.42987e-11	1.65115e-11		4.96022e-07	4.96022e-07
				278	278	278				2.94018e-10	2.94018e-10	3.07136e-10	9.91957e-09	9.92651e-09	9.91957e-09	9.92651e-09	1.41163e-07	1.41234e-07	1.41163e-07	1.4123e-07	1.14314e-05	1.14353e-05	1.14314e-05	1.14353e-05	7.37319e-07	7.53588e-07	7.37319e-07	7.53588e-07	-1.2591e-10	-1.38155e-10	-1.2591e-10	-1.38152e-10	1.48277e-11	1.92569e-11	1.48275e-11	1.92532e-11		6.33174e-07	6.33174e-07
				278	278	278				2.94473e-10	2.94473e-10	3.28084e-10	1.04502e-08	1.04696e-08	1.04502e-08	1.04696e-08	1.46649e-07	1.4679e-07	1.46648e-07	1.46782e-07	1.17331e-05	1.1744e-05	1.17331e-05	1.1744e-05	7.37889e-07	7.78863e-07	7.37889e-07	7.78863e-07	-1.29901e-10	-1.48268e-10	-1.29901e-10	-1.48263e-10	1.53599e-11	2.20037e-11	1.53597e-11	2.19982e-11		8.08213e-07	8.08214e-07
				278	278	278				2.96446e-10	2.96446e-10	3.64137e-10	1.09961e-08	1.10376e-08	1.09961e-08	1.10376e-08	1.52133e-07	1.52369e-07	1.52132e-07	1.52355e-07	1.20357e-05	1.20584e-05	1.20357e-05	1.20584e-05	7.40358e-07	8.20542e-07	7.40358e-07	8.20542e-07	-1.34211e-10	-1.587e-10	-1.34211e-10	-1.58694e-10	1.59247e-11	2.47831e-11	1.59244e-11	2.47758e-11		1.0316e-06	1.03161e-06
				278	278	278				3.1641e-10	3.1641e-10	4.3458e-10	1.1558e-08	1.16339e-08	1.1558e-08	1.16338e-08	1.57652e-07	1.58006e-07	1.57652e-07	1.57986e-07	1.23393e-05	1.23798e-05	1.23393e-05	1.23798e-05	7.64881e-07	8.96403e-07	7.64881e-07	8.96403e-07	-1.39345e-10	-1.69956e-10	-1.39345e-10	-1.69949e-10	1.6593e-11	2.76659e-11	1.65926e-11	2.76568e-11		1.31671e-06	1.31671e-06
				278	278	278				3.42302e-10	3.42302e-10	5.29877e-10	1.21363e-08	1.22617e-08	1.21363e-08	1.22616e-08	1.6315e-07	1.63645e-07	1.63149e-07	1.63617e-07	1.26443e-05	1.27094e-05	1.26443e-05	1.27094e-05	7.9556e-07	9.8982e-07	7.9556e-07	9.8982e-07	-1.43231e-10	-1.79964e-10	-1.43231e-10	-1.79956e-10	1.71108e-11	3.03984e-11	1.71104e-11	3.03875e-11		1.68056e-06	1.68057e-06
				278	278	278				3.61332e-10	3.61332e-10	6.39511e-10	1.27318e-08	1.29242e-08	1.27318e-08	1.2924e-08	1.68623e-07	1.69284e-07	1.68622e-07	1.69247e-07	1.29508e-05	1.30483e-05	1.29508e-05	1.30482e-05	8.17375e-07	1.08741e-06	8.17375e-07	1.08741e-06	-1.47078e-10	-1.89934e-10	-1.47078e-10	-1.89924e-10	1.76236e-11	3.31257e-11	1.76231e-11	3.3113e-11		2.14493e-06	2.14494e-06
				278	278	278				3.76374e-10	3.76374e-10	7.68391e-10	1.33448e-08	1.36246e-08	1.33448e-08	1.36244e-08	1.74096e-07	1.74945e-07	1.74094e-07	1.74897e-07	1.32589e-05	1.33972e-05	1.32589e-05	1.33971e-05	8.34216e-07	1.19195e-06	8.34216e-07	1.19195e-06	-1.51412e-10	-2.0039e-10	-1.51411e-10	-2.00378e-10	1.81943e-11	3.5911e-11	1.81937e-11	3.58964e-11		2.73756e-06	2.73759e-06
				278	278	278				3.90023e-10	3.90023e-10	9.20944e-10	1.3976e-08	1.43661e-08	1.3976e-08	1.43658e-08	1.79584e-07	1.80645e-07	1.79582e-07	1.80586e-07	1.35688e-05	1.37569e-05	1.35688e-05	1.37568e-05	8.49207e-07	1.30492e-06	8.49207e-07	1.30492e-06	-1.56131e-10	-2.11231e-10	-1.5613e-10	-2.11218e-10	1.88137e-11	3.8745e-11	1.88131e-11	3.87287e-11		3.4939e-06	3.49394e-06
				278	278	278				4.03222e-10	4.03222e-10	1.09976e-09	1.4626e-08	1.5152e-08	1.4626e-08	1.51515e-08	1.85094e-07	1.8639e-07	1.85091e-07	1.86318e-07	1.38808e-05	1.41282e-05	1.38808e-05	1.4128e-05	8.63457e-07	1.42599e-06	8.63457e-07	1.42599e-06	-1.60963e-10	-2.22186e-10	-1.60963e-10	-2.22172e-10	1.9451e-11	4.15969e-11	1.94503e-11	4.15787e-11		4.45916e-06	4.45922e-06
				278	278	278				4.16233e-10	4.16233e-10	1.28563e-09	1.52954e-08	1.59853e-08	1.52954e-08	1.59847e-08	1.9054e-07	1.92096e-07	1.90536e-07	1.92009e-07	1.41949e-05	1.45115e-05	1.41949e-05	1.45112e-05	8.77277e-07	1.54179e-06	8.77277e-07	1.54179e-06	-1.64215e-10	-2.3156e-10	-1.64214e-10	-2.31544e-10	1.99494e-11	4.43098e-11	1.99486e-11	4.42898e-11		5.69104e-06	5.69113e-06
				278	278	278				4.28939e-10	4.28939e-10	1.4712e-09	1.59847e-08	1.68691e-08	1.59846e-08	1.68683e-08	1.95855e-07	1.97694e-07	1.95851e-07	1.97592e-07	1.45112e-05	1.49072e-05	1.45112e-05	1.49069e-05	8.90566e-07	1.64932e-06	8.90566e-07	1.64932e-06	-1.66486e-10	-2.39953e-10	-1.66485e-10	-2.39936e-10	2.04408e-11	4.70159e-11	2.04399e-11	4.69941e-11		7.2632e-06	7.26332e-06
				278	278	278				4.41143e-10	4.41143e-10	1.65626e-09	1.66942e-08	1.78063e-08	1.66942e-08	1.78054e-08	2.0097e-07	2.03116e-07	2.00965e-07	2.02997e-07	1.48298e-05	1.53157e-05	1.48298e-05	1.53154e-05	9.03147e-07	1.74998e-06	9.03147e-07	1.74998e-06	-1.6779e-10	-2.4738e-10	-1.6779e-10	-2.47361e-10	2.09336e-11	4.97233e-11	2.09327e-11	4.96997e-11		9.26963e-06	9.26979e-06
				278	278	278				4.52376e-10	4.52376e-10	1.84036e-09	1.74245e-08	1.88e-08	1.74245e-08	1.87988e-08	2.0579e-07	2.08265e-07	2.05784e-07	2.08128e-07	1.51507e-05	1.57373e-05	1.51506e-05	1.57368e-05	9.14573e-07	1.84467e-06	9.14573e-07	1.84467e-06	-1.67592e-10	-2.53304e-10	-1.67592e-10	-2.53284e-10	2.13772e-11	5.23814e-11	2.13762e-11	5.2356e-11		1.18303e-05	1.18305e-05
				278	278	278				4.61827e-10	4.61827e-10	2.02267e-09	1.81759e-08	1.98529e-08	1.81759e-08	1.98515e-08	2.10232e-07	2.13061e-07	2.10226e-07	2.12904e-07	1.54739e-05	1.6172e-05	1.54739e-05	1.61714e-05	9.24077e-07	1.93389e-06	9.24077e-07	1.93389e-06	-1.66259e-10	-2.58093e-10	-1.66258e-10	-2.58072e-10	2.18232e-11	5.5042e-11	2.18221e-11	5.50148e-11		1.50982e-05	1.50985e-05
				278	278	278				0	0	0	1.89488e-08	2.09679e-08	1.89487e-08	2.09662e-08	2.14235e-07	2.17441e-07	2.14228e-07	2.17263e-07	1.57994e-05	1.66199e-05	1.57994e-05	1.66192e-05	0	0	0	0	-1.63926e-10	-2.61882e-10	-1.63925e-10	-2.6186e-10	2.223e-11	5.76634e-11	2.22288e-11	5.76343e-11		1.92688e-05	1.92692e-05
				278	278	278				0	0	0	1.97435e-08	2.21478e-08	1.97434e-08	2.21458e-08	2.17814e-07	2.21421e-07	2.17806e-07	2.21221e-07	1.61273e-05	1.70811e-05	1.61273e-05	1.70803e-05	0	0	0	0	-1.61901e-10	-2.65979e-10	-1.619e-10	-2.65955e-10	2.26639e-11	6.03119e-11	2.26626e-11	6.0281e-11		2.45915e-05	2.4592e-05
				278	278	278				0	0	0	2.05604e-08	2.33953e-08	2.05603e-08	2.3393e-08	2.20964e-07	2.24996e-07	2.20955e-07	2.24772e-07	1.64576e-05	1.75556e-05	1.64576e-05	1.75547e-05	0	0	0	0	-1.59827e-10	-2.70027e-10	-1.59826e-10	-2.70002e-10	2.31094e-11	6.29719e-11	2.3108e-11	6.29392e-11		3.13843e-05	3.1385e-05
				278	278	278				0	0	0	2.13999e-08	2.47134e-08	2.13998e-08	2.47107e-08	2.23688e-07	2.28168e-07	2.23678e-07	2.27919e-07	1.67902e-05	1.80434e-05	1.67902e-05	1.80424e-05	0	0	0	0	-1.57957e-10	-2.7428e-10	-1.57956e-10	-2.74253e-10	2.36097e-11	6.56869e-11	2.36083e-11	6.56524e-11		4.00535e-05	4.00544e-05
				278	278	278				0	0	0	2.22624e-08	2.61049e-08	2.22623e-08	2.61017e-08	2.25976e-07	2.30928e-07	2.25965e-07	2.30652e-07	1.71253e-05	1.85444e-05	1.71252e-05	1.85432e-05	0	0	0	0	-1.56037e-10	-2.78482e-10	-1.56036e-10	-2.78454e-10	2.41382e-11	6.84299e-11	2.41367e-11	6.83936e-11		5.11173e-05	5.11184e-05
				278	278	278				0	0	0	2.31485e-08	2.75725e-08	2.31484e-08	2.75688e-08	2.2781e-07	2.33256e-07	2.27798e-07	2.32954e-07	1.74628e-05	1.90585e-05	1.74627e-05	1.90572e-05	0	0	0	0	-1.53732e-10	-2.823e-10	-1.53731e-10	-2.8227e-10	2.46281e-11	7.11345e-11	2.46266e-11	7.10963e-11		6.52371e-05	6.52385e-05
				278	278	278				0	0	0	2.40586e-08	2.9119e-08	2.40584e-08	2.91149e-08	2.29191e-07	2.35156e-07	2.29177e-07	2.34824e-07	1.78027e-05	1.95857e-05	1.78026e-05	1.95843e-05	0	0	0	0	-1.51568e-10	-2.86258e-10	-1.51567e-10	-2.86227e-10	2.51585e-11	7.38794e-11	2.51569e-11	7.38394e-11		8.32571e-05	8.3259e-05
				278	278	278				0	0	0	2.49931e-08	3.07474e-08	2.49929e-08	3.07426e-08	2.3012e-07	2.36628e-07	2.30106e-07	2.36266e-07	1.81452e-05	2.01259e-05	1.81451e-05	2.01243e-05	0	0	0	0	-1.49519e-10	-2.9033e-10	-1.49517e-10	-2.90298e-10	2.57171e-11	7.66526e-11	2.57154e-11	7.66108e-11		0.000106255	0.000106257
				278	278	278				0	0	0	2.59525e-08	3.24603e-08	2.59523e-08	3.2455e-08	2.30594e-07	2.37668e-07	2.30579e-07	2.37274e-07	1.84902e-05	2.06789e-05	1.84901e-05	2.06772e-05	0	0	0	0	-1.47569e-10	-2.94503e-10	-1.47568e-10	-2.9447e-10	2.63341e-11	7.94842e-11	2.63324e-11	7.94406e-11		0.000135604	0.000135608
				278	278	278				0	0	0	2.69376e-08	3.42608e-08	2.69373e-08	3.42548e-08	2.30596e-07	2.38258e-07	2.30579e-07	2.37832e-07	1.88378e-05	2.12447e-05	1.88377e-05	2.12428e-05	0	0	0	0	-1.45398e-10	-2.98455e-10	-1.45397e-10	-2.9842e-10	2.69563e-11	8.2321e-11	2.69545e-11	8.22755e-11		0.000173061	0.000173065
				二氧化碳浓度	二氧化碳浓度	二氧化碳浓度				甲烷浓度	甲烷浓度	甲烷浓度	一氧化二氮浓度	一氧化二氮浓度	一氧化二氮浓度	一氧化二氮浓度	二氧化碳有效强迫辐射	二氧化碳有效强迫辐射	二氧化碳有效强迫辐射	二氧化碳有效强迫辐射	一氧化二氮有效强迫辐射	一氧化二氮有效强迫辐射	一氧化二氮有效强迫辐射	一氧化二氮有效强迫辐射	甲烷有效强迫辐射	甲烷有效强迫辐射	甲烷有效强迫辐射	甲烷有效强迫辐射	气溶胶有效强迫辐射	气溶胶有效强迫辐射	气溶胶有效强迫辐射	气溶胶有效强迫辐射	拖尾有效强迫辐射	拖尾有效强迫辐射	拖尾有效强迫辐射	拖尾有效强迫辐射		温度变化	温度变化
				CCO2	CCO2	CCO2				CCH4	CCH4	CCH4	CN2O	CN2O	CN2O	CN2O	FCO2（W/m2）	FCO2（W/m2）	FCO2（W/m2）	FCO2（W/m2）	FN2O（W/m2）	FN2O（W/m2）	FN2O（W/m2）	FN2O（W/m2）	FCH4（W/m2）	FCH4（W/m2）	FCH4（W/m2）	FCH4（W/m2）	Fair	Fair	Fair	Fair	Fcon	Fcon	Fcon	Fcon		T	T
				0	0	0				0	0	0	0	0	0	0	#NAME?	#NAME?	#NAME?	#NAME?	0	0	0	0	0	0	0	0	-5.81338e-11	-5.81338e-11	-5.81338e-11	-5.81338e-11	9.34186e-12	9.34186e-12	9.34186e-12	9.34186e-12		0	0
				278	278	278				2.54547e-11	2.54547e-11	2.54547e-11	5.94015e-12	5.94015e-12	5.94015e-12	5.94015e-12	2.25791e-09	2.25791e-09	2.25791e-09	2.25791e-09	2.79737e-07	2.79737e-07	2.79737e-07	2.79737e-07	2.16946e-07	2.16946e-07	2.16946e-07	2.16946e-07	-5.88791e-11	-5.88791e-11	-5.88791e-11	-5.88791e-11	9.46162e-12	9.46162e-12	9.46162e-12	9.46162e-12		5.20518e-12	5.20518e-12
				278	278	278				7.24929e-11	7.24929e-11	7.24929e-11	2.37869e-11	2.37869e-11	2.37869e-11	2.37869e-11	4.54417e-09	4.54417e-09	4.54417e-09	4.54417e-09	5.59784e-07	5.59784e-07	5.59784e-07	5.59784e-07	3.66114e-07	3.66114e-07	3.66114e-07	3.66114e-07	-5.96244e-11	-5.96244e-11	-5.96244e-11	-5.96244e-11	9.58139e-12	9.58139e-12	9.58139e-12	9.58139e-12		1.63722e-11	1.63722e-11
				278	278	278				1.39217e-10	1.39217e-10	1.39217e-10	5.35927e-11	5.35927e-11	5.35927e-11	5.35927e-11	6.859e-09	6.859e-09	6.859e-09	6.859e-09	8.40241e-07	8.40241e-07	8.40241e-07	8.40241e-07	5.07359e-07	5.07359e-07	5.07359e-07	5.07359e-07	-6.03697e-11	-6.03697e-11	-6.03697e-11	-6.03697e-11	9.70116e-12	9.70116e-12	9.70116e-12	9.70116e-12		3.5089e-11	3.5089e-11
				278	278	278				2.23925e-10	2.23925e-10	2.23925e-10	9.54094e-11	9.54094e-11	9.54094e-11	9.54094e-11	9.20242e-09	9.20242e-09	9.20242e-09	9.20242e-09	1.12111e-06	1.12111e-06	1.12111e-06	1.12111e-06	6.43457e-07	6.43457e-07	6.43457e-07	6.43457e-07	-6.1115e-11	-6.1115e-11	-6.1115e-11	-6.1115e-11	9.82093e-12	9.82093e-12	9.82093e-12	9.82093e-12		6.34106e-11	6.34106e-11
				278	278	278				3.25307e-10	3.25307e-10	3.25307e-10	1.49364e-10	1.49364e-10	1.49364e-10	1.49364e-10	1.1603e-08	1.1603e-08	1.1603e-08	1.1603e-08	1.40273e-06	1.40273e-06	1.40273e-06	1.40273e-06	7.75559e-07	7.75559e-07	7.75559e-07	7.75559e-07	-6.26056e-11	-6.26056e-11	-6.26056e-11	-6.26056e-11	1.00605e-11	1.00605e-11	1.00605e-11	1.00605e-11		1.03976e-10	1.03976e-10
				278	278	278				4.4227e-10	4.4227e-10	4.4227e-10	2.15657e-10	2.15657e-10	2.15657e-10	2.15657e-10	1.40607e-08	1.40607e-08	1.40607e-08	1.40607e-08	1.68551e-06	1.68551e-06	1.68551e-06	1.68551e-06	9.04299e-07	9.04299e-07	9.04299e-07	9.04299e-07	-6.40963e-11	-6.40963e-11	-6.40963e-11	-6.40963e-11	1.03e-11	1.03e-11	1.03e-11	1.03e-11		1.60163e-10	1.60163e-10
				278	278	278				5.74055e-10	5.74055e-10	5.74055e-10	2.94563e-10	2.94563e-10	2.94563e-10	2.94563e-10	1.66042e-08	1.66042e-08	1.66042e-08	1.66042e-08	1.96988e-06	1.96988e-06	1.96988e-06	1.96988e-06	1.03026e-06	1.03026e-06	1.03026e-06	1.03026e-06	-6.63322e-11	-6.63322e-11	-6.63322e-11	-6.63322e-11	1.06593e-11	1.06593e-11	1.06593e-11	1.06593e-11		2.36293e-10	2.36293e-10
				278	278	278				7.2006e-10	7.2006e-10	7.2006e-10	3.86429e-10	3.86429e-10	3.86429e-10	3.86429e-10	1.92334e-08	1.92334e-08	1.92334e-08	1.92334e-08	2.25624e-06	2.25624e-06	2.25624e-06	2.25624e-06	1.15386e-06	1.15386e-06	1.15386e-06	1.15386e-06	-6.85681e-11	-6.85681e-11	-6.85681e-11	-6.85681e-11	1.10186e-11	1.10186e-11	1.10186e-11	1.10186e-11		3.37893e-10	3.37893e-10
				278	278	278				8.79746e-10	8.79746e-10	8.79746e-10	4.916e-10	4.916e-10	4.916e-10	4.916e-10	2.19483e-08	2.19483e-08	2.19483e-08	2.19483e-08	2.54482e-06	2.54482e-06	2.54482e-06	2.54482e-06	1.2754e-06	1.2754e-06	1.2754e-06	1.2754e-06	-7.0804e-11	-7.0804e-11	-7.0804e-11	-7.0804e-11	1.13779e-11	1.13779e-11	1.13779e-11	1.13779e-11		4.72017e-10	4.72017e-10
				278	278	278				1.05529e-09	1.05529e-09	1.05529e-09	6.11319e-10	6.11319e-10	6.11319e-10	6.11319e-10	2.50919e-08	2.50919e-08	2.50919e-08	2.50919e-08	2.83782e-06	2.83782e-06	2.83782e-06	2.83782e-06	1.39687e-06	1.39687e-06	1.39687e-06	1.39687e-06	-8.19836e-11	-8.19836e-11	-8.19836e-11	-8.19836e-11	1.31744e-11	1.31744e-11	1.31744e-11	1.31744e-11		6.47718e-10	6.47718e-10
				278	278	278				1.07401e-09	1.07401e-09	1.07401e-09	7.46897e-10	7.46897e-10	7.46897e-10	7.46897e-10	2.83498e-08	2.83498e-08	2.83498e-08	2.83498e-08	3.13676e-06	3.13676e-06	3.13676e-06	3.13676e-06	1.4092e-06	1.4092e-06	1.4092e-06	1.4092e-06	-8.49648e-11	-8.49648e-11	-8.49648e-11	-8.49648e-11	1.36535e-11	1.36535e-11	1.36535e-11	1.36535e-11		8.75425e-10	8.75425e-10
				278	278	278				1.10907e-09	1.10907e-09	1.10907e-09	8.98652e-10	8.98652e-10	8.98652e-10	8.98652e-10	3.16649e-08	3.16649e-08	3.16649e-08	3.16649e-08	3.4407e-06	3.4407e-06	3.4407e-06	3.4407e-06	1.43202e-06	1.43202e-06	1.43202e-06	1.43202e-06	-8.64554e-11	-8.64554e-11	-8.64554e-11	-8.64554e-11	1.3893e-11	1.3893e-11	1.3893e-11	1.3893e-11		1.16968e-09	1.16968e-09
				278	278	278				1.14993e-09	1.14993e-09	1.14993e-09	1.06675e-09	1.06675e-09	1.06675e-09	1.06675e-09	3.50371e-08	3.50371e-08	3.50371e-08	3.50371e-08	3.74872e-06	3.74872e-06	3.74872e-06	3.74872e-06	1.45816e-06	1.45816e-06	1.45816e-06	1.45816e-06	-8.7946e-11	-8.7946e-11	-8.7946e-11	-8.7946e-11	1.41326e-11	1.41326e-11	1.41326e-11	1.41326e-11		1.54896e-09	1.54896e-09
				278	278	278				1.19675e-09	1.19675e-09	1.19675e-09	1.25152e-09	1.25152e-09	1.25152e-09	1.25152e-09	3.85237e-08	3.85237e-08	3.85237e-08	3.85237e-08	4.06041e-06	4.06041e-06	4.06041e-06	4.06041e-06	1.48755e-06	1.48755e-06	1.48755e-06	1.48755e-06	-9.09272e-11	-9.09272e-11	-9.09272e-11	-9.09272e-11	1.46116e-11	1.46116e-11	1.46116e-11	1.46116e-11		2.03683e-09	2.03683e-09
				278	278	278				1.24832e-09	1.24832e-09	1.24832e-09	1.45341e-09	1.45341e-09	1.45341e-09	1.45341e-09	4.21245e-08	4.21245e-08	4.21245e-08	4.21245e-08	4.37567e-06	4.37567e-06	4.37567e-06	4.37567e-06	1.51926e-06	1.51926e-06	1.51926e-06	1.51926e-06	-9.39085e-11	-9.39085e-11	-9.39085e-11	-9.39085e-11	1.50907e-11	1.50907e-11	1.50907e-11	1.50907e-11		2.66338e-09	2.66338e-09
				278	278	278				1.3043e-09	1.3043e-09	1.3043e-09	1.67289e-09	1.67289e-09	1.67289e-09	1.67289e-09	4.58397e-08	4.58397e-08	4.58397e-08	4.58397e-08	4.69445e-06	4.69445e-06	4.69445e-06	4.69445e-06	1.55295e-06	1.55295e-06	1.55295e-06	1.55295e-06	-9.68897e-11	-9.68897e-11	-9.68897e-11	-9.68897e-11	1.55698e-11	1.55698e-11	1.55698e-11	1.55698e-11		3.46698e-09	3.46698e-09
				278	278	278				1.36332e-09	1.36332e-09	1.36332e-09	1.91041e-09	1.91041e-09	1.91041e-09	1.91041e-09	4.96692e-08	4.96692e-08	4.96692e-08	4.96692e-08	5.01666e-06	5.01666e-06	5.01666e-06	5.01666e-06	1.5877e-06	1.5877e-06	1.5877e-06	1.5877e-06	-9.98709e-11	-9.98709e-11	-9.98709e-11	-9.98709e-11	1.60488e-11	1.60488e-11	1.60488e-11	1.60488e-11		4.49659e-09	4.49659e-09
				278	278	278				1.42448e-09	1.42448e-09	1.42448e-09	2.16628e-09	2.16628e-09	2.16628e-09	2.16628e-09	5.35558e-08	5.35558e-08	5.35558e-08	5.35558e-08	5.34205e-06	5.34205e-06	5.34205e-06	5.34205e-06	1.62292e-06	1.62292e-06	1.62292e-06	1.62292e-06	-1.01362e-10	-1.01362e-10	-1.01362e-10	-1.01362e-10	1.62884e-11	1.62884e-11	1.62884e-11	1.62884e-11		5.81472e-09	5.81472e-09
				278	278	278				1.48635e-09	1.48635e-09	1.48635e-09	2.44034e-09	2.44034e-09	2.44034e-09	2.44034e-09	5.73853e-08	5.73853e-08	5.73853e-08	5.73853e-08	5.66992e-06	5.66992e-06	5.66992e-06	5.66992e-06	1.65779e-06	1.65779e-06	1.65779e-06	1.65779e-06	-9.98709e-11	-9.98709e-11	-9.98709e-11	-9.98709e-11	1.60488e-11	1.60488e-11	1.60488e-11	1.60488e-11		7.50109e-09	7.50109e-09
				278	278	278				1.53098e-09	1.53098e-09	1.53098e-09	2.73276e-09	2.73276e-09	2.73276e-09	2.73276e-09	6.13862e-08	6.13862e-08	6.13862e-08	6.13862e-08	6e-06	6e-06	6e-06	6e-06	1.68249e-06	1.68249e-06	1.68249e-06	1.68249e-06	-1.04343e-10	-1.04343e-10	-1.04343e-10	-1.04343e-10	1.67674e-11	1.67674e-11	1.67674e-11	1.67674e-11		9.65735e-09	9.65735e-09
				278	278	278				1.56795e-09	1.56795e-09	1.56795e-09	3.04412e-09	3.04412e-09	3.04412e-09	3.04412e-09	6.55015e-08	6.55015e-08	6.55015e-08	6.55015e-08	6.33259e-06	6.33259e-06	6.33259e-06	6.33259e-06	1.70268e-06	1.70268e-06	1.70268e-06	1.70268e-06	-1.07324e-10	-1.07324e-10	-1.07324e-10	-1.07324e-10	1.72465e-11	1.72465e-11	1.72465e-11	1.72465e-11		1.24133e-08	1.24133e-08
				278	278	278				1.60623e-09	1.60623e-09	1.60623e-09	3.37487e-09	3.37487e-09	3.37487e-09	3.37487e-09	6.97311e-08	6.97311e-08	6.97311e-08	6.97311e-08	6.66775e-06	6.66775e-06	6.66775e-06	6.66775e-06	1.72335e-06	1.72335e-06	1.72335e-06	1.72335e-06	-1.10305e-10	-1.10305e-10	-1.10305e-10	-1.10305e-10	1.77256e-11	1.77256e-11	1.77256e-11	1.77256e-11		1.59346e-08	1.59346e-08
				278	278	278				1.64724e-09	1.64724e-09	1.64724e-09	3.72546e-09	3.72546e-09	3.72546e-09	3.72546e-09	7.4075e-08	7.4075e-08	7.4075e-08	7.4075e-08	7.00553e-06	7.00553e-06	7.00553e-06	7.00553e-06	1.74521e-06	1.74521e-06	1.74521e-06	1.74521e-06	-1.13286e-10	-1.13286e-10	-1.13286e-10	-1.13286e-10	1.82046e-11	1.82046e-11	1.82046e-11	1.82046e-11		2.04328e-08	2.04328e-08
				278	278	278				1.68779e-09	1.68779e-09	1.68779e-09	4.09615e-09	4.09615e-09	4.09615e-09	4.09615e-09	7.84703e-08	7.84703e-08	7.84703e-08	7.84703e-08	7.3458e-06	7.3458e-06	7.3458e-06	7.3458e-06	1.76656e-06	1.76656e-06	1.76656e-06	1.76656e-06	-1.14628e-10	-1.14628e-10	-1.14628e-10	-1.14628e-10	1.84202e-11	1.84202e-11	1.84202e-11	1.84202e-11		2.61776e-08	2.61776e-08
				278	278	278				1.69693e-09	1.69693e-09	1.69693e-09	4.48201e-09	4.48201e-09	4.48201e-09	4.48201e-09	8.31369e-08	8.31369e-08	8.31369e-08	8.31369e-08	7.684e-06	7.684e-06	7.684e-06	7.684e-06	1.77133e-06	1.77133e-06	1.77133e-06	1.77133e-06	-9.62751e-11	-9.62751e-11	-9.62751e-11	-9.62751e-11	1.05772e-11	1.05772e-11	1.05772e-11	1.05772e-11		3.35134e-08	3.35134e-08
				278	278	278				1.66636e-09	1.66636e-09	1.66636e-09	4.87837e-09	4.87837e-09	4.87837e-09	4.87837e-09	8.80546e-08	8.80546e-08	8.80546e-08	8.80546e-08	8.01656e-06	8.01656e-06	8.01656e-06	8.01656e-06	1.75531e-06	1.75531e-06	1.75531e-06	1.75531e-06	-1.0168e-10	-1.0168e-10	-1.0168e-10	-1.0168e-10	1.1222e-11	1.1222e-11	1.1222e-11	1.1222e-11		4.28793e-08	4.28793e-08
				278	278	278				1.59935e-09	1.59935e-09	1.59935e-09	5.28619e-09	5.28619e-09	5.28619e-09	5.28619e-09	9.33014e-08	9.33014e-08	9.33014e-08	9.33014e-08	8.34493e-06	8.34493e-06	8.34493e-06	8.34493e-06	1.71965e-06	1.71965e-06	1.71965e-06	1.71965e-06	-1.09285e-10	-1.09285e-10	-1.09285e-10	-1.09285e-10	1.22376e-11	1.22376e-11	1.22376e-11	1.22376e-11		5.48357e-08	5.48357e-08
				278	278	278				1.50151e-09	1.50151e-09	1.50151e-09	5.70614e-09	5.70614e-09	5.70614e-09	5.70614e-09	9.85473e-08	9.85473e-08	9.85473e-08	9.85473e-08	8.67007e-06	8.67007e-06	8.67007e-06	8.67007e-06	1.66622e-06	1.66622e-06	1.66622e-06	1.66622e-06	-1.09831e-10	-1.09831e-10	-1.09831e-10	-1.09831e-10	1.24214e-11	1.24214e-11	1.24214e-11	1.24214e-11		7.00982e-08	7.00982e-08
				278	278	278				1.38242e-09	1.38242e-09	1.38242e-09	6.13839e-09	6.13839e-09	6.13839e-09	6.13839e-09	1.03842e-07	1.03842e-07	1.03842e-07	1.03842e-07	8.99245e-06	8.99245e-06	8.99245e-06	8.99245e-06	1.59878e-06	1.59878e-06	1.59878e-06	1.59878e-06	-1.11227e-10	-1.11227e-10	-1.11227e-10	-1.11227e-10	1.26591e-11	1.26591e-11	1.26591e-11	1.26591e-11		8.95796e-08	8.95796e-08
				278	278	278				1.23227e-09	1.23227e-09	1.23227e-09	6.57878e-09	6.57878e-09	6.57878e-09	6.57878e-09	1.06561e-07	1.06561e-07	1.06561e-07	1.06561e-07	9.30945e-06	9.30945e-06	9.30945e-06	9.30945e-06	1.50946e-06	1.50946e-06	1.50946e-06	1.50946e-06	-5.56413e-11	-5.56413e-11	-5.56413e-11	-5.56413e-11	5.99673e-12	5.99673e-12	5.99673e-12	5.99673e-12		1.14445e-07	1.14445e-07
				278	278	278				1.0512e-09	1.0512e-09	1.0512e-09	7.02364e-09	7.02364e-09	7.02364e-09	7.02364e-09	1.09632e-07	1.09632e-07	1.09632e-07	1.09632e-07	9.61905e-06	9.61905e-06	9.61905e-06	9.61905e-06	1.39415e-06	1.39415e-06	1.39415e-06	1.39415e-06	-6.31847e-11	-6.31847e-11	-6.31847e-11	-6.31847e-11	6.88788e-12	6.88788e-12	6.88788e-12	6.88788e-12		1.46182e-07	1.46182e-07
				278	278	278				8.43524e-10	8.43524e-10	8.43524e-10	7.47581e-09	7.47581e-09	7.47581e-09	7.47581e-09	1.14109e-07	1.14109e-07	1.14109e-07	1.14109e-07	9.92385e-06	9.92385e-06	9.92385e-06	9.92385e-06	1.24887e-06	1.24887e-06	1.24887e-06	1.24887e-06	-9.36942e-11	-9.36942e-11	-9.36942e-11	-9.36942e-11	1.05757e-11	1.05757e-11	1.05757e-11	1.05757e-11		1.86686e-07	1.86686e-07
				278	278	278				6.117e-10	6.117e-10	6.117e-10	7.93861e-09	7.93861e-09	7.93861e-09	7.93861e-09	1.19185e-07	1.19185e-07	1.19185e-07	1.19185e-07	1.02264e-05	1.02264e-05	1.02264e-05	1.02264e-05	1.0635e-06	1.0635e-06	1.0635e-06	1.0635e-06	-1.07175e-10	-1.07175e-10	-1.07175e-10	-1.07175e-10	1.23071e-11	1.23071e-11	1.23071e-11	1.23071e-11		2.38381e-07	2.38381e-07
				278	278	278				3.60837e-10	3.60837e-10	3.60837e-10	8.41369e-09	8.41369e-09	8.41369e-09	8.41369e-09	1.24584e-07	1.24584e-07	1.24584e-07	1.24584e-07	1.0528e-05	1.0528e-05	1.0528e-05	1.0528e-05	8.16816e-07	8.16816e-07	8.16816e-07	8.16816e-07	-1.14593e-10	-1.14593e-10	-1.14593e-10	-1.14593e-10	1.32932e-11	1.32932e-11	1.32932e-11	1.32932e-11		3.04357e-07	3.04357e-07
				278	278	278				2.93732e-10	2.93732e-10	2.93732e-10	8.90185e-09	8.90185e-09	8.90185e-09	8.90185e-09	1.30136e-07	1.30136e-07	1.30136e-07	1.30136e-07	1.08291e-05	1.08291e-05	1.08291e-05	1.08291e-05	7.3696e-07	7.3696e-07	7.3696e-07	7.3696e-07	-1.18197e-10	-1.18197e-10	-1.18197e-10	-1.18197e-10	1.37909e-11	1.37909e-11	1.37909e-11	1.37909e-11		3.88559e-07	3.88559e-07
				278	278	278				2.94504e-10	2.94504e-10	2.97581e-10	9.40363e-09	9.40502e-09	9.40363e-09	9.40502e-09	1.3566e-07	1.35683e-07	1.3566e-07	1.35682e-07	1.11301e-05	1.11309e-05	1.11301e-05	1.11309e-05	7.37928e-07	7.41773e-07	7.37928e-07	7.41773e-07	-1.21978e-10	-1.281e-10	-1.21978e-10	-1.28099e-10	1.42988e-11	1.65134e-11	1.42987e-11	1.65115e-11		4.96022e-07	4.96022e-07
				278	278	278				2.94018e-10	2.94018e-10	3.07136e-10	9.91957e-09	9.92651e-09	9.91957e-09	9.92651e-09	1.41163e-07	1.41234e-07	1.41163e-07	1.4123e-07	1.14314e-05	1.14353e-05	1.14314e-05	1.14353e-05	7.37319e-07	7.53588e-07	7.37319e-07	7.53588e-07	-1.2591e-10	-1.38155e-10	-1.2591e-10	-1.38152e-10	1.48277e-11	1.92569e-11	1.48275e-11	1.92532e-11		6.33174e-07	6.33174e-07
				278	278	278				2.94473e-10	2.94473e-10	3.28084e-10	1.04502e-08	1.04696e-08	1.04502e-08	1.04696e-08	1.46649e-07	1.4679e-07	1.46648e-07	1.46782e-07	1.17331e-05	1.1744e-05	1.17331e-05	1.1744e-05	7.37889e-07	7.78863e-07	7.37889e-07	7.78863e-07	-1.29901e-10	-1.48268e-10	-1.29901e-10	-1.48263e-10	1.53599e-11	2.20037e-11	1.53597e-11	2.19982e-11		8.08213e-07	8.08214e-07
				278	278	278				2.96446e-10	2.96446e-10	3.64137e-10	1.09961e-08	1.10376e-08	1.09961e-08	1.10376e-08	1.52133e-07	1.52369e-07	1.52132e-07	1.52355e-07	1.20357e-05	1.20584e-05	1.20357e-05	1.20584e-05	7.40358e-07	8.20542e-07	7.40358e-07	8.20542e-07	-1.34211e-10	-1.587e-10	-1.34211e-10	-1.58694e-10	1.59247e-11	2.47831e-11	1.59244e-11	2.47758e-11		1.0316e-06	1.03161e-06
				278	278	278				3.1641e-10	3.1641e-10	4.3458e-10	1.1558e-08	1.16339e-08	1.1558e-08	1.16338e-08	1.57652e-07	1.58006e-07	1.57652e-07	1.57986e-07	1.23393e-05	1.23798e-05	1.23393e-05	1.23798e-05	7.64881e-07	8.96403e-07	7.64881e-07	8.96403e-07	-1.39345e-10	-1.69956e-10	-1.39345e-10	-1.69949e-10	1.6593e-11	2.76659e-11	1.65926e-11	2.76568e-11		1.31671e-06	1.31671e-06
				278	278	278				3.42302e-10	3.42302e-10	5.29877e-10	1.21363e-08	1.22617e-08	1.21363e-08	1.22616e-08	1.6315e-07	1.63645e-07	1.63149e-07	1.63617e-07	1.26443e-05	1.27094e-05	1.26443e-05	1.27094e-05	7.9556e-07	9.8982e-07	7.9556e-07	9.8982e-07	-1.43231e-10	-1.79964e-10	-1.43231e-10	-1.79956e-10	1.71108e-11	3.03984e-11	1.71104e-11	3.03875e-11		1.68056e-06	1.68057e-06
				278	278	278				3.61332e-10	3.61332e-10	6.39511e-10	1.27318e-08	1.29242e-08	1.27318e-08	1.2924e-08	1.68623e-07	1.69284e-07	1.68622e-07	1.69247e-07	1.29508e-05	1.30483e-05	1.29508e-05	1.30482e-05	8.17375e-07	1.08741e-06	8.17375e-07	1.08741e-06	-1.47078e-10	-1.89934e-10	-1.47078e-10	-1.89924e-10	1.76236e-11	3.31257e-11	1.76231e-11	3.3113e-11		2.14493e-06	2.14494e-06
				278	278	278				3.76374e-10	3.76374e-10	7.68391e-10	1.33448e-08	1.36246e-08	1.33448e-08	1.36244e-08	1.74096e-07	1.74945e-07	1.74094e-07	1.74897e-07	1.32589e-05	1.33972e-05	1.32589e-05	1.33971e-05	8.34216e-07	1.19195e-06	8.34216e-07	1.19195e-06	-1.51412e-10	-2.0039e-10	-1.51411e-10	-2.00378e-10	1.81943e-11	3.5911e-11	1.81937e-11	3.58964e-11		2.73756e-06	2.73759e-06
				278	278	278				3.90023e-10	3.90023e-10	9.20944e-10	1.3976e-08	1.43661e-08	1.3976e-08	1.43658e-08	1.79584e-07	1.80645e-07	1.79582e-07	1.80586e-07	1.35688e-05	1.37569e-05	1.35688e-05	1.37568e-05	8.49207e-07	1.30492e-06	8.49207e-07	1.30492e-06	-1.56131e-10	-2.11231e-10	-1.5613e-10	-2.11218e-10	1.88137e-11	3.8745e-11	1.88131e-11	3.87287e-11		3.4939e-06	3.49394e-06
				278	278	278				4.03222e-10	4.03222e-10	1.09976e-09	1.4626e-08	1.5152e-08	1.4626e-08	1.51515e-08	1.85094e-07	1.8639e-07	1.85091e-07	1.86318e-07	1.38808e-05	1.41282e-05	1.38808e-05	1.4128e-05	8.63457e-07	1.42599e-06	8.63457e-07	1.42599e-06	-1.60963e-10	-2.22186e-10	-1.60963e-10	-2.22172e-10	1.9451e-11	4.15969e-11	1.94503e-11	4.15787e-11		4.45916e-06	4.45922e-06
				278	278	278				4.16233e-10	4.16233e-10	1.28563e-09	1.52954e-08	1.59853e-08	1.52954e-08	1.59847e-08	1.9054e-07	1.92096e-07	1.90536e-07	1.92009e-07	1.41949e-05	1.45115e-05	1.41949e-05	1.45112e-05	8.77277e-07	1.54179e-06	8.77277e-07	1.54179e-06	-1.64215e-10	-2.3156e-10	-1.64214e-10	-2.31544e-10	1.99494e-11	4.43098e-11	1.99486e-11	4.42898e-11		5.69104e-06	5.69113e-06
				278	278	278				4.28939e-10	4.28939e-10	1.4712e-09	1.59847e-08	1.68691e-08	1.59846e-08	1.68683e-08	1.95855e-07	1.97694e-07	1.95851e-07	1.97592e-07	1.45112e-05	1.49072e-05	1.45112e-05	1.49069e-05	8.90566e-07	1.64932e-06	8.90566e-07	1.64932e-06	-1.66486e-10	-2.39953e-10	-1.66485e-10	-2.39936e-10	2.04408e-11	4.70159e-11	2.04399e-11	4.69941e-11		7.2632e-06	7.26332e-06
				278	278	278				4.41143e-10	4.41143e-10	1.65626e-09	1.66942e-08	1.78063e-08	1.66942e-08	1.78054e-08	2.0097e-07	2.03116e-07	2.00965e-07	2.02997e-07	1.48298e-05	1.53157e-05	1.48298e-05	1.53154e-05	9.03147e-07	1.74998e-06	9.03147e-07	1.74998e-06	-1.6779e-10	-2.4738e-10	-1.6779e-10	-2.47361e-10	2.09336e-11	4.97233e-11	2.09327e-11	4.96997e-11		9.26963e-06	9.26979e-06
				278	278	278				4.52376e-10	4.52376e-10	1.84036e-09	1.74245e-08	1.88e-08	1.74245e-08	1.87988e-08	2.0579e-07	2.08265e-07	2.05784e-07	2.08128e-07	1.51507e-05	1.57373e-05	1.51506e-05	1.57368e-05	9.14573e-07	1.84467e-06	9.14573e-07	1.84467e-06	-1.67592e-10	-2.53304e-10	-1.67592e-10	-2.53284e-10	2.13772e-11	5.23814e-11	2.13762e-11	5.2356e-11		1.18303e-05	1.18305e-05
				278	278	278				4.61827e-10	4.61827e-10	2.02267e-09	1.81759e-08	1.98529e-08	1.81759e-08	1.98515e-08	2.10232e-07	2.13061e-07	2.10226e-07	2.12904e-07	1.54739e-05	1.6172e-05	1.54739e-05	1.61714e-05	9.24077e-07	1.93389e-06	9.24077e-07	1.93389e-06	-1.66259e-10	-2.58093e-10	-1.66258e-10	-2.58072e-10	2.18232e-11	5.5042e-11	2.18221e-11	5.50148e-11		1.50982e-05	1.50985e-05
				278	278	278				0	0	0	1.89488e-08	2.09679e-08	1.89487e-08	2.09662e-08	2.14235e-07	2.17441e-07	2.14228e-07	2.17263e-07	1.57994e-05	1.66199e-05	1.57994e-05	1.66192e-05	0	0	0	0	-1.63926e-10	-2.61882e-10	-1.63925e-10	-2.6186e-10	2.223e-11	5.76634e-11	2.22288e-11	5.76343e-11		1.92688e-05	1.92692e-05
				278	278	278				0	0	0	1.97435e-08	2.21478e-08	1.97434e-08	2.21458e-08	2.17814e-07	2.21421e-07	2.17806e-07	2.21221e-07	1.61273e-05	1.70811e-05	1.61273e-05	1.70803e-05	0	0	0	0	-1.61901e-10	-2.65979e-10	-1.619e-10	-2.65955e-10	2.26639e-11	6.03119e-11	2.26626e-11	6.0281e-11		2.45915e-05	2.4592e-05
				278	278	278				0	0	0	2.05604e-08	2.33953e-08	2.05603e-08	2.3393e-08	2.20964e-07	2.24996e-07	2.20955e-07	2.24772e-07	1.64576e-05	1.75556e-05	1.64576e-05	1.75547e-05	0	0	0	0	-1.59827e-10	-2.70027e-10	-1.59826e-10	-2.70002e-10	2.31094e-11	6.29719e-11	2.3108e-11	6.29392e-11		3.13843e-05	3.1385e-05
				278	278	278				0	0	0	2.13999e-08	2.47134e-08	2.13998e-08	2.47107e-08	2.23688e-07	2.28168e-07	2.23678e-07	2.27919e-07	1.67902e-05	1.80434e-05	1.67902e-05	1.80424e-05	0	0	0	0	-1.57957e-10	-2.7428e-10	-1.57956e-10	-2.74253e-10	2.36097e-11	6.56869e-11	2.36083e-11	6.56524e-11		4.00535e-05	4.00544e-05
				278	278	278				0	0	0	2.22624e-08	2.61049e-08	2.22623e-08	2.61017e-08	2.25976e-07	2.30928e-07	2.25965e-07	2.30652e-07	1.71253e-05	1.85444e-05	1.71252e-05	1.85432e-05	0	0	0	0	-1.56037e-10	-2.78482e-10	-1.56036e-10	-2.78454e-10	2.41382e-11	6.84299e-11	2.41367e-11	6.83936e-11		5.11173e-05	5.11184e-05
				278	278	278				0	0	0	2.31485e-08	2.75725e-08	2.31484e-08	2.75688e-08	2.2781e-07	2.33256e-07	2.27798e-07	2.32954e-07	1.74628e-05	1.90585e-05	1.74627e-05	1.90572e-05	0	0	0	0	-1.53732e-10	-2.823e-10	-1.53731e-10	-2.8227e-10	2.46281e-11	7.11345e-11	2.46266e-11	7.10963e-11		6.52371e-05	6.52385e-05
				278	278	278				0	0	0	2.40586e-08	2.9119e-08	2.40584e-08	2.91149e-08	2.29191e-07	2.35156e-07	2.29177e-07	2.34824e-07	1.78027e-05	1.95857e-05	1.78026e-05	1.95843e-05	0	0	0	0	-1.51568e-10	-2.86258e-10	-1.51567e-10	-2.86227e-10	2.51585e-11	7.38794e-11	2.51569e-11	7.38394e-11		8.32571e-05	8.3259e-05
				278	278	278				0	0	0	2.49931e-08	3.07474e-08	2.49929e-08	3.07426e-08	2.3012e-07	2.36628e-07	2.30106e-07	2.36266e-07	1.81452e-05	2.01259e-05	1.81451e-05	2.01243e-05	0	0	0	0	-1.49519e-10	-2.9033e-10	-1.49517e-10	-2.90298e-10	2.57171e-11	7.66526e-11	2.57154e-11	7.66108e-11		0.000106255	0.000106257
				278	278	278				0	0	0	2.59525e-08	3.24603e-08	2.59523e-08	3.2455e-08	2.30594e-07	2.37668e-07	2.30579e-07	2.37274e-07	1.84902e-05	2.06789e-05	1.84901e-05	2.06772e-05	0	0	0	0	-1.47569e-10	-2.94503e-10	-1.47568e-10	-2.9447e-10	2.63341e-11	7.94842e-11	2.63324e-11	7.94406e-11		0.000135604	0.000135608
				278	278	278				0	0	0	2.69376e-08	3.42608e-08	2.69373e-08	3.42548e-08	2.30596e-07	2.38258e-07	2.30579e-07	2.37832e-07	1.88378e-05	2.12447e-05	1.88377e-05	2.12428e-05	0	0	0	0	-1.45398e-10	-2.98455e-10	-1.45397e-10	-2.9842e-10	2.69563e-11	8.2321e-11	2.69545e-11	8.22755e-11		0.000173061	0.000173065
				二氧化碳浓度	二氧化碳浓度	二氧化碳浓度				甲烷浓度	甲烷浓度	甲烷浓度	一氧化二氮浓度	一氧化二氮浓度	一氧化二氮浓度	一氧化二氮浓度	二氧化碳有效强迫辐射	二氧化碳有效强迫辐射	二氧化碳有效强迫辐射	二氧化碳有效强迫辐射	一氧化二氮有效强迫辐射	一氧化二氮有效强迫辐射	一氧化二氮有效强迫辐射	一氧化二氮有效强迫辐射	甲烷有效强迫辐射	甲烷有效强迫辐射	甲烷有效强迫辐射	甲烷有效强迫辐射	气溶胶有效强迫辐射	气溶胶有效强迫辐射	气溶胶有效强迫辐射	气溶胶有效强迫辐射	拖尾有效强迫辐射	拖尾有效强迫辐射	拖尾有效强迫辐射	拖尾有效强迫辐射		温度变化	温度变化
				CCO2	CCO2	CCO2				CCH4	CCH4	CCH4	CN2O	CN2O	CN2O	CN2O	FCO2（W/m2）	FCO2（W/m2）	FCO2（W/m2）	FCO2（W/m2）	FN2O（W/m2）	FN2O（W/m2）	FN2O（W/m2）	FN2O（W/m2）	FCH4（W/m2）	FCH4（W/m2）	FCH4（W/m2）	FCH4（W/m2）	Fair	Fair	Fair	Fair	Fcon	Fcon	Fcon	Fcon		T	T
				0	0	0				0	0	0	0	0	0	0	#NAME?	#NAME?	#NAME?	#NAME?	0	0	0	0	0	0	0	0	-5.81338e-11	-5.81338e-11	-5.81338e-11	-5.81338e-11	9.34186e-12	9.34186e-12	9.34186e-12	9.34186e-12		0	0
				278	278	278				2.54547e-11	2.54547e-11	2.54547e-11	5.94015e-12	5.94015e-12	5.94015e-12	5.94015e-12	2.25791e-09	2.25791e-09	2.25791e-09	2.25791e-09	2.79737e-07	2.79737e-07	2.79737e-07	2.79737e-07	2.16946e-07	2.16946e-07	2.16946e-07	2.16946e-07	-5.88791e-11	-5.88791e-11	-5.88791e-11	-5.88791e-11	9.46162e-12	9.46162e-12	9.46162e-12	9.46162e-12		5.20518e-12	5.20518e-12
				278	278	278				7.24929e-11	7.24929e-11	7.24929e-11	2.37869e-11	2.37869e-11	2.37869e-11	2.37869e-11	4.54417e-09	4.54417e-09	4.54417e-09	4.54417e-09	5.59784e-07	5.59784e-07	5.59784e-07	5.59784e-07	3.66114e-07	3.66114e-07	3.66114e-07	3.66114e-07	-5.96244e-11	-5.96244e-11	-5.96244e-11	-5.96244e-11	9.58139e-12	9.58139e-12	9.58139e-12	9.58139e-12		1.63722e-11	1.63722e-11
				278	278	278				1.39217e-10	1.39217e-10	1.39217e-10	5.35927e-11	5.35927e-11	5.35927e-11	5.35927e-11	6.859e-09	6.859e-09	6.859e-09	6.859e-09	8.40241e-07	8.40241e-07	8.40241e-07	8.40241e-07	5.07359e-07	5.07359e-07	5.07359e-07	5.07359e-07	-6.03697e-11	-6.03697e-11	-6.03697e-11	-6.03697e-11	9.70116e-12	9.70116e-12	9.70116e-12	9.70116e-12		3.5089e-11	3.5089e-11
				278	278	278				2.23925e-10	2.23925e-10	2.23925e-10	9.54094e-11	9.54094e-11	9.54094e-11	9.54094e-11	9.20242e-09	9.20242e-09	9.20242e-09	9.20242e-09	1.12111e-06	1.12111e-06	1.12111e-06	1.12111e-06	6.43457e-07	6.43457e-07	6.43457e-07	6.43457e-07	-6.1115e-11	-6.1115e-11	-6.1115e-11	-6.1115e-11	9.82093e-12	9.82093e-12	9.82093e-12	9.82093e-12		6.34106e-11	6.34106e-11
				278	278	278				3.25307e-10	3.25307e-10	3.25307e-10	1.49364e-10	1.49364e-10	1.49364e-10	1.49364e-10	1.1603e-08	1.1603e-08	1.1603e-08	1.1603e-08	1.40273e-06	1.40273e-06	1.40273e-06	1.40273e-06	7.75559e-07	7.75559e-07	7.75559e-07	7.75559e-07	-6.26056e-11	-6.26056e-11	-6.26056e-11	-6.26056e-11	1.00605e-11	1.00605e-11	1.00605e-11	1.00605e-11		1.03976e-10	1.03976e-10
				278	278	278				4.4227e-10	4.4227e-10	4.4227e-10	2.15657e-10	2.15657e-10	2.15657e-10	2.15657e-10	1.40607e-08	1.40607e-08	1.40607e-08	1.40607e-08	1.68551e-06	1.68551e-06	1.68551e-06	1.68551e-06	9.04299e-07	9.04299e-07	9.04299e-07	9.04299e-07	-6.40963e-11	-6.40963e-11	-6.40963e-11	-6.40963e-11	1.03e-11	1.03e-11	1.03e-11	1.03e-11		1.60163e-10	1.60163e-10
				278	278	278				5.74055e-10	5.74055e-10	5.74055e-10	2.94563e-10	2.94563e-10	2.94563e-10	2.94563e-10	1.66042e-08	1.66042e-08	1.66042e-08	1.66042e-08	1.96988e-06	1.96988e-06	1.96988e-06	1.96988e-06	1.03026e-06	1.03026e-06	1.03026e-06	1.03026e-06	-6.63322e-11	-6.63322e-11	-6.63322e-11	-6.63322e-11	1.06593e-11	1.06593e-11	1.06593e-11	1.06593e-11		2.36293e-10	2.36293e-10
				278	278	278				7.2006e-10	7.2006e-10	7.2006e-10	3.86429e-10	3.86429e-10	3.86429e-10	3.86429e-10	1.92334e-08	1.92334e-08	1.92334e-08	1.92334e-08	2.25624e-06	2.25624e-06	2.25624e-06	2.25624e-06	1.15386e-06	1.15386e-06	1.15386e-06	1.15386e-06	-6.85681e-11	-6.85681e-11	-6.85681e-11	-6.85681e-11	1.10186e-11	1.10186e-11	1.10186e-11	1.10186e-11		3.37893e-10	3.37893e-10
				278	278	278				8.79746e-10	8.79746e-10	8.79746e-10	4.916e-10	4.916e-10	4.916e-10	4.916e-10	2.19483e-08	2.19483e-08	2.19483e-08	2.19483e-08	2.54482e-06	2.54482e-06	2.54482e-06	2.54482e-06	1.2754e-06	1.2754e-06	1.2754e-06	1.2754e-06	-7.0804e-11	-7.0804e-11	-7.0804e-11	-7.0804e-11	1.13779e-11	1.13779e-11	1.13779e-11	1.13779e-11		4.72017e-10	4.72017e-10
				278	278	278				1.05529e-09	1.05529e-09	1.05529e-09	6.11319e-10	6.11319e-10	6.11319e-10	6.11319e-10	2.50919e-08	2.50919e-08	2.50919e-08	2.50919e-08	2.83782e-06	2.83782e-06	2.83782e-06	2.83782e-06	1.39687e-06	1.39687e-06	1.39687e-06	1.39687e-06	-8.19836e-11	-8.19836e-11	-8.19836e-11	-8.19836e-11	1.31744e-11	1.31744e-11	1.31744e-11	1.31744e-11		6.47718e-10	6.47718e-10
				278	278	278				1.07401e-09	1.07401e-09	1.07401e-09	7.46897e-10	7.46897e-10	7.46897e-10	7.46897e-10	2.83498e-08	2.83498e-08	2.83498e-08	2.83498e-08	3.13676e-06	3.13676e-06	3.13676e-06	3.13676e-06	1.4092e-06	1.4092e-06	1.4092e-06	1.4092e-06	-8.49648e-11	-8.49648e-11	-8.49648e-11	-8.49648e-11	1.36535e-11	1.36535e-11	1.36535e-11	1.36535e-11		8.75425e-10	8.75425e-10
				278	278	278				1.10907e-09	1.10907e-09	1.10907e-09	8.98652e-10	8.98652e-10	8.98652e-10	8.98652e-10	3.16649e-08	3.16649e-08	3.16649e-08	3.16649e-08	3.4407e-06	3.4407e-06	3.4407e-06	3.4407e-06	1.43202e-06	1.43202e-06	1.43202e-06	1.43202e-06	-8.64554e-11	-8.64554e-11	-8.64554e-11	-8.64554e-11	1.3893e-11	1.3893e-11	1.3893e-11	1.3893e-11		1.16968e-09	1.16968e-09
				278	278	278				1.14993e-09	1.14993e-09	1.14993e-09	1.06675e-09	1.06675e-09	1.06675e-09	1.06675e-09	3.50371e-08	3.50371e-08	3.50371e-08	3.50371e-08	3.74872e-06	3.74872e-06	3.74872e-06	3.74872e-06	1.45816e-06	1.45816e-06	1.45816e-06	1.45816e-06	-8.7946e-11	-8.7946e-11	-8.7946e-11	-8.7946e-11	1.41326e-11	1.41326e-11	1.41326e-11	1.41326e-11		1.54896e-09	1.54896e-09
				278	278	278				1.19675e-09	1.19675e-09	1.19675e-09	1.25152e-09	1.25152e-09	1.25152e-09	1.25152e-09	3.85237e-08	3.85237e-08	3.85237e-08	3.85237e-08	4.06041e-06	4.06041e-06	4.06041e-06	4.06041e-06	1.48755e-06	1.48755e-06	1.48755e-06	1.48755e-06	-9.09272e-11	-9.09272e-11	-9.09272e-11	-9.09272e-11	1.46116e-11	1.46116e-11	1.46116e-11	1.46116e-11		2.03683e-09	2.03683e-09
				278	278	278				1.24832e-09	1.24832e-09	1.24832e-09	1.45341e-09	1.45341e-09	1.45341e-09	1.45341e-09	4.21245e-08	4.21245e-08	4.21245e-08	4.21245e-08	4.37567e-06	4.37567e-06	4.37567e-06	4.37567e-06	1.51926e-06	1.51926e-06	1.51926e-06	1.51926e-06	-9.39085e-11	-9.39085e-11	-9.39085e-11	-9.39085e-11	1.50907e-11	1.50907e-11	1.50907e-11	1.50907e-11		2.66338e-09	2.66338e-09
				278	278	278				1.3043e-09	1.3043e-09	1.3043e-09	1.67289e-09	1.67289e-09	1.67289e-09	1.67289e-09	4.58397e-08	4.58397e-08	4.58397e-08	4.58397e-08	4.69445e-06	4.69445e-06	4.69445e-06	4.69445e-06	1.55295e-06	1.55295e-06	1.55295e-06	1.55295e-06	-9.68897e-11	-9.68897e-11	-9.68897e-11	-9.68897e-11	1.55698e-11	1.55698e-11	1.55698e-11	1.55698e-11		3.46698e-09	3.46698e-09
				278	278	278				1.36332e-09	1.36332e-09	1.36332e-09	1.91041e-09	1.91041e-09	1.91041e-09	1.91041e-09	4.96692e-08	4.96692e-08	4.96692e-08	4.96692e-08	5.01666e-06	5.01666e-06	5.01666e-06	5.01666e-06	1.5877e-06	1.5877e-06	1.5877e-06	1.5877e-06	-9.98709e-11	-9.98709e-11	-9.98709e-11	-9.98709e-11	1.60488e-11	1.60488e-11	1.60488e-11	1.60488e-11		4.49659e-09	4.49659e-09
				278	278	278				1.42448e-09	1.42448e-09	1.42448e-09	2.16628e-09	2.16628e-09	2.16628e-09	2.16628e-09	5.35558e-08	5.35558e-08	5.35558e-08	5.35558e-08	5.34205e-06	5.34205e-06	5.34205e-06	5.34205e-06	1.62292e-06	1.62292e-06	1.62292e-06	1.62292e-06	-1.01362e-10	-1.01362e-10	-1.01362e-10	-1.01362e-10	1.62884e-11	1.62884e-11	1.62884e-11	1.62884e-11		5.81472e-09	5.81472e-09
				278	278	278				1.48635e-09	1.48635e-09	1.48635e-09	2.44034e-09	2.44034e-09	2.44034e-09	2.44034e-09	5.73853e-08	5.73853e-08	5.73853e-08	5.73853e-08	5.66992e-06	5.66992e-06	5.66992e-06	5.66992e-06	1.65779e-06	1.65779e-06	1.65779e-06	1.65779e-06	-9.98709e-11	-9.98709e-11	-9.98709e-11	-9.98709e-11	1.60488e-11	1.60488e-11	1.60488e-11	1.60488e-11		7.50109e-09	7.50109e-09
				278	278	278				1.53098e-09	1.53098e-09	1.53098e-09	2.73276e-09	2.73276e-09	2.73276e-09	2.73276e-09	6.13862e-08	6.13862e-08	6.13862e-08	6.13862e-08	6e-06	6e-06	6e-06	6e-06	1.68249e-06	1.68249e-06	1.68249e-06	1.68249e-06	-1.04343e-10	-1.04343e-10	-1.04343e-10	-1.04343e-10	1.67674e-11	1.67674e-11	1.67674e-11	1.67674e-11		9.65735e-09	9.65735e-09
				278	278	278				1.56795e-09	1.56795e-09	1.56795e-09	3.04412e-09	3.04412e-09	3.04412e-09	3.04412e-09	6.55015e-08	6.55015e-08	6.55015e-08	6.55015e-08	6.33259e-06	6.33259e-06	6.33259e-06	6.33259e-06	1.70268e-06	1.70268e-06	1.70268e-06	1.70268e-06	-1.07324e-10	-1.07324e-10	-1.07324e-10	-1.07324e-10	1.72465e-11	1.72465e-11	1.72465e-11	1.72465e-11		1.24133e-08	1.24133e-08
				278	278	278				1.60623e-09	1.60623e-09	1.60623e-09	3.37487e-09	3.37487e-09	3.37487e-09	3.37487e-09	6.97311e-08	6.97311e-08	6.97311e-08	6.97311e-08	6.66775e-06	6.66775e-06	6.66775e-06	6.66775e-06	1.72335e-06	1.72335e-06	1.72335e-06	1.72335e-06	-1.10305e-10	-1.10305e-10	-1.10305e-10	-1.10305e-10	1.77256e-11	1.77256e-11	1.77256e-11	1.77256e-11		1.59346e-08	1.59346e-08
				278	278	278				1.64724e-09	1.64724e-09	1.64724e-09	3.72546e-09	3.72546e-09	3.72546e-09	3.72546e-09	7.4075e-08	7.4075e-08	7.4075e-08	7.4075e-08	7.00553e-06	7.00553e-06	7.00553e-06	7.00553e-06	1.74521e-06	1.74521e-06	1.74521e-06	1.74521e-06	-1.13286e-10	-1.13286e-10	-1.13286e-10	-1.13286e-10	1.82046e-11	1.82046e-11	1.82046e-11	1.82046e-11		2.04328e-08	2.04328e-08
				278	278	278				1.68779e-09	1.68779e-09	1.68779e-09	4.09615e-09	4.09615e-09	4.09615e-09	4.09615e-09	7.84703e-08	7.84703e-08	7.84703e-08	7.84703e-08	7.3458e-06	7.3458e-06	7.3458e-06	7.3458e-06	1.76656e-06	1.76656e-06	1.76656e-06	1.76656e-06	-1.14628e-10	-1.14628e-10	-1.14628e-10	-1.14628e-10	1.84202e-11	1.84202e-11	1.84202e-11	1.84202e-11		2.61776e-08	2.61776e-08
				278	278	278				1.69693e-09	1.69693e-09	1.69693e-09	4.48201e-09	4.48201e-09	4.48201e-09	4.48201e-09	8.31369e-08	8.31369e-08	8.31369e-08	8.31369e-08	7.684e-06	7.684e-06	7.684e-06	7.684e-06	1.77133e-06	1.77133e-06	1.77133e-06	1.77133e-06	-9.62751e-11	-9.62751e-11	-9.62751e-11	-9.62751e-11	1.05772e-11	1.05772e-11	1.05772e-11	1.05772e-11		3.35134e-08	3.35134e-08
				278	278	278				1.66636e-09	1.66636e-09	1.66636e-09	4.87837e-09	4.87837e-09	4.87837e-09	4.87837e-09	8.80546e-08	8.80546e-08	8.80546e-08	8.80546e-08	8.01656e-06	8.01656e-06	8.01656e-06	8.01656e-06	1.75531e-06	1.75531e-06	1.75531e-06	1.75531e-06	-1.0168e-10	-1.0168e-10	-1.0168e-10	-1.0168e-10	1.1222e-11	1.1222e-11	1.1222e-11	1.1222e-11		4.28793e-08	4.28793e-08
				278	278	278				1.59935e-09	1.59935e-09	1.59935e-09	5.28619e-09	5.28619e-09	5.28619e-09	5.28619e-09	9.33014e-08	9.33014e-08	9.33014e-08	9.33014e-08	8.34493e-06	8.34493e-06	8.34493e-06	8.34493e-06	1.71965e-06	1.71965e-06	1.71965e-06	1.71965e-06	-1.09285e-10	-1.09285e-10	-1.09285e-10	-1.09285e-10	1.22376e-11	1.22376e-11	1.22376e-11	1.22376e-11		5.48357e-08	5.48357e-08
				278	278	278				1.50151e-09	1.50151e-09	1.50151e-09	5.70614e-09	5.70614e-09	5.70614e-09	5.70614e-09	9.85473e-08	9.85473e-08	9.85473e-08	9.85473e-08	8.67007e-06	8.67007e-06	8.67007e-06	8.67007e-06	1.66622e-06	1.66622e-06	1.66622e-06	1.66622e-06	-1.09831e-10	-1.09831e-10	-1.09831e-10	-1.09831e-10	1.24214e-11	1.24214e-11	1.24214e-11	1.24214e-11		7.00982e-08	7.00982e-08
				278	278	278				1.38242e-09	1.38242e-09	1.38242e-09	6.13839e-09	6.13839e-09	6.13839e-09	6.13839e-09	1.03842e-07	1.03842e-07	1.03842e-07	1.03842e-07	8.99245e-06	8.99245e-06	8.99245e-06	8.99245e-06	1.59878e-06	1.59878e-06	1.59878e-06	1.59878e-06	-1.11227e-10	-1.11227e-10	-1.11227e-10	-1.11227e-10	1.26591e-11	1.26591e-11	1.26591e-11	1.26591e-11		8.95796e-08	8.95796e-08
				278	278	278				1.23227e-09	1.23227e-09	1.23227e-09	6.57878e-09	6.57878e-09	6.57878e-09	6.57878e-09	1.06561e-07	1.06561e-07	1.06561e-07	1.06561e-07	9.30945e-06	9.30945e-06	9.30945e-06	9.30945e-06	1.50946e-06	1.50946e-06	1.50946e-06	1.50946e-06	-5.56413e-11	-5.56413e-11	-5.56413e-11	-5.56413e-11	5.99673e-12	5.99673e-12	5.99673e-12	5.99673e-12		1.14445e-07	1.14445e-07
				278	278	278				1.0512e-09	1.0512e-09	1.0512e-09	7.02364e-09	7.02364e-09	7.02364e-09	7.02364e-09	1.09632e-07	1.09632e-07	1.09632e-07	1.09632e-07	9.61905e-06	9.61905e-06	9.61905e-06	9.61905e-06	1.39415e-06	1.39415e-06	1.39415e-06	1.39415e-06	-6.31847e-11	-6.31847e-11	-6.31847e-11	-6.31847e-11	6.88788e-12	6.88788e-12	6.88788e-12	6.88788e-12		1.46182e-07	1.46182e-07
				278	278	278				8.43524e-10	8.43524e-10	8.43524e-10	7.47581e-09	7.47581e-09	7.47581e-09	7.47581e-09	1.14109e-07	1.14109e-07	1.14109e-07	1.14109e-07	9.92385e-06	9.92385e-06	9.92385e-06	9.92385e-06	1.24887e-06	1.24887e-06	1.24887e-06	1.24887e-06	-9.36942e-11	-9.36942e-11	-9.36942e-11	-9.36942e-11	1.05757e-11	1.05757e-11	1.05757e-11	1.05757e-11		1.86686e-07	1.86686e-07
				278	278	278				6.117e-10	6.117e-10	6.117e-10	7.93861e-09	7.93861e-09	7.93861e-09	7.93861e-09	1.19185e-07	1.19185e-07	1.19185e-07	1.19185e-07	1.02264e-05	1.02264e-05	1.02264e-05	1.02264e-05	1.0635e-06	1.0635e-06	1.0635e-06	1.0635e-06	-1.07175e-10	-1.07175e-10	-1.07175e-10	-1.07175e-10	1.23071e-11	1.23071e-11	1.23071e-11	1.23071e-11		2.38381e-07	2.38381e-07
				278	278	278				3.60837e-10	3.60837e-10	3.60837e-10	8.41369e-09	8.41369e-09	8.41369e-09	8.41369e-09	1.24584e-07	1.24584e-07	1.24584e-07	1.24584e-07	1.0528e-05	1.0528e-05	1.0528e-05	1.0528e-05	8.16816e-07	8.16816e-07	8.16816e-07	8.16816e-07	-1.14593e-10	-1.14593e-10	-1.14593e-10	-1.14593e-10	1.32932e-11	1.32932e-11	1.32932e-11	1.32932e-11		3.04357e-07	3.04357e-07
				278	278	278				2.93732e-10	2.93732e-10	2.93732e-10	8.90185e-09	8.90185e-09	8.90185e-09	8.90185e-09	1.30136e-07	1.30136e-07	1.30136e-07	1.30136e-07	1.08291e-05	1.08291e-05	1.08291e-05	1.08291e-05	7.3696e-07	7.3696e-07	7.3696e-07	7.3696e-07	-1.18197e-10	-1.18197e-10	-1.18197e-10	-1.18197e-10	1.37909e-11	1.37909e-11	1.37909e-11	1.37909e-11		3.88559e-07	3.88559e-07
				278	278	278				2.94504e-10	2.94504e-10	2.97581e-10	9.40363e-09	9.40502e-09	9.40363e-09	9.40502e-09	1.3566e-07	1.35683e-07	1.3566e-07	1.35682e-07	1.11301e-05	1.11309e-05	1.11301e-05	1.11309e-05	7.37928e-07	7.41773e-07	7.37928e-07	7.41773e-07	-1.21978e-10	-1.281e-10	-1.21978e-10	-1.28099e-10	1.42988e-11	1.65134e-11	1.42987e-11	1.65115e-11		4.96022e-07	4.96022e-07
				278	278	278				2.94018e-10	2.94018e-10	3.07136e-10	9.91957e-09	9.92651e-09	9.91957e-09	9.92651e-09	1.41163e-07	1.41234e-07	1.41163e-07	1.4123e-07	1.14314e-05	1.14353e-05	1.14314e-05	1.14353e-05	7.37319e-07	7.53588e-07	7.37319e-07	7.53588e-07	-1.2591e-10	-1.38155e-10	-1.2591e-10	-1.38152e-10	1.48277e-11	1.92569e-11	1.48275e-11	1.92532e-11		6.33174e-07	6.33174e-07
				278	278	278				2.94473e-10	2.94473e-10	3.28084e-10	1.04502e-08	1.04696e-08	1.04502e-08	1.04696e-08	1.46649e-07	1.4679e-07	1.46648e-07	1.46782e-07	1.17331e-05	1.1744e-05	1.17331e-05	1.1744e-05	7.37889e-07	7.78863e-07	7.37889e-07	7.78863e-07	-1.29901e-10	-1.48268e-10	-1.29901e-10	-1.48263e-10	1.53599e-11	2.20037e-11	1.53597e-11	2.19982e-11		8.08213e-07	8.08214e-07
				278	278	278				2.96446e-10	2.96446e-10	3.64137e-10	1.09961e-08	1.10376e-08	1.09961e-08	1.10376e-08	1.52133e-07	1.52369e-07	1.52132e-07	1.52355e-07	1.20357e-05	1.20584e-05	1.20357e-05	1.20584e-05	7.40358e-07	8.20542e-07	7.40358e-07	8.20542e-07	-1.34211e-10	-1.587e-10	-1.34211e-10	-1.58694e-10	1.59247e-11	2.47831e-11	1.59244e-11	2.47758e-11		1.0316e-06	1.03161e-06
				278	278	278				3.1641e-10	3.1641e-10	4.3458e-10	1.1558e-08	1.16339e-08	1.1558e-08	1.16338e-08	1.57652e-07	1.58006e-07	1.57652e-07	1.57986e-07	1.23393e-05	1.23798e-05	1.23393e-05	1.23798e-05	7.64881e-07	8.96403e-07	7.64881e-07	8.96403e-07	-1.39345e-10	-1.69956e-10	-1.39345e-10	-1.69949e-10	1.6593e-11	2.76659e-11	1.65926e-11	2.76568e-11		1.31671e-06	1.31671e-06
				278	278	278				3.42302e-10	3.42302e-10	5.29877e-10	1.21363e-08	1.22617e-08	1.21363e-08	1.22616e-08	1.6315e-07	1.63645e-07	1.63149e-07	1.63617e-07	1.26443e-05	1.27094e-05	1.26443e-05	1.27094e-05	7.9556e-07	9.8982e-07	7.9556e-07	9.8982e-07	-1.43231e-10	-1.79964e-10	-1.43231e-10	-1.79956e-10	1.71108e-11	3.03984e-11	1.71104e-11	3.03875e-11		1.68056e-06	1.68057e-06
				278	278	278				3.61332e-10	3.61332e-10	6.39511e-10	1.27318e-08	1.29242e-08	1.27318e-08	1.2924e-08	1.68623e-07	1.69284e-07	1.68622e-07	1.69247e-07	1.29508e-05	1.30483e-05	1.29508e-05	1.30482e-05	8.17375e-07	1.08741e-06	8.17375e-07	1.08741e-06	-1.47078e-10	-1.89934e-10	-1.47078e-10	-1.89924e-10	1.76236e-11	3.31257e-11	1.76231e-11	3.3113e-11		2.14493e-06	2.14494e-06
				278	278	278				3.76374e-10	3.76374e-10	7.68391e-10	1.33448e-08	1.36246e-08	1.33448e-08	1.36244e-08	1.74096e-07	1.74945e-07	1.74094e-07	1.74897e-07	1.32589e-05	1.33972e-05	1.32589e-05	1.33971e-05	8.34216e-07	1.19195e-06	8.34216e-07	1.19195e-06	-1.51412e-10	-2.0039e-10	-1.51411e-10	-2.00378e-10	1.81943e-11	3.5911e-11	1.81937e-11	3.58964e-11		2.73756e-06	2.73759e-06
				278	278	278				3.90023e-10	3.90023e-10	9.20944e-10	1.3976e-08	1.43661e-08	1.3976e-08	1.43658e-08	1.79584e-07	1.80645e-07	1.79582e-07	1.80586e-07	1.35688e-05	1.37569e-05	1.35688e-05	1.37568e-05	8.49207e-07	1.30492e-06	8.49207e-07	1.30492e-06	-1.56131e-10	-2.11231e-10	-1.5613e-10	-2.11218e-10	1.88137e-11	3.8745e-11	1.88131e-11	3.87287e-11		3.4939e-06	3.49394e-06
				278	278	278				4.03222e-10	4.03222e-10	1.09976e-09	1.4626e-08	1.5152e-08	1.4626e-08	1.51515e-08	1.85094e-07	1.8639e-07	1.85091e-07	1.86318e-07	1.38808e-05	1.41282e-05	1.38808e-05	1.4128e-05	8.63457e-07	1.42599e-06	8.63457e-07	1.42599e-06	-1.60963e-10	-2.22186e-10	-1.60963e-10	-2.22172e-10	1.9451e-11	4.15969e-11	1.94503e-11	4.15787e-11		4.45916e-06	4.45922e-06
				278	278	278				4.16233e-10	4.16233e-10	1.28563e-09	1.52954e-08	1.59853e-08	1.52954e-08	1.59847e-08	1.9054e-07	1.92096e-07	1.90536e-07	1.92009e-07	1.41949e-05	1.45115e-05	1.41949e-05	1.45112e-05	8.77277e-07	1.54179e-06	8.77277e-07	1.54179e-06	-1.64215e-10	-2.3156e-10	-1.64214e-10	-2.31544e-10	1.99494e-11	4.43098e-11	1.99486e-11	4.42898e-11		5.69104e-06	5.69113e-06
				278	278	278				4.28939e-10	4.28939e-10	1.4712e-09	1.59847e-08	1.68691e-08	1.59846e-08	1.68683e-08	1.95855e-07	1.97694e-07	1.95851e-07	1.97592e-07	1.45112e-05	1.49072e-05	1.45112e-05	1.49069e-05	8.90566e-07	1.64932e-06	8.90566e-07	1.64932e-06	-1.66486e-10	-2.39953e-10	-1.66485e-10	-2.39936e-10	2.04408e-11	4.70159e-11	2.04399e-11	4.69941e-11		7.2632e-06	7.26332e-06
				278	278	278				4.41143e-10	4.41143e-10	1.65626e-09	1.66942e-08	1.78063e-08	1.66942e-08	1.78054e-08	2.0097e-07	2.03116e-07	2.00965e-07	2.02997e-07	1.48298e-05	1.53157e-05	1.48298e-05	1.53154e-05	9.03147e-07	1.74998e-06	9.03147e-07	1.74998e-06	-1.6779e-10	-2.4738e-10	-1.6779e-10	-2.47361e-10	2.09336e-11	4.97233e-11	2.09327e-11	4.96997e-11		9.26963e-06	9.26979e-06
				278	278	278				4.52376e-10	4.52376e-10	1.84036e-09	1.74245e-08	1.88e-08	1.74245e-08	1.87988e-08	2.0579e-07	2.08265e-07	2.05784e-07	2.08128e-07	1.51507e-05	1.57373e-05	1.51506e-05	1.57368e-05	9.14573e-07	1.84467e-06	9.14573e-07	1.84467e-06	-1.67592e-10	-2.53304e-10	-1.67592e-10	-2.53284e-10	2.13772e-11	5.23814e-11	2.13762e-11	5.2356e-11		1.18303e-05	1.18305e-05
				278	278	278				4.61827e-10	4.61827e-10	2.02267e-09	1.81759e-08	1.98529e-08	1.81759e-08	1.98515e-08	2.10232e-07	2.13061e-07	2.10226e-07	2.12904e-07	1.54739e-05	1.6172e-05	1.54739e-05	1.61714e-05	9.24077e-07	1.93389e-06	9.24077e-07	1.93389e-06	-1.66259e-10	-2.58093e-10	-1.66258e-10	-2.58072e-10	2.18232e-11	5.5042e-11	2.18221e-11	5.50148e-11		1.50982e-05	1.50985e-05
				278	278	278				0	0	0	1.89488e-08	2.09679e-08	1.89487e-08	2.09662e-08	2.14235e-07	2.17441e-07	2.14228e-07	2.17263e-07	1.57994e-05	1.66199e-05	1.57994e-05	1.66192e-05	0	0	0	0	-1.63926e-10	-2.61882e-10	-1.63925e-10	-2.6186e-10	2.223e-11	5.76634e-11	2.22288e-11	5.76343e-11		1.92688e-05	1.92692e-05
				278	278	278				0	0	0	1.97435e-08	2.21478e-08	1.97434e-08	2.21458e-08	2.17814e-07	2.21421e-07	2.17806e-07	2.21221e-07	1.61273e-05	1.70811e-05	1.61273e-05	1.70803e-05	0	0	0	0	-1.61901e-10	-2.65979e-10	-1.619e-10	-2.65955e-10	2.26639e-11	6.03119e-11	2.26626e-11	6.0281e-11		2.45915e-05	2.4592e-05
				278	278	278				0	0	0	2.05604e-08	2.33953e-08	2.05603e-08	2.3393e-08	2.20964e-07	2.24996e-07	2.20955e-07	2.24772e-07	1.64576e-05	1.75556e-05	1.64576e-05	1.75547e-05	0	0	0	0	-1.59827e-10	-2.70027e-10	-1.59826e-10	-2.70002e-10	2.31094e-11	6.29719e-11	2.3108e-11	6.29392e-11		3.13843e-05	3.1385e-05
				278	278	278				0	0	0	2.13999e-08	2.47134e-08	2.13998e-08	2.47107e-08	2.23688e-07	2.28168e-07	2.23678e-07	2.27919e-07	1.67902e-05	1.80434e-05	1.67902e-05	1.80424e-05	0	0	0	0	-1.57957e-10	-2.7428e-10	-1.57956e-10	-2.74253e-10	2.36097e-11	6.56869e-11	2.36083e-11	6.56524e-11		4.00535e-05	4.00544e-05
				278	278	278				0	0	0	2.22624e-08	2.61049e-08	2.22623e-08	2.61017e-08	2.25976e-07	2.30928e-07	2.25965e-07	2.30652e-07	1.71253e-05	1.85444e-05	1.71252e-05	1.85432e-05	0	0	0	0	-1.56037e-10	-2.78482e-10	-1.56036e-10	-2.78454e-10	2.41382e-11	6.84299e-11	2.41367e-11	6.83936e-11		5.11173e-05	5.11184e-05
				278	278	278				0	0	0	2.31485e-08	2.75725e-08	2.31484e-08	2.75688e-08	2.2781e-07	2.33256e-07	2.27798e-07	2.32954e-07	1.74628e-05	1.90585e-05	1.74627e-05	1.90572e-05	0	0	0	0	-1.53732e-10	-2.823e-10	-1.53731e-10	-2.8227e-10	2.46281e-11	7.11345e-11	2.46266e-11	7.10963e-11		6.52371e-05	6.52385e-05
				278	278	278				0	0	0	2.40586e-08	2.9119e-08	2.40584e-08	2.91149e-08	2.29191e-07	2.35156e-07	2.29177e-07	2.34824e-07	1.78027e-05	1.95857e-05	1.78026e-05	1.95843e-05	0	0	0	0	-1.51568e-10	-2.86258e-10	-1.51567e-10	-2.86227e-10	2.51585e-11	7.38794e-11	2.51569e-11	7.38394e-11		8.32571e-05	8.3259e-05
				278	278	278				0	0	0	2.49931e-08	3.07474e-08	2.49929e-08	3.07426e-08	2.3012e-07	2.36628e-07	2.30106e-07	2.36266e-07	1.81452e-05	2.01259e-05	1.81451e-05	2.01243e-05	0	0	0	0	-1.49519e-10	-2.9033e-10	-1.49517e-10	-2.90298e-10	2.57171e-11	7.66526e-11	2.57154e-11	7.66108e-11		0.000106255	0.000106257
				278	278	278				0	0	0	2.59525e-08	3.24603e-08	2.59523e-08	3.2455e-08	2.30594e-07	2.37668e-07	2.30579e-07	2.37274e-07	1.84902e-05	2.06789e-05	1.84901e-05	2.06772e-05	0	0	0	0	-1.47569e-10	-2.94503e-10	-1.47568e-10	-2.9447e-10	2.63341e-11	7.94842e-11	2.63324e-11	7.94406e-11		0.000135604	0.000135608
				278	278	278				0	0	0	2.69376e-08	3.42608e-08	2.69373e-08	3.42548e-08	2.30596e-07	2.38258e-07	2.30579e-07	2.37832e-07	1.88378e-05	2.12447e-05	1.88377e-05	2.12428e-05	0	0	0	0	-1.45398e-10	-2.98455e-10	-1.45397e-10	-2.9842e-10	2.69563e-11	8.2321e-11	2.69545e-11	8.22755e-11		0.000173061	0.000173065
				二氧化碳浓度	二氧化碳浓度	二氧化碳浓度				甲烷浓度	甲烷浓度	甲烷浓度	一氧化二氮浓度	一氧化二氮浓度	一氧化二氮浓度	一氧化二氮浓度	二氧化碳有效强迫辐射	二氧化碳有效强迫辐射	二氧化碳有效强迫辐射	二氧化碳有效强迫辐射	一氧化二氮有效强迫辐射	一氧化二氮有效强迫辐射	一氧化二氮有效强迫辐射	一氧化二氮有效强迫辐射	甲烷有效强迫辐射	甲烷有效强迫辐射	甲烷有效强迫辐射	甲烷有效强迫辐射	气溶胶有效强迫辐射	气溶胶有效强迫辐射	气溶胶有效强迫辐射	气溶胶有效强迫辐射	拖尾有效强迫辐射	拖尾有效强迫辐射	拖尾有效强迫辐射	拖尾有效强迫辐射		温度变化	温度变化
				CCO2	CCO2	CCO2				CCH4	CCH4	CCH4	CN2O	CN2O	CN2O	CN2O	FCO2（W/m2）	FCO2（W/m2）	FCO2（W/m2）	FCO2（W/m2）	FN2O（W/m2）	FN2O（W/m2）	FN2O（W/m2）	FN2O（W/m2）	FCH4（W/m2）	FCH4（W/m2）	FCH4（W/m2）	FCH4（W/m2）	Fair	Fair	Fair	Fair	Fcon	Fcon	Fcon	Fcon		T	T
				0	0	0				0	0	0	0	0	0	0	#NAME?	#NAME?	#NAME?	#NAME?	0	0	0	0	0	0	0	0	-5.81338e-11	-5.81338e-11	-5.81338e-11	-5.81338e-11	9.34186e-12	9.34186e-12	9.34186e-12	9.34186e-12		0	0
				278	278	278				2.54547e-11	2.54547e-11	2.54547e-11	5.94015e-12	5.94015e-12	5.94015e-12	5.94015e-12	2.25791e-09	2.25791e-09	2.25791e-09	2.25791e-09	2.79737e-07	2.79737e-07	2.79737e-07	2.79737e-07	2.16946e-07	2.16946e-07	2.16946e-07	2.16946e-07	-5.88791e-11	-5.88791e-11	-5.88791e-11	-5.88791e-11	9.46162e-12	9.46162e-12	9.46162e-12	9.46162e-12		5.20518e-12	5.20518e-12
				278	278	278				7.24929e-11	7.24929e-11	7.24929e-11	2.37869e-11	2.37869e-11	2.37869e-11	2.37869e-11	4.54417e-09	4.54417e-09	4.54417e-09	4.54417e-09	5.59784e-07	5.59784e-07	5.59784e-07	5.59784e-07	3.66114e-07	3.66114e-07	3.66114e-07	3.66114e-07	-5.96244e-11	-5.96244e-11	-5.96244e-11	-5.96244e-11	9.58139e-12	9.58139e-12	9.58139e-12	9.58139e-12		1.63722e-11	1.63722e-11
				278	278	278				1.39217e-10	1.39217e-10	1.39217e-10	5.35927e-11	5.35927e-11	5.35927e-11	5.35927e-11	6.859e-09	6.859e-09	6.859e-09	6.859e-09	8.40241e-07	8.40241e-07	8.40241e-07	8.40241e-07	5.07359e-07	5.07359e-07	5.07359e-07	5.07359e-07	-6.03697e-11	-6.03697e-11	-6.03697e-11	-6.03697e-11	9.70116e-12	9.70116e-12	9.70116e-12	9.70116e-12		3.5089e-11	3.5089e-11
				278	278	278				2.23925e-10	2.23925e-10	2.23925e-10	9.54094e-11	9.54094e-11	9.54094e-11	9.54094e-11	9.20242e-09	9.20242e-09	9.20242e-09	9.20242e-09	1.12111e-06	1.12111e-06	1.12111e-06	1.12111e-06	6.43457e-07	6.43457e-07	6.43457e-07	6.43457e-07	-6.1115e-11	-6.1115e-11	-6.1115e-11	-6.1115e-11	9.82093e-12	9.82093e-12	9.82093e-12	9.82093e-12		6.34106e-11	6.34106e-11
				278	278	278				3.25307e-10	3.25307e-10	3.25307e-10	1.49364e-10	1.49364e-10	1.49364e-10	1.49364e-10	1.1603e-08	1.1603e-08	1.1603e-08	1.1603e-08	1.40273e-06	1.40273e-06	1.40273e-06	1.40273e-06	7.75559e-07	7.75559e-07	7.75559e-07	7.75559e-07	-6.26056e-11	-6.26056e-11	-6.26056e-11	-6.26056e-11	1.00605e-11	1.00605e-11	1.00605e-11	1.00605e-11		1.03976e-10	1.03976e-10
				278	278	278				4.4227e-10	4.4227e-10	4.4227e-10	2.15657e-10	2.15657e-10	2.15657e-10	2.15657e-10	1.40607e-08	1.40607e-08	1.40607e-08	1.40607e-08	1.68551e-06	1.68551e-06	1.68551e-06	1.68551e-06	9.04299e-07	9.04299e-07	9.04299e-07	9.04299e-07	-6.40963e-11	-6.40963e-11	-6.40963e-11	-6.40963e-11	1.03e-11	1.03e-11	1.03e-11	1.03e-11		1.60163e-10	1.60163e-10
				278	278	278				5.74055e-10	5.74055e-10	5.74055e-10	2.94563e-10	2.94563e-10	2.94563e-10	2.94563e-10	1.66042e-08	1.66042e-08	1.66042e-08	1.66042e-08	1.96988e-06	1.96988e-06	1.96988e-06	1.96988e-06	1.03026e-06	1.03026e-06	1.03026e-06	1.03026e-06	-6.63322e-11	-6.63322e-11	-6.63322e-11	-6.63322e-11	1.06593e-11	1.06593e-11	1.06593e-11	1.06593e-11		2.36293e-10	2.36293e-10
				278	278	278				7.2006e-10	7.2006e-10	7.2006e-10	3.86429e-10	3.86429e-10	3.86429e-10	3.86429e-10	1.92334e-08	1.92334e-08	1.92334e-08	1.92334e-08	2.25624e-06	2.25624e-06	2.25624e-06	2.25624e-06	1.15386e-06	1.15386e-06	1.15386e-06	1.15386e-06	-6.85681e-11	-6.85681e-11	-6.85681e-11	-6.85681e-11	1.10186e-11	1.10186e-11	1.10186e-11	1.10186e-11		3.37893e-10	3.37893e-10
				278	278	278				8.79746e-10	8.79746e-10	8.79746e-10	4.916e-10	4.916e-10	4.916e-10	4.916e-10	2.19483e-08	2.19483e-08	2.19483e-08	2.19483e-08	2.54482e-06	2.54482e-06	2.54482e-06	2.54482e-06	1.2754e-06	1.2754e-06	1.2754e-06	1.2754e-06	-7.0804e-11	-7.0804e-11	-7.0804e-11	-7.0804e-11	1.13779e-11	1.13779e-11	1.13779e-11	1.13779e-11		4.72017e-10	4.72017e-10
				278	278	278				1.05529e-09	1.05529e-09	1.05529e-09	6.11319e-10	6.11319e-10	6.11319e-10	6.11319e-10	2.50919e-08	2.50919e-08	2.50919e-08	2.50919e-08	2.83782e-06	2.83782e-06	2.83782e-06	2.83782e-06	1.39687e-06	1.39687e-06	1.39687e-06	1.39687e-06	-8.19836e-11	-8.19836e-11	-8.19836e-11	-8.19836e-11	1.31744e-11	1.31744e-11	1.31744e-11	1.31744e-11		6.47718e-10	6.47718e-10
				278	278	278				1.07401e-09	1.07401e-09	1.07401e-09	7.46897e-10	7.46897e-10	7.46897e-10	7.46897e-10	2.83498e-08	2.83498e-08	2.83498e-08	2.83498e-08	3.13676e-06	3.13676e-06	3.13676e-06	3.13676e-06	1.4092e-06	1.4092e-06	1.4092e-06	1.4092e-06	-8.49648e-11	-8.49648e-11	-8.49648e-11	-8.49648e-11	1.36535e-11	1.36535e-11	1.36535e-11	1.36535e-11		8.75425e-10	8.75425e-10
				278	278	278				1.10907e-09	1.10907e-09	1.10907e-09	8.98652e-10	8.98652e-10	8.98652e-10	8.98652e-10	3.16649e-08	3.16649e-08	3.16649e-08	3.16649e-08	3.4407e-06	3.4407e-06	3.4407e-06	3.4407e-06	1.43202e-06	1.43202e-06	1.43202e-06	1.43202e-06	-8.64554e-11	-8.64554e-11	-8.64554e-11	-8.64554e-11	1.3893e-11	1.3893e-11	1.3893e-11	1.3893e-11		1.16968e-09	1.16968e-09
				278	278	278				1.14993e-09	1.14993e-09	1.14993e-09	1.06675e-09	1.06675e-09	1.06675e-09	1.06675e-09	3.50371e-08	3.50371e-08	3.50371e-08	3.50371e-08	3.74872e-06	3.74872e-06	3.74872e-06	3.74872e-06	1.45816e-06	1.45816e-06	1.45816e-06	1.45816e-06	-8.7946e-11	-8.7946e-11	-8.7946e-11	-8.7946e-11	1.41326e-11	1.41326e-11	1.41326e-11	1.41326e-11		1.54896e-09	1.54896e-09
				278	278	278				1.19675e-09	1.19675e-09	1.19675e-09	1.25152e-09	1.25152e-09	1.25152e-09	1.25152e-09	3.85237e-08	3.85237e-08	3.85237e-08	3.85237e-08	4.06041e-06	4.06041e-06	4.06041e-06	4.06041e-06	1.48755e-06	1.48755e-06	1.48755e-06	1.48755e-06	-9.09272e-11	-9.09272e-11	-9.09272e-11	-9.09272e-11	1.46116e-11	1.46116e-11	1.46116e-11	1.46116e-11		2.03683e-09	2.03683e-09
				278	278	278				1.24832e-09	1.24832e-09	1.24832e-09	1.45341e-09	1.45341e-09	1.45341e-09	1.45341e-09	4.21245e-08	4.21245e-08	4.21245e-08	4.21245e-08	4.37567e-06	4.37567e-06	4.37567e-06	4.37567e-06	1.51926e-06	1.51926e-06	1.51926e-06	1.51926e-06	-9.39085e-11	-9.39085e-11	-9.39085e-11	-9.39085e-11	1.50907e-11	1.50907e-11	1.50907e-11	1.50907e-11		2.66338e-09	2.66338e-09
				278	278	278				1.3043e-09	1.3043e-09	1.3043e-09	1.67289e-09	1.67289e-09	1.67289e-09	1.67289e-09	4.58397e-08	4.58397e-08	4.58397e-08	4.58397e-08	4.69445e-06	4.69445e-06	4.69445e-06	4.69445e-06	1.55295e-06	1.55295e-06	1.55295e-06	1.55295e-06	-9.68897e-11	-9.68897e-11	-9.68897e-11	-9.68897e-11	1.55698e-11	1.55698e-11	1.55698e-11	1.55698e-11		3.46698e-09	3.46698e-09
				278	278	278				1.36332e-09	1.36332e-09	1.36332e-09	1.91041e-09	1.91041e-09	1.91041e-09	1.91041e-09	4.96692e-08	4.96692e-08	4.96692e-08	4.96692e-08	5.01666e-06	5.01666e-06	5.01666e-06	5.01666e-06	1.5877e-06	1.5877e-06	1.5877e-06	1.5877e-06	-9.98709e-11	-9.98709e-11	-9.98709e-11	-9.98709e-11	1.60488e-11	1.60488e-11	1.60488e-11	1.60488e-11		4.49659e-09	4.49659e-09
				278	278	278				1.42448e-09	1.42448e-09	1.42448e-09	2.16628e-09	2.16628e-09	2.16628e-09	2.16628e-09	5.35558e-08	5.35558e-08	5.35558e-08	5.35558e-08	5.34205e-06	5.34205e-06	5.34205e-06	5.34205e-06	1.62292e-06	1.62292e-06	1.62292e-06	1.62292e-06	-1.01362e-10	-1.01362e-10	-1.01362e-10	-1.01362e-10	1.62884e-11	1.62884e-11	1.62884e-11	1.62884e-11		5.81472e-09	5.81472e-09
				278	278	278				1.48635e-09	1.48635e-09	1.48635e-09	2.44034e-09	2.44034e-09	2.44034e-09	2.44034e-09	5.73853e-08	5.73853e-08	5.73853e-08	5.73853e-08	5.66992e-06	5.66992e-06	5.66992e-06	5.66992e-06	1.65779e-06	1.65779e-06	1.65779e-06	1.65779e-06	-9.98709e-11	-9.98709e-11	-9.98709e-11	-9.98709e-11	1.60488e-11	1.60488e-11	1.60488e-11	1.60488e-11		7.50109e-09	7.50109e-09
				278	278	278				1.53098e-09	1.53098e-09	1.53098e-09	2.73276e-09	2.73276e-09	2.73276e-09	2.73276e-09	6.13862e-08	6.13862e-08	6.13862e-08	6.13862e-08	6e-06	6e-06	6e-06	6e-06	1.68249e-06	1.68249e-06	1.68249e-06	1.68249e-06	-1.04343e-10	-1.04343e-10	-1.04343e-10	-1.04343e-10	1.67674e-11	1.67674e-11	1.67674e-11	1.67674e-11		9.65735e-09	9.65735e-09
				278	278	278				1.56795e-09	1.56795e-09	1.56795e-09	3.04412e-09	3.04412e-09	3.04412e-09	3.04412e-09	6.55015e-08	6.55015e-08	6.55015e-08	6.55015e-08	6.33259e-06	6.33259e-06	6.33259e-06	6.33259e-06	1.70268e-06	1.70268e-06	1.70268e-06	1.70268e-06	-1.07324e-10	-1.07324e-10	-1.07324e-10	-1.07324e-10	1.72465e-11	1.72465e-11	1.72465e-11	1.72465e-11		1.24133e-08	1.24133e-08
				278	278	278				1.60623e-09	1.60623e-09	1.60623e-09	3.37487e-09	3.37487e-09	3.37487e-09	3.37487e-09	6.97311e-08	6.97311e-08	6.97311e-08	6.97311e-08	6.66775e-06	6.66775e-06	6.66775e-06	6.66775e-06	1.72335e-06	1.72335e-06	1.72335e-06	1.72335e-06	-1.10305e-10	-1.10305e-10	-1.10305e-10	-1.10305e-10	1.77256e-11	1.77256e-11	1.77256e-11	1.77256e-11		1.59346e-08	1.59346e-08
				278	278	278				1.64724e-09	1.64724e-09	1.64724e-09	3.72546e-09	3.72546e-09	3.72546e-09	3.72546e-09	7.4075e-08	7.4075e-08	7.4075e-08	7.4075e-08	7.00553e-06	7.00553e-06	7.00553e-06	7.00553e-06	1.74521e-06	1.74521e-06	1.74521e-06	1.74521e-06	-1.13286e-10	-1.13286e-10	-1.13286e-10	-1.13286e-10	1.82046e-11	1.82046e-11	1.82046e-11	1.82046e-11		2.04328e-08	2.04328e-08
				278	278	278				1.68779e-09	1.68779e-09	1.68779e-09	4.09615e-09	4.09615e-09	4.09615e-09	4.09615e-09	7.84703e-08	7.84703e-08	7.84703e-08	7.84703e-08	7.3458e-06	7.3458e-06	7.3458e-06	7.3458e-06	1.76656e-06	1.76656e-06	1.76656e-06	1.76656e-06	-1.14628e-10	-1.14628e-10	-1.14628e-10	-1.14628e-10	1.84202e-11	1.84202e-11	1.84202e-11	1.84202e-11		2.61776e-08	2.61776e-08
				278	278	278				1.69693e-09	1.69693e-09	1.69693e-09	4.48201e-09	4.48201e-09	4.48201e-09	4.48201e-09	8.31369e-08	8.31369e-08	8.31369e-08	8.31369e-08	7.684e-06	7.684e-06	7.684e-06	7.684e-06	1.77133e-06	1.77133e-06	1.77133e-06	1.77133e-06	-9.62751e-11	-9.62751e-11	-9.62751e-11	-9.62751e-11	1.05772e-11	1.05772e-11	1.05772e-11	1.05772e-11		3.35134e-08	3.35134e-08
				278	278	278				1.66636e-09	1.66636e-09	1.66636e-09	4.87837e-09	4.87837e-09	4.87837e-09	4.87837e-09	8.80546e-08	8.80546e-08	8.80546e-08	8.80546e-08	8.01656e-06	8.01656e-06	8.01656e-06	8.01656e-06	1.75531e-06	1.75531e-06	1.75531e-06	1.75531e-06	-1.0168e-10	-1.0168e-10	-1.0168e-10	-1.0168e-10	1.1222e-11	1.1222e-11	1.1222e-11	1.1222e-11		4.28793e-08	4.28793e-08
				278	278	278				1.59935e-09	1.59935e-09	1.59935e-09	5.28619e-09	5.28619e-09	5.28619e-09	5.28619e-09	9.33014e-08	9.33014e-08	9.33014e-08	9.33014e-08	8.34493e-06	8.34493e-06	8.34493e-06	8.34493e-06	1.71965e-06	1.71965e-06	1.71965e-06	1.71965e-06	-1.09285e-10	-1.09285e-10	-1.09285e-10	-1.09285e-10	1.22376e-11	1.22376e-11	1.22376e-11	1.22376e-11		5.48357e-08	5.48357e-08
				278	278	278				1.50151e-09	1.50151e-09	1.50151e-09	5.70614e-09	5.70614e-09	5.70614e-09	5.70614e-09	9.85473e-08	9.85473e-08	9.85473e-08	9.85473e-08	8.67007e-06	8.67007e-06	8.67007e-06	8.67007e-06	1.66622e-06	1.66622e-06	1.66622e-06	1.66622e-06	-1.09831e-10	-1.09831e-10	-1.09831e-10	-1.09831e-10	1.24214e-11	1.24214e-11	1.24214e-11	1.24214e-11		7.00982e-08	7.00982e-08
				278	278	278				1.38242e-09	1.38242e-09	1.38242e-09	6.13839e-09	6.13839e-09	6.13839e-09	6.13839e-09	1.03842e-07	1.03842e-07	1.03842e-07	1.03842e-07	8.99245e-06	8.99245e-06	8.99245e-06	8.99245e-06	1.59878e-06	1.59878e-06	1.59878e-06	1.59878e-06	-1.11227e-10	-1.11227e-10	-1.11227e-10	-1.11227e-10	1.26591e-11	1.26591e-11	1.26591e-11	1.26591e-11		8.95796e-08	8.95796e-08
				278	278	278				1.23227e-09	1.23227e-09	1.23227e-09	6.57878e-09	6.57878e-09	6.57878e-09	6.57878e-09	1.06561e-07	1.06561e-07	1.06561e-07	1.06561e-07	9.30945e-06	9.30945e-06	9.30945e-06	9.30945e-06	1.50946e-06	1.50946e-06	1.50946e-06	1.50946e-06	-5.56413e-11	-5.56413e-11	-5.56413e-11	-5.56413e-11	5.99673e-12	5.99673e-12	5.99673e-12	5.99673e-12		1.14445e-07	1.14445e-07
				278	278	278				1.0512e-09	1.0512e-09	1.0512e-09	7.02364e-09	7.02364e-09	7.02364e-09	7.02364e-09	1.09632e-07	1.09632e-07	1.09632e-07	1.09632e-07	9.61905e-06	9.61905e-06	9.61905e-06	9.61905e-06	1.39415e-06	1.39415e-06	1.39415e-06	1.39415e-06	-6.31847e-11	-6.31847e-11	-6.31847e-11	-6.31847e-11	6.88788e-12	6.88788e-12	6.88788e-12	6.88788e-12		1.46182e-07	1.46182e-07
				278	278	278				8.43524e-10	8.43524e-10	8.43524e-10	7.47581e-09	7.47581e-09	7.47581e-09	7.47581e-09	1.14109e-07	1.14109e-07	1.14109e-07	1.14109e-07	9.92385e-06	9.92385e-06	9.92385e-06	9.92385e-06	1.24887e-06	1.24887e-06	1.24887e-06	1.24887e-06	-9.36942e-11	-9.36942e-11	-9.36942e-11	-9.36942e-11	1.05757e-11	1.05757e-11	1.05757e-11	1.05757e-11		1.86686e-07	1.86686e-07
				278	278	278				6.117e-10	6.117e-10	6.117e-10	7.93861e-09	7.93861e-09	7.93861e-09	7.93861e-09	1.19185e-07	1.19185e-07	1.19185e-07	1.19185e-07	1.02264e-05	1.02264e-05	1.02264e-05	1.02264e-05	1.0635e-06	1.0635e-06	1.0635e-06	1.0635e-06	-1.07175e-10	-1.07175e-10	-1.07175e-10	-1.07175e-10	1.23071e-11	1.23071e-11	1.23071e-11	1.23071e-11		2.38381e-07	2.38381e-07
				278	278	278				3.60837e-10	3.60837e-10	3.60837e-10	8.41369e-09	8.41369e-09	8.41369e-09	8.41369e-09	1.24584e-07	1.24584e-07	1.24584e-07	1.24584e-07	1.0528e-05	1.0528e-05	1.0528e-05	1.0528e-05	8.16816e-07	8.16816e-07	8.16816e-07	8.16816e-07	-1.14593e-10	-1.14593e-10	-1.14593e-10	-1.14593e-10	1.32932e-11	1.32932e-11	1.32932e-11	1.32932e-11		3.04357e-07	3.04357e-07
				278	278	278				2.93732e-10	2.93732e-10	2.93732e-10	8.90185e-09	8.90185e-09	8.90185e-09	8.90185e-09	1.30136e-07	1.30136e-07	1.30136e-07	1.30136e-07	1.08291e-05	1.08291e-05	1.08291e-05	1.08291e-05	7.3696e-07	7.3696e-07	7.3696e-07	7.3696e-07	-1.18197e-10	-1.18197e-10	-1.18197e-10	-1.18197e-10	1.37909e-11	1.37909e-11	1.37909e-11	1.37909e-11		3.88559e-07	3.88559e-07
				278	278	278				2.94504e-10	2.94504e-10	2.97581e-10	9.40363e-09	9.40502e-09	9.40363e-09	9.40502e-09	1.3566e-07	1.35683e-07	1.3566e-07	1.35682e-07	1.11301e-05	1.11309e-05	1.11301e-05	1.11309e-05	7.37928e-07	7.41773e-07	7.37928e-07	7.41773e-07	-1.21978e-10	-1.281e-10	-1.21978e-10	-1.28099e-10	1.42988e-11	1.65134e-11	1.42987e-11	1.65115e-11		4.96022e-07	4.96022e-07
				278	278	278				2.94018e-10	2.94018e-10	3.07136e-10	9.91957e-09	9.92651e-09	9.91957e-09	9.92651e-09	1.41163e-07	1.41234e-07	1.41163e-07	1.4123e-07	1.14314e-05	1.14353e-05	1.14314e-05	1.14353e-05	7.37319e-07	7.53588e-07	7.37319e-07	7.53588e-07	-1.2591e-10	-1.38155e-10	-1.2591e-10	-1.38152e-10	1.48277e-11	1.92569e-11	1.48275e-11	1.92532e-11		6.33174e-07	6.33174e-07
				278	278	278				2.94473e-10	2.94473e-10	3.28084e-10	1.04502e-08	1.04696e-08	1.04502e-08	1.04696e-08	1.46649e-07	1.4679e-07	1.46648e-07	1.46782e-07	1.17331e-05	1.1744e-05	1.17331e-05	1.1744e-05	7.37889e-07	7.78863e-07	7.37889e-07	7.78863e-07	-1.29901e-10	-1.48268e-10	-1.29901e-10	-1.48263e-10	1.53599e-11	2.20037e-11	1.53597e-11	2.19982e-11		8.08213e-07	8.08214e-07
				278	278	278				2.96446e-10	2.96446e-10	3.64137e-10	1.09961e-08	1.10376e-08	1.09961e-08	1.10376e-08	1.52133e-07	1.52369e-07	1.52132e-07	1.52355e-07	1.20357e-05	1.20584e-05	1.20357e-05	1.20584e-05	7.40358e-07	8.20542e-07	7.40358e-07	8.20542e-07	-1.34211e-10	-1.587e-10	-1.34211e-10	-1.58694e-10	1.59247e-11	2.47831e-11	1.59244e-11	2.47758e-11		1.0316e-06	1.03161e-06
				278	278	278				3.1641e-10	3.1641e-10	4.3458e-10	1.1558e-08	1.16339e-08	1.1558e-08	1.16338e-08	1.57652e-07	1.58006e-07	1.57652e-07	1.57986e-07	1.23393e-05	1.23798e-05	1.23393e-05	1.23798e-05	7.64881e-07	8.96403e-07	7.64881e-07	8.96403e-07	-1.39345e-10	-1.69956e-10	-1.39345e-10	-1.69949e-10	1.6593e-11	2.76659e-11	1.65926e-11	2.76568e-11		1.31671e-06	1.31671e-06
				278	278	278				3.42302e-10	3.42302e-10	5.29877e-10	1.21363e-08	1.22617e-08	1.21363e-08	1.22616e-08	1.6315e-07	1.63645e-07	1.63149e-07	1.63617e-07	1.26443e-05	1.27094e-05	1.26443e-05	1.27094e-05	7.9556e-07	9.8982e-07	7.9556e-07	9.8982e-07	-1.43231e-10	-1.79964e-10	-1.43231e-10	-1.79956e-10	1.71108e-11	3.03984e-11	1.71104e-11	3.03875e-11		1.68056e-06	1.68057e-06
				278	278	278				3.61332e-10	3.61332e-10	6.39511e-10	1.27318e-08	1.29242e-08	1.27318e-08	1.2924e-08	1.68623e-07	1.69284e-07	1.68622e-07	1.69247e-07	1.29508e-05	1.30483e-05	1.29508e-05	1.30482e-05	8.17375e-07	1.08741e-06	8.17375e-07	1.08741e-06	-1.47078e-10	-1.89934e-10	-1.47078e-10	-1.89924e-10	1.76236e-11	3.31257e-11	1.76231e-11	3.3113e-11		2.14493e-06	2.14494e-06
				278	278	278				3.76374e-10	3.76374e-10	7.68391e-10	1.33448e-08	1.36246e-08	1.33448e-08	1.36244e-08	1.74096e-07	1.74945e-07	1.74094e-07	1.74897e-07	1.32589e-05	1.33972e-05	1.32589e-05	1.33971e-05	8.34216e-07	1.19195e-06	8.34216e-07	1.19195e-06	-1.51412e-10	-2.0039e-10	-1.51411e-10	-2.00378e-10	1.81943e-11	3.5911e-11	1.81937e-11	3.58964e-11		2.73756e-06	2.73759e-06
				278	278	278				3.90023e-10	3.90023e-10	9.20944e-10	1.3976e-08	1.43661e-08	1.3976e-08	1.43658e-08	1.79584e-07	1.80645e-07	1.79582e-07	1.80586e-07	1.35688e-05	1.37569e-05	1.35688e-05	1.37568e-05	8.49207e-07	1.30492e-06	8.49207e-07	1.30492e-06	-1.56131e-10	-2.11231e-10	-1.5613e-10	-2.11218e-10	1.88137e-11	3.8745e-11	1.88131e-11	3.87287e-11		3.4939e-06	3.49394e-06
				278	278	278				4.03222e-10	4.03222e-10	1.09976e-09	1.4626e-08	1.5152e-08	1.4626e-08	1.51515e-08	1.85094e-07	1.8639e-07	1.85091e-07	1.86318e-07	1.38808e-05	1.41282e-05	1.38808e-05	1.4128e-05	8.63457e-07	1.42599e-06	8.63457e-07	1.42599e-06	-1.60963e-10	-2.22186e-10	-1.60963e-10	-2.22172e-10	1.9451e-11	4.15969e-11	1.94503e-11	4.15787e-11		4.45916e-06	4.45922e-06
				278	278	278				4.16233e-10	4.16233e-10	1.28563e-09	1.52954e-08	1.59853e-08	1.52954e-08	1.59847e-08	1.9054e-07	1.92096e-07	1.90536e-07	1.92009e-07	1.41949e-05	1.45115e-05	1.41949e-05	1.45112e-05	8.77277e-07	1.54179e-06	8.77277e-07	1.54179e-06	-1.64215e-10	-2.3156e-10	-1.64214e-10	-2.31544e-10	1.99494e-11	4.43098e-11	1.99486e-11	4.42898e-11		5.69104e-06	5.69113e-06
				278	278	278				4.28939e-10	4.28939e-10	1.4712e-09	1.59847e-08	1.68691e-08	1.59846e-08	1.68683e-08	1.95855e-07	1.97694e-07	1.95851e-07	1.97592e-07	1.45112e-05	1.49072e-05	1.45112e-05	1.49069e-05	8.90566e-07	1.64932e-06	8.90566e-07	1.64932e-06	-1.66486e-10	-2.39953e-10	-1.66485e-10	-2.39936e-10	2.04408e-11	4.70159e-11	2.04399e-11	4.69941e-11		7.2632e-06	7.26332e-06
				278	278	278				4.41143e-10	4.41143e-10	1.65626e-09	1.66942e-08	1.78063e-08	1.66942e-08	1.78054e-08	2.0097e-07	2.03116e-07	2.00965e-07	2.02997e-07	1.48298e-05	1.53157e-05	1.48298e-05	1.53154e-05	9.03147e-07	1.74998e-06	9.03147e-07	1.74998e-06	-1.6779e-10	-2.4738e-10	-1.6779e-10	-2.47361e-10	2.09336e-11	4.97233e-11	2.09327e-11	4.96997e-11		9.26963e-06	9.26979e-06
				278	278	278				4.52376e-10	4.52376e-10	1.84036e-09	1.74245e-08	1.88e-08	1.74245e-08	1.87988e-08	2.0579e-07	2.08265e-07	2.05784e-07	2.08128e-07	1.51507e-05	1.57373e-05	1.51506e-05	1.57368e-05	9.14573e-07	1.84467e-06	9.14573e-07	1.84467e-06	-1.67592e-10	-2.53304e-10	-1.67592e-10	-2.53284e-10	2.13772e-11	5.23814e-11	2.13762e-11	5.2356e-11		1.18303e-05	1.18305e-05
				278	278	278				4.61827e-10	4.61827e-10	2.02267e-09	1.81759e-08	1.98529e-08	1.81759e-08	1.98515e-08	2.10232e-07	2.13061e-07	2.10226e-07	2.12904e-07	1.54739e-05	1.6172e-05	1.54739e-05	1.61714e-05	9.24077e-07	1.93389e-06	9.24077e-07	1.93389e-06	-1.66259e-10	-2.58093e-10	-1.66258e-10	-2.58072e-10	2.18232e-11	5.5042e-11	2.18221e-11	5.50148e-11		1.50982e-05	1.50985e-05
				278	278	278				0	0	0	1.89488e-08	2.09679e-08	1.89487e-08	2.09662e-08	2.14235e-07	2.17441e-07	2.14228e-07	2.17263e-07	1.57994e-05	1.66199e-05	1.57994e-05	1.66192e-05	0	0	0	0	-1.63926e-10	-2.61882e-10	-1.63925e-10	-2.6186e-10	2.223e-11	5.76634e-11	2.22288e-11	5.76343e-11		1.92688e-05	1.92692e-05
				278	278	278				0	0	0	1.97435e-08	2.21478e-08	1.97434e-08	2.21458e-08	2.17814e-07	2.21421e-07	2.17806e-07	2.21221e-07	1.61273e-05	1.70811e-05	1.61273e-05	1.70803e-05	0	0	0	0	-1.61901e-10	-2.65979e-10	-1.619e-10	-2.65955e-10	2.26639e-11	6.03119e-11	2.26626e-11	6.0281e-11		2.45915e-05	2.4592e-05
				278	278	278				0	0	0	2.05604e-08	2.33953e-08	2.05603e-08	2.3393e-08	2.20964e-07	2.24996e-07	2.20955e-07	2.24772e-07	1.64576e-05	1.75556e-05	1.64576e-05	1.75547e-05	0	0	0	0	-1.59827e-10	-2.70027e-10	-1.59826e-10	-2.70002e-10	2.31094e-11	6.29719e-11	2.3108e-11	6.29392e-11		3.13843e-05	3.1385e-05
				278	278	278				0	0	0	2.13999e-08	2.47134e-08	2.13998e-08	2.47107e-08	2.23688e-07	2.28168e-07	2.23678e-07	2.27919e-07	1.67902e-05	1.80434e-05	1.67902e-05	1.80424e-05	0	0	0	0	-1.57957e-10	-2.7428e-10	-1.57956e-10	-2.74253e-10	2.36097e-11	6.56869e-11	2.36083e-11	6.56524e-11		4.00535e-05	4.00544e-05
				278	278	278				0	0	0	2.22624e-08	2.61049e-08	2.22623e-08	2.61017e-08	2.25976e-07	2.30928e-07	2.25965e-07	2.30652e-07	1.71253e-05	1.85444e-05	1.71252e-05	1.85432e-05	0	0	0	0	-1.56037e-10	-2.78482e-10	-1.56036e-10	-2.78454e-10	2.41382e-11	6.84299e-11	2.41367e-11	6.83936e-11		5.11173e-05	5.11184e-05
				278	278	278				0	0	0	2.31485e-08	2.75725e-08	2.31484e-08	2.75688e-08	2.2781e-07	2.33256e-07	2.27798e-07	2.32954e-07	1.74628e-05	1.90585e-05	1.74627e-05	1.90572e-05	0	0	0	0	-1.53732e-10	-2.823e-10	-1.53731e-10	-2.8227e-10	2.46281e-11	7.11345e-11	2.46266e-11	7.10963e-11		6.52371e-05	6.52385e-05
				278	278	278				0	0	0	2.40586e-08	2.9119e-08	2.40584e-08	2.91149e-08	2.29191e-07	2.35156e-07	2.29177e-07	2.34824e-07	1.78027e-05	1.95857e-05	1.78026e-05	1.95843e-05	0	0	0	0	-1.51568e-10	-2.86258e-10	-1.51567e-10	-2.86227e-10	2.51585e-11	7.38794e-11	2.51569e-11	7.38394e-11		8.32571e-05	8.3259e-05
				278	278	278				0	0	0	2.49931e-08	3.07474e-08	2.49929e-08	3.07426e-08	2.3012e-07	2.36628e-07	2.30106e-07	2.36266e-07	1.81452e-05	2.01259e-05	1.81451e-05	2.01243e-05	0	0	0	0	-1.49519e-10	-2.9033e-10	-1.49517e-10	-2.90298e-10	2.57171e-11	7.66526e-11	2.57154e-11	7.66108e-11		0.000106255	0.000106257
				278	278	278				0	0	0	2.59525e-08	3.24603e-08	2.59523e-08	3.2455e-08	2.30594e-07	2.37668e-07	2.30579e-07	2.37274e-07	1.84902e-05	2.06789e-05	1.84901e-05	2.06772e-05	0	0	0	0	-1.47569e-10	-2.94503e-10	-1.47568e-10	-2.9447e-10	2.63341e-11	7.94842e-11	2.63324e-11	7.94406e-11		0.000135604	0.000135608
				278	278	278				0	0	0	2.69376e-08	3.42608e-08	2.69373e-08	3.42548e-08	2.30596e-07	2.38258e-07	2.30579e-07	2.37832e-07	1.88378e-05	2.12447e-05	1.88377e-05	2.12428e-05	0	0	0	0	-1.45398e-10	-2.98455e-10	-1.45397e-10	-2.9842e-10	2.69563e-11	8.2321e-11	2.69545e-11	8.22755e-11		0.000173061	0.000173065
				二氧化碳浓度	二氧化碳浓度	二氧化碳浓度				甲烷浓度	甲烷浓度	甲烷浓度	一氧化二氮浓度	一氧化二氮浓度	一氧化二氮浓度	一氧化二氮浓度	二氧化碳有效强迫辐射	二氧化碳有效强迫辐射	二氧化碳有效强迫辐射	二氧化碳有效强迫辐射	一氧化二氮有效强迫辐射	一氧化二氮有效强迫辐射	一氧化二氮有效强迫辐射	一氧化二氮有效强迫辐射	甲烷有效强迫辐射	甲烷有效强迫辐射	甲烷有效强迫辐射	甲烷有效强迫辐射	气溶胶有效强迫辐射	气溶胶有效强迫辐射	气溶胶有效强迫辐射	气溶胶有效强迫辐射	拖尾有效强迫辐射	拖尾有效强迫辐射	拖尾有效强迫辐射	拖尾有效强迫辐射		温度变化	温度变化
				CCO2	CCO2	CCO2				CCH4	CCH4	CCH4	CN2O	CN2O	CN2O	CN2O	FCO2（W/m2）	FCO2（W/m2）	FCO2（W/m2）	FCO2（W/m2）	FN2O（W/m2）	FN2O（W/m2）	FN2O（W/m2）	FN2O（W/m2）	FCH4（W/m2）	FCH4（W/m2）	FCH4（W/m2）	FCH4（W/m2）	Fair	Fair	Fair	Fair	Fcon	Fcon	Fcon	Fcon		T	T
				0	0	0				0	0	0	0	0	0	0	#NAME?	#NAME?	#NAME?	#NAME?	0	0	0	0	0	0	0	0	-5.81338e-11	-5.81338e-11	-5.81338e-11	-5.81338e-11	9.34186e-12	9.34186e-12	9.34186e-12	9.34186e-12		0	0
				278	278	278				2.54547e-11	2.54547e-11	2.54547e-11	5.94015e-12	5.94015e-12	5.94015e-12	5.94015e-12	2.25791e-09	2.25791e-09	2.25791e-09	2.25791e-09	2.79737e-07	2.79737e-07	2.79737e-07	2.79737e-07	2.16946e-07	2.16946e-07	2.16946e-07	2.16946e-07	-5.88791e-11	-5.88791e-11	-5.88791e-11	-5.88791e-11	9.46162e-12	9.46162e-12	9.46162e-12	9.46162e-12		5.20518e-12	5.20518e-12
				278	278	278				7.24929e-11	7.24929e-11	7.24929e-11	2.37869e-11	2.37869e-11	2.37869e-11	2.37869e-11	4.54417e-09	4.54417e-09	4.54417e-09	4.54417e-09	5.59784e-07	5.59784e-07	5.59784e-07	5.59784e-07	3.66114e-07	3.66114e-07	3.66114e-07	3.66114e-07	-5.96244e-11	-5.96244e-11	-5.96244e-11	-5.96244e-11	9.58139e-12	9.58139e-12	9.58139e-12	9.58139e-12		1.63722e-11	1.63722e-11
				278	278	278				1.39217e-10	1.39217e-10	1.39217e-10	5.35927e-11	5.35927e-11	5.35927e-11	5.35927e-11	6.859e-09	6.859e-09	6.859e-09	6.859e-09	8.40241e-07	8.40241e-07	8.40241e-07	8.40241e-07	5.07359e-07	5.07359e-07	5.07359e-07	5.07359e-07	-6.03697e-11	-6.03697e-11	-6.03697e-11	-6.03697e-11	9.70116e-12	9.70116e-12	9.70116e-12	9.70116e-12		3.5089e-11	3.5089e-11
				278	278	278				2.23925e-10	2.23925e-10	2.23925e-10	9.54094e-11	9.54094e-11	9.54094e-11	9.54094e-11	9.20242e-09	9.20242e-09	9.20242e-09	9.20242e-09	1.12111e-06	1.12111e-06	1.12111e-06	1.12111e-06	6.43457e-07	6.43457e-07	6.43457e-07	6.43457e-07	-6.1115e-11	-6.1115e-11	-6.1115e-11	-6.1115e-11	9.82093e-12	9.82093e-12	9.82093e-12	9.82093e-12		6.34106e-11	6.34106e-11
				278	278	278				3.25307e-10	3.25307e-10	3.25307e-10	1.49364e-10	1.49364e-10	1.49364e-10	1.49364e-10	1.1603e-08	1.1603e-08	1.1603e-08	1.1603e-08	1.40273e-06	1.40273e-06	1.40273e-06	1.40273e-06	7.75559e-07	7.75559e-07	7.75559e-07	7.75559e-07	-6.26056e-11	-6.26056e-11	-6.26056e-11	-6.26056e-11	1.00605e-11	1.00605e-11	1.00605e-11	1.00605e-11		1.03976e-10	1.03976e-10
				278	278	278				4.4227e-10	4.4227e-10	4.4227e-10	2.15657e-10	2.15657e-10	2.15657e-10	2.15657e-10	1.40607e-08	1.40607e-08	1.40607e-08	1.40607e-08	1.68551e-06	1.68551e-06	1.68551e-06	1.68551e-06	9.04299e-07	9.04299e-07	9.04299e-07	9.04299e-07	-6.40963e-11	-6.40963e-11	-6.40963e-11	-6.40963e-11	1.03e-11	1.03e-11	1.03e-11	1.03e-11		1.60163e-10	1.60163e-10
				278	278	278				5.74055e-10	5.74055e-10	5.74055e-10	2.94563e-10	2.94563e-10	2.94563e-10	2.94563e-10	1.66042e-08	1.66042e-08	1.66042e-08	1.66042e-08	1.96988e-06	1.96988e-06	1.96988e-06	1.96988e-06	1.03026e-06	1.03026e-06	1.03026e-06	1.03026e-06	-6.63322e-11	-6.63322e-11	-6.63322e-11	-6.63322e-11	1.06593e-11	1.06593e-11	1.06593e-11	1.06593e-11		2.36293e-10	2.36293e-10
				278	278	278				7.2006e-10	7.2006e-10	7.2006e-10	3.86429e-10	3.86429e-10	3.86429e-10	3.86429e-10	1.92334e-08	1.92334e-08	1.92334e-08	1.92334e-08	2.25624e-06	2.25624e-06	2.25624e-06	2.25624e-06	1.15386e-06	1.15386e-06	1.15386e-06	1.15386e-06	-6.85681e-11	-6.85681e-11	-6.85681e-11	-6.85681e-11	1.10186e-11	1.10186e-11	1.10186e-11	1.10186e-11		3.37893e-10	3.37893e-10
				278	278	278				8.79746e-10	8.79746e-10	8.79746e-10	4.916e-10	4.916e-10	4.916e-10	4.916e-10	2.19483e-08	2.19483e-08	2.19483e-08	2.19483e-08	2.54482e-06	2.54482e-06	2.54482e-06	2.54482e-06	1.2754e-06	1.2754e-06	1.2754e-06	1.2754e-06	-7.0804e-11	-7.0804e-11	-7.0804e-11	-7.0804e-11	1.13779e-11	1.13779e-11	1.13779e-11	1.13779e-11		4.72017e-10	4.72017e-10
				278	278	278				1.05529e-09	1.05529e-09	1.05529e-09	6.11319e-10	6.11319e-10	6.11319e-10	6.11319e-10	2.50919e-08	2.50919e-08	2.50919e-08	2.50919e-08	2.83782e-06	2.83782e-06	2.83782e-06	2.83782e-06	1.39687e-06	1.39687e-06	1.39687e-06	1.39687e-06	-8.19836e-11	-8.19836e-11	-8.19836e-11	-8.19836e-11	1.31744e-11	1.31744e-11	1.31744e-11	1.31744e-11		6.47718e-10	6.47718e-10
				278	278	278				1.07401e-09	1.07401e-09	1.07401e-09	7.46897e-10	7.46897e-10	7.46897e-10	7.46897e-10	2.83498e-08	2.83498e-08	2.83498e-08	2.83498e-08	3.13676e-06	3.13676e-06	3.13676e-06	3.13676e-06	1.4092e-06	1.4092e-06	1.4092e-06	1.4092e-06	-8.49648e-11	-8.49648e-11	-8.49648e-11	-8.49648e-11	1.36535e-11	1.36535e-11	1.36535e-11	1.36535e-11		8.75425e-10	8.75425e-10
				278	278	278				1.10907e-09	1.10907e-09	1.10907e-09	8.98652e-10	8.98652e-10	8.98652e-10	8.98652e-10	3.16649e-08	3.16649e-08	3.16649e-08	3.16649e-08	3.4407e-06	3.4407e-06	3.4407e-06	3.4407e-06	1.43202e-06	1.43202e-06	1.43202e-06	1.43202e-06	-8.64554e-11	-8.64554e-11	-8.64554e-11	-8.64554e-11	1.3893e-11	1.3893e-11	1.3893e-11	1.3893e-11		1.16968e-09	1.16968e-09
				278	278	278				1.14993e-09	1.14993e-09	1.14993e-09	1.06675e-09	1.06675e-09	1.06675e-09	1.06675e-09	3.50371e-08	3.50371e-08	3.50371e-08	3.50371e-08	3.74872e-06	3.74872e-06	3.74872e-06	3.74872e-06	1.45816e-06	1.45816e-06	1.45816e-06	1.45816e-06	-8.7946e-11	-8.7946e-11	-8.7946e-11	-8.7946e-11	1.41326e-11	1.41326e-11	1.41326e-11	1.41326e-11		1.54896e-09	1.54896e-09
				278	278	278				1.19675e-09	1.19675e-09	1.19675e-09	1.25152e-09	1.25152e-09	1.25152e-09	1.25152e-09	3.85237e-08	3.85237e-08	3.85237e-08	3.85237e-08	4.06041e-06	4.06041e-06	4.06041e-06	4.06041e-06	1.48755e-06	1.48755e-06	1.48755e-06	1.48755e-06	-9.09272e-11	-9.09272e-11	-9.09272e-11	-9.09272e-11	1.46116e-11	1.46116e-11	1.46116e-11	1.46116e-11		2.03683e-09	2.03683e-09
				278	278	278				1.24832e-09	1.24832e-09	1.24832e-09	1.45341e-09	1.45341e-09	1.45341e-09	1.45341e-09	4.21245e-08	4.21245e-08	4.21245e-08	4.21245e-08	4.37567e-06	4.37567e-06	4.37567e-06	4.37567e-06	1.51926e-06	1.51926e-06	1.51926e-06	1.51926e-06	-9.39085e-11	-9.39085e-11	-9.39085e-11	-9.39085e-11	1.50907e-11	1.50907e-11	1.50907e-11	1.50907e-11		2.66338e-09	2.66338e-09
				278	278	278				1.3043e-09	1.3043e-09	1.3043e-09	1.67289e-09	1.67289e-09	1.67289e-09	1.67289e-09	4.58397e-08	4.58397e-08	4.58397e-08	4.58397e-08	4.69445e-06	4.69445e-06	4.69445e-06	4.69445e-06	1.55295e-06	1.55295e-06	1.55295e-06	1.55295e-06	-9.68897e-11	-9.68897e-11	-9.68897e-11	-9.68897e-11	1.55698e-11	1.55698e-11	1.55698e-11	1.55698e-11		3.46698e-09	3.46698e-09
				278	278	278				1.36332e-09	1.36332e-09	1.36332e-09	1.91041e-09	1.91041e-09	1.91041e-09	1.91041e-09	4.96692e-08	4.96692e-08	4.96692e-08	4.96692e-08	5.01666e-06	5.01666e-06	5.01666e-06	5.01666e-06	1.5877e-06	1.5877e-06	1.5877e-06	1.5877e-06	-9.98709e-11	-9.98709e-11	-9.98709e-11	-9.98709e-11	1.60488e-11	1.60488e-11	1.60488e-11	1.60488e-11		4.49659e-09	4.49659e-09
				278	278	278				1.42448e-09	1.42448e-09	1.42448e-09	2.16628e-09	2.16628e-09	2.16628e-09	2.16628e-09	5.35558e-08	5.35558e-08	5.35558e-08	5.35558e-08	5.34205e-06	5.34205e-06	5.34205e-06	5.34205e-06	1.62292e-06	1.62292e-06	1.62292e-06	1.62292e-06	-1.01362e-10	-1.01362e-10	-1.01362e-10	-1.01362e-10	1.62884e-11	1.62884e-11	1.62884e-11	1.62884e-11		5.81472e-09	5.81472e-09
				278	278	278				1.48635e-09	1.48635e-09	1.48635e-09	2.44034e-09	2.44034e-09	2.44034e-09	2.44034e-09	5.73853e-08	5.73853e-08	5.73853e-08	5.73853e-08	5.66992e-06	5.66992e-06	5.66992e-06	5.66992e-06	1.65779e-06	1.65779e-06	1.65779e-06	1.65779e-06	-9.98709e-11	-9.98709e-11	-9.98709e-11	-9.98709e-11	1.60488e-11	1.60488e-11	1.60488e-11	1.60488e-11		7.50109e-09	7.50109e-09
				278	278	278				1.53098e-09	1.53098e-09	1.53098e-09	2.73276e-09	2.73276e-09	2.73276e-09	2.73276e-09	6.13862e-08	6.13862e-08	6.13862e-08	6.13862e-08	6e-06	6e-06	6e-06	6e-06	1.68249e-06	1.68249e-06	1.68249e-06	1.68249e-06	-1.04343e-10	-1.04343e-10	-1.04343e-10	-1.04343e-10	1.67674e-11	1.67674e-11	1.67674e-11	1.67674e-11		9.65735e-09	9.65735e-09
				278	278	278				1.56795e-09	1.56795e-09	1.56795e-09	3.04412e-09	3.04412e-09	3.04412e-09	3.04412e-09	6.55015e-08	6.55015e-08	6.55015e-08	6.55015e-08	6.33259e-06	6.33259e-06	6.33259e-06	6.33259e-06	1.70268e-06	1.70268e-06	1.70268e-06	1.70268e-06	-1.07324e-10	-1.07324e-10	-1.07324e-10	-1.07324e-10	1.72465e-11	1.72465e-11	1.72465e-11	1.72465e-11		1.24133e-08	1.24133e-08
				278	278	278				1.60623e-09	1.60623e-09	1.60623e-09	3.37487e-09	3.37487e-09	3.37487e-09	3.37487e-09	6.97311e-08	6.97311e-08	6.97311e-08	6.97311e-08	6.66775e-06	6.66775e-06	6.66775e-06	6.66775e-06	1.72335e-06	1.72335e-06	1.72335e-06	1.72335e-06	-1.10305e-10	-1.10305e-10	-1.10305e-10	-1.10305e-10	1.77256e-11	1.77256e-11	1.77256e-11	1.77256e-11		1.59346e-08	1.59346e-08
				278	278	278				1.64724e-09	1.64724e-09	1.64724e-09	3.72546e-09	3.72546e-09	3.72546e-09	3.72546e-09	7.4075e-08	7.4075e-08	7.4075e-08	7.4075e-08	7.00553e-06	7.00553e-06	7.00553e-06	7.00553e-06	1.74521e-06	1.74521e-06	1.74521e-06	1.74521e-06	-1.13286e-10	-1.13286e-10	-1.13286e-10	-1.13286e-10	1.82046e-11	1.82046e-11	1.82046e-11	1.82046e-11		2.04328e-08	2.04328e-08
				278	278	278				1.68779e-09	1.68779e-09	1.68779e-09	4.09615e-09	4.09615e-09	4.09615e-09	4.09615e-09	7.84703e-08	7.84703e-08	7.84703e-08	7.84703e-08	7.3458e-06	7.3458e-06	7.3458e-06	7.3458e-06	1.76656e-06	1.76656e-06	1.76656e-06	1.76656e-06	-1.14628e-10	-1.14628e-10	-1.14628e-10	-1.14628e-10	1.84202e-11	1.84202e-11	1.84202e-11	1.84202e-11		2.61776e-08	2.61776e-08
				278	278	278				1.69693e-09	1.69693e-09	1.69693e-09	4.48201e-09	4.48201e-09	4.48201e-09	4.48201e-09	8.31369e-08	8.31369e-08	8.31369e-08	8.31369e-08	7.684e-06	7.684e-06	7.684e-06	7.684e-06	1.77133e-06	1.77133e-06	1.77133e-06	1.77133e-06	-9.62751e-11	-9.62751e-11	-9.62751e-11	-9.62751e-11	1.05772e-11	1.05772e-11	1.05772e-11	1.05772e-11		3.35134e-08	3.35134e-08
				278	278	278				1.66636e-09	1.66636e-09	1.66636e-09	4.87837e-09	4.87837e-09	4.87837e-09	4.87837e-09	8.80546e-08	8.80546e-08	8.80546e-08	8.80546e-08	8.01656e-06	8.01656e-06	8.01656e-06	8.01656e-06	1.75531e-06	1.75531e-06	1.75531e-06	1.75531e-06	-1.0168e-10	-1.0168e-10	-1.0168e-10	-1.0168e-10	1.1222e-11	1.1222e-11	1.1222e-11	1.1222e-11		4.28793e-08	4.28793e-08
				278	278	278				1.59935e-09	1.59935e-09	1.59935e-09	5.28619e-09	5.28619e-09	5.28619e-09	5.28619e-09	9.33014e-08	9.33014e-08	9.33014e-08	9.33014e-08	8.34493e-06	8.34493e-06	8.34493e-06	8.34493e-06	1.71965e-06	1.71965e-06	1.71965e-06	1.71965e-06	-1.09285e-10	-1.09285e-10	-1.09285e-10	-1.09285e-10	1.22376e-11	1.22376e-11	1.22376e-11	1.22376e-11		5.48357e-08	5.48357e-08
				278	278	278				1.50151e-09	1.50151e-09	1.50151e-09	5.70614e-09	5.70614e-09	5.70614e-09	5.70614e-09	9.85473e-08	9.85473e-08	9.85473e-08	9.85473e-08	8.67007e-06	8.67007e-06	8.67007e-06	8.67007e-06	1.66622e-06	1.66622e-06	1.66622e-06	1.66622e-06	-1.09831e-10	-1.09831e-10	-1.09831e-10	-1.09831e-10	1.24214e-11	1.24214e-11	1.24214e-11	1.24214e-11		7.00982e-08	7.00982e-08
				278	278	278				1.38242e-09	1.38242e-09	1.38242e-09	6.13839e-09	6.13839e-09	6.13839e-09	6.13839e-09	1.03842e-07	1.03842e-07	1.03842e-07	1.03842e-07	8.99245e-06	8.99245e-06	8.99245e-06	8.99245e-06	1.59878e-06	1.59878e-06	1.59878e-06	1.59878e-06	-1.11227e-10	-1.11227e-10	-1.11227e-10	-1.11227e-10	1.26591e-11	1.26591e-11	1.26591e-11	1.26591e-11		8.95796e-08	8.95796e-08
				278	278	278				1.23227e-09	1.23227e-09	1.23227e-09	6.57878e-09	6.57878e-09	6.57878e-09	6.57878e-09	1.06561e-07	1.06561e-07	1.06561e-07	1.06561e-07	9.30945e-06	9.30945e-06	9.30945e-06	9.30945e-06	1.50946e-06	1.50946e-06	1.50946e-06	1.50946e-06	-5.56413e-11	-5.56413e-11	-5.56413e-11	-5.56413e-11	5.99673e-12	5.99673e-12	5.99673e-12	5.99673e-12		1.14445e-07	1.14445e-07
				278	278	278				1.0512e-09	1.0512e-09	1.0512e-09	7.02364e-09	7.02364e-09	7.02364e-09	7.02364e-09	1.09632e-07	1.09632e-07	1.09632e-07	1.09632e-07	9.61905e-06	9.61905e-06	9.61905e-06	9.61905e-06	1.39415e-06	1.39415e-06	1.39415e-06	1.39415e-06	-6.31847e-11	-6.31847e-11	-6.31847e-11	-6.31847e-11	6.88788e-12	6.88788e-12	6.88788e-12	6.88788e-12		1.46182e-07	1.46182e-07
				278	278	278				8.43524e-10	8.43524e-10	8.43524e-10	7.47581e-09	7.47581e-09	7.47581e-09	7.47581e-09	1.14109e-07	1.14109e-07	1.14109e-07	1.14109e-07	9.92385e-06	9.92385e-06	9.92385e-06	9.92385e-06	1.24887e-06	1.24887e-06	1.24887e-06	1.24887e-06	-9.36942e-11	-9.36942e-11	-9.36942e-11	-9.36942e-11	1.05757e-11	1.05757e-11	1.05757e-11	1.05757e-11		1.86686e-07	1.86686e-07
				278	278	278				6.117e-10	6.117e-10	6.117e-10	7.93861e-09	7.93861e-09	7.93861e-09	7.93861e-09	1.19185e-07	1.19185e-07	1.19185e-07	1.19185e-07	1.02264e-05	1.02264e-05	1.02264e-05	1.02264e-05	1.0635e-06	1.0635e-06	1.0635e-06	1.0635e-06	-1.07175e-10	-1.07175e-10	-1.07175e-10	-1.07175e-10	1.23071e-11	1.23071e-11	1.23071e-11	1.23071e-11		2.38381e-07	2.38381e-07
				278	278	278				3.60837e-10	3.60837e-10	3.60837e-10	8.41369e-09	8.41369e-09	8.41369e-09	8.41369e-09	1.24584e-07	1.24584e-07	1.24584e-07	1.24584e-07	1.0528e-05	1.0528e-05	1.0528e-05	1.0528e-05	8.16816e-07	8.16816e-07	8.16816e-07	8.16816e-07	-1.14593e-10	-1.14593e-10	-1.14593e-10	-1.14593e-10	1.32932e-11	1.32932e-11	1.32932e-11	1.32932e-11		3.04357e-07	3.04357e-07
				278	278	278				2.93732e-10	2.93732e-10	2.93732e-10	8.90185e-09	8.90185e-09	8.90185e-09	8.90185e-09	1.30136e-07	1.30136e-07	1.30136e-07	1.30136e-07	1.08291e-05	1.08291e-05	1.08291e-05	1.08291e-05	7.3696e-07	7.3696e-07	7.3696e-07	7.3696e-07	-1.18197e-10	-1.18197e-10	-1.18197e-10	-1.18197e-10	1.37909e-11	1.37909e-11	1.37909e-11	1.37909e-11		3.88559e-07	3.88559e-07
				278	278	278				2.94504e-10	2.94504e-10	2.97581e-10	9.40363e-09	9.40502e-09	9.40363e-09	9.40502e-09	1.3566e-07	1.35683e-07	1.3566e-07	1.35682e-07	1.11301e-05	1.11309e-05	1.11301e-05	1.11309e-05	7.37928e-07	7.41773e-07	7.37928e-07	7.41773e-07	-1.21978e-10	-1.281e-10	-1.21978e-10	-1.28099e-10	1.42988e-11	1.65134e-11	1.42987e-11	1.65115e-11		4.96022e-07	4.96022e-07
				278	278	278				2.94018e-10	2.94018e-10	3.07136e-10	9.91957e-09	9.92651e-09	9.91957e-09	9.92651e-09	1.41163e-07	1.41234e-07	1.41163e-07	1.4123e-07	1.14314e-05	1.14353e-05	1.14314e-05	1.14353e-05	7.37319e-07	7.53588e-07	7.37319e-07	7.53588e-07	-1.2591e-10	-1.38155e-10	-1.2591e-10	-1.38152e-10	1.48277e-11	1.92569e-11	1.48275e-11	1.92532e-11		6.33174e-07	6.33174e-07
				278	278	278				2.94473e-10	2.94473e-10	3.28084e-10	1.04502e-08	1.04696e-08	1.04502e-08	1.04696e-08	1.46649e-07	1.4679e-07	1.46648e-07	1.46782e-07	1.17331e-05	1.1744e-05	1.17331e-05	1.1744e-05	7.37889e-07	7.78863e-07	7.37889e-07	7.78863e-07	-1.29901e-10	-1.48268e-10	-1.29901e-10	-1.48263e-10	1.53599e-11	2.20037e-11	1.53597e-11	2.19982e-11		8.08213e-07	8.08214e-07
				278	278	278				2.96446e-10	2.96446e-10	3.64137e-10	1.09961e-08	1.10376e-08	1.09961e-08	1.10376e-08	1.52133e-07	1.52369e-07	1.52132e-07	1.52355e-07	1.20357e-05	1.20584e-05	1.20357e-05	1.20584e-05	7.40358e-07	8.20542e-07	7.40358e-07	8.20542e-07	-1.34211e-10	-1.587e-10	-1.34211e-10	-1.58694e-10	1.59247e-11	2.47831e-11	1.59244e-11	2.47758e-11		1.0316e-06	1.03161e-06
				278	278	278				3.1641e-10	3.1641e-10	4.3458e-10	1.1558e-08	1.16339e-08	1.1558e-08	1.16338e-08	1.57652e-07	1.58006e-07	1.57652e-07	1.57986e-07	1.23393e-05	1.23798e-05	1.23393e-05	1.23798e-05	7.64881e-07	8.96403e-07	7.64881e-07	8.96403e-07	-1.39345e-10	-1.69956e-10	-1.39345e-10	-1.69949e-10	1.6593e-11	2.76659e-11	1.65926e-11	2.76568e-11		1.31671e-06	1.31671e-06
				278	278	278				3.42302e-10	3.42302e-10	5.29877e-10	1.21363e-08	1.22617e-08	1.21363e-08	1.22616e-08	1.6315e-07	1.63645e-07	1.63149e-07	1.63617e-07	1.26443e-05	1.27094e-05	1.26443e-05	1.27094e-05	7.9556e-07	9.8982e-07	7.9556e-07	9.8982e-07	-1.43231e-10	-1.79964e-10	-1.43231e-10	-1.79956e-10	1.71108e-11	3.03984e-11	1.71104e-11	3.03875e-11		1.68056e-06	1.68057e-06
				278	278	278				3.61332e-10	3.61332e-10	6.39511e-10	1.27318e-08	1.29242e-08	1.27318e-08	1.2924e-08	1.68623e-07	1.69284e-07	1.68622e-07	1.69247e-07	1.29508e-05	1.30483e-05	1.29508e-05	1.30482e-05	8.17375e-07	1.08741e-06	8.17375e-07	1.08741e-06	-1.47078e-10	-1.89934e-10	-1.47078e-10	-1.89924e-10	1.76236e-11	3.31257e-11	1.76231e-11	3.3113e-11		2.14493e-06	2.14494e-06
				278	278	278				3.76374e-10	3.76374e-10	7.68391e-10	1.33448e-08	1.36246e-08	1.33448e-08	1.36244e-08	1.74096e-07	1.74945e-07	1.74094e-07	1.74897e-07	1.32589e-05	1.33972e-05	1.32589e-05	1.33971e-05	8.34216e-07	1.19195e-06	8.34216e-07	1.19195e-06	-1.51412e-10	-2.0039e-10	-1.51411e-10	-2.00378e-10	1.81943e-11	3.5911e-11	1.81937e-11	3.58964e-11		2.73756e-06	2.73759e-06
				278	278	278				3.90023e-10	3.90023e-10	9.20944e-10	1.3976e-08	1.43661e-08	1.3976e-08	1.43658e-08	1.79584e-07	1.80645e-07	1.79582e-07	1.80586e-07	1.35688e-05	1.37569e-05	1.35688e-05	1.37568e-05	8.49207e-07	1.30492e-06	8.49207e-07	1.30492e-06	-1.56131e-10	-2.11231e-10	-1.5613e-10	-2.11218e-10	1.88137e-11	3.8745e-11	1.88131e-11	3.87287e-11		3.4939e-06	3.49394e-06
				278	278	278				4.03222e-10	4.03222e-10	1.09976e-09	1.4626e-08	1.5152e-08	1.4626e-08	1.51515e-08	1.85094e-07	1.8639e-07	1.85091e-07	1.86318e-07	1.38808e-05	1.41282e-05	1.38808e-05	1.4128e-05	8.63457e-07	1.42599e-06	8.63457e-07	1.42599e-06	-1.60963e-10	-2.22186e-10	-1.60963e-10	-2.22172e-10	1.9451e-11	4.15969e-11	1.94503e-11	4.15787e-11		4.45916e-06	4.45922e-06
				278	278	278				4.16233e-10	4.16233e-10	1.28563e-09	1.52954e-08	1.59853e-08	1.52954e-08	1.59847e-08	1.9054e-07	1.92096e-07	1.90536e-07	1.92009e-07	1.41949e-05	1.45115e-05	1.41949e-05	1.45112e-05	8.77277e-07	1.54179e-06	8.77277e-07	1.54179e-06	-1.64215e-10	-2.3156e-10	-1.64214e-10	-2.31544e-10	1.99494e-11	4.43098e-11	1.99486e-11	4.42898e-11		5.69104e-06	5.69113e-06
				278	278	278				4.28939e-10	4.28939e-10	1.4712e-09	1.59847e-08	1.68691e-08	1.59846e-08	1.68683e-08	1.95855e-07	1.97694e-07	1.95851e-07	1.97592e-07	1.45112e-05	1.49072e-05	1.45112e-05	1.49069e-05	8.90566e-07	1.64932e-06	8.90566e-07	1.64932e-06	-1.66486e-10	-2.39953e-10	-1.66485e-10	-2.39936e-10	2.04408e-11	4.70159e-11	2.04399e-11	4.69941e-11		7.2632e-06	7.26332e-06
				278	278	278				4.41143e-10	4.41143e-10	1.65626e-09	1.66942e-08	1.78063e-08	1.66942e-08	1.78054e-08	2.0097e-07	2.03116e-07	2.00965e-07	2.02997e-07	1.48298e-05	1.53157e-05	1.48298e-05	1.53154e-05	9.03147e-07	1.74998e-06	9.03147e-07	1.74998e-06	-1.6779e-10	-2.4738e-10	-1.6779e-10	-2.47361e-10	2.09336e-11	4.97233e-11	2.09327e-11	4.96997e-11		9.26963e-06	9.26979e-06
				278	278	278				4.52376e-10	4.52376e-10	1.84036e-09	1.74245e-08	1.88e-08	1.74245e-08	1.87988e-08	2.0579e-07	2.08265e-07	2.05784e-07	2.08128e-07	1.51507e-05	1.57373e-05	1.51506e-05	1.57368e-05	9.14573e-07	1.84467e-06	9.14573e-07	1.84467e-06	-1.67592e-10	-2.53304e-10	-1.67592e-10	-2.53284e-10	2.13772e-11	5.23814e-11	2.13762e-11	5.2356e-11		1.18303e-05	1.18305e-05
				278	278	278				4.61827e-10	4.61827e-10	2.02267e-09	1.81759e-08	1.98529e-08	1.81759e-08	1.98515e-08	2.10232e-07	2.13061e-07	2.10226e-07	2.12904e-07	1.54739e-05	1.6172e-05	1.54739e-05	1.61714e-05	9.24077e-07	1.93389e-06	9.24077e-07	1.93389e-06	-1.66259e-10	-2.58093e-10	-1.66258e-10	-2.58072e-10	2.18232e-11	5.5042e-11	2.18221e-11	5.50148e-11		1.50982e-05	1.50985e-05
				278	278	278				0	0	0	1.89488e-08	2.09679e-08	1.89487e-08	2.09662e-08	2.14235e-07	2.17441e-07	2.14228e-07	2.17263e-07	1.57994e-05	1.66199e-05	1.57994e-05	1.66192e-05	0	0	0	0	-1.63926e-10	-2.61882e-10	-1.63925e-10	-2.6186e-10	2.223e-11	5.76634e-11	2.22288e-11	5.76343e-11		1.92688e-05	1.92692e-05
				278	278	278				0	0	0	1.97435e-08	2.21478e-08	1.97434e-08	2.21458e-08	2.17814e-07	2.21421e-07	2.17806e-07	2.21221e-07	1.61273e-05	1.70811e-05	1.61273e-05	1.70803e-05	0	0	0	0	-1.61901e-10	-2.65979e-10	-1.619e-10	-2.65955e-10	2.26639e-11	6.03119e-11	2.26626e-11	6.0281e-11		2.45915e-05	2.4592e-05
				278	278	278				0	0	0	2.05604e-08	2.33953e-08	2.05603e-08	2.3393e-08	2.20964e-07	2.24996e-07	2.20955e-07	2.24772e-07	1.64576e-05	1.75556e-05	1.64576e-05	1.75547e-05	0	0	0	0	-1.59827e-10	-2.70027e-10	-1.59826e-10	-2.70002e-10	2.31094e-11	6.29719e-11	2.3108e-11	6.29392e-11		3.13843e-05	3.1385e-05
				278	278	278				0	0	0	2.13999e-08	2.47134e-08	2.13998e-08	2.47107e-08	2.23688e-07	2.28168e-07	2.23678e-07	2.27919e-07	1.67902e-05	1.80434e-05	1.67902e-05	1.80424e-05	0	0	0	0	-1.57957e-10	-2.7428e-10	-1.57956e-10	-2.74253e-10	2.36097e-11	6.56869e-11	2.36083e-11	6.56524e-11		4.00535e-05	4.00544e-05
				278	278	278				0	0	0	2.22624e-08	2.61049e-08	2.22623e-08	2.61017e-08	2.25976e-07	2.30928e-07	2.25965e-07	2.30652e-07	1.71253e-05	1.85444e-05	1.71252e-05	1.85432e-05	0	0	0	0	-1.56037e-10	-2.78482e-10	-1.56036e-10	-2.78454e-10	2.41382e-11	6.84299e-11	2.41367e-11	6.83936e-11		5.11173e-05	5.11184e-05
				278	278	278				0	0	0	2.31485e-08	2.75725e-08	2.31484e-08	2.75688e-08	2.2781e-07	2.33256e-07	2.27798e-07	2.32954e-07	1.74628e-05	1.90585e-05	1.74627e-05	1.90572e-05	0	0	0	0	-1.53732e-10	-2.823e-10	-1.53731e-10	-2.8227e-10	2.46281e-11	7.11345e-11	2.46266e-11	7.10963e-11		6.52371e-05	6.52385e-05
				278	278	278				0	0	0	2.40586e-08	2.9119e-08	2.40584e-08	2.91149e-08	2.29191e-07	2.35156e-07	2.29177e-07	2.34824e-07	1.78027e-05	1.95857e-05	1.78026e-05	1.95843e-05	0	0	0	0	-1.51568e-10	-2.86258e-10	-1.51567e-10	-2.86227e-10	2.51585e-11	7.38794e-11	2.51569e-11	7.38394e-11		8.32571e-05	8.3259e-05
				278	278	278				0	0	0	2.49931e-08	3.07474e-08	2.49929e-08	3.07426e-08	2.3012e-07	2.36628e-07	2.30106e-07	2.36266e-07	1.81452e-05	2.01259e-05	1.81451e-05	2.01243e-05	0	0	0	0	-1.49519e-10	-2.9033e-10	-1.49517e-10	-2.90298e-10	2.57171e-11	7.66526e-11	2.57154e-11	7.66108e-11		0.000106255	0.000106257
				278	278	278				0	0	0	2.59525e-08	3.24603e-08	2.59523e-08	3.2455e-08	2.30594e-07	2.37668e-07	2.30579e-07	2.37274e-07	1.84902e-05	2.06789e-05	1.84901e-05	2.06772e-05	0	0	0	0	-1.47569e-10	-2.94503e-10	-1.47568e-10	-2.9447e-10	2.63341e-11	7.94842e-11	2.63324e-11	7.94406e-11		0.000135604	0.000135608
				278	278	278				0	0	0	2.69376e-08	3.42608e-08	2.69373e-08	3.42548e-08	2.30596e-07	2.38258e-07	2.30579e-07	2.37832e-07	1.88378e-05	2.12447e-05	1.88377e-05	2.12428e-05	0	0	0	0	-1.45398e-10	-2.98455e-10	-1.45397e-10	-2.9842e-10	2.69563e-11	8.2321e-11	2.69545e-11	8.22755e-11		0.000173061	0.000173065
				二氧化碳浓度	二氧化碳浓度	二氧化碳浓度				甲烷浓度	甲烷浓度	甲烷浓度	一氧化二氮浓度	一氧化二氮浓度	一氧化二氮浓度	一氧化二氮浓度	二氧化碳有效强迫辐射	二氧化碳有效强迫辐射	二氧化碳有效强迫辐射	二氧化碳有效强迫辐射	一氧化二氮有效强迫辐射	一氧化二氮有效强迫辐射	一氧化二氮有效强迫辐射	一氧化二氮有效强迫辐射	甲烷有效强迫辐射	甲烷有效强迫辐射	甲烷有效强迫辐射	甲烷有效强迫辐射	气溶胶有效强迫辐射	气溶胶有效强迫辐射	气溶胶有效强迫辐射	气溶胶有效强迫辐射	拖尾有效强迫辐射	拖尾有效强迫辐射	拖尾有效强迫辐射	拖尾有效强迫辐射		温度变化	温度变化
				CCO2	CCO2	CCO2				CCH4	CCH4	CCH4	CN2O	CN2O	CN2O	CN2O	FCO2（W/m2）	FCO2（W/m2）	FCO2（W/m2）	FCO2（W/m2）	FN2O（W/m2）	FN2O（W/m2）	FN2O（W/m2）	FN2O（W/m2）	FCH4（W/m2）	FCH4（W/m2）	FCH4（W/m2）	FCH4（W/m2）	Fair	Fair	Fair	Fair	Fcon	Fcon	Fcon	Fcon		T	T
				0	0	0				0	0	0	0	0	0	0	#NAME?	#NAME?	#NAME?	#NAME?	0	0	0	0	0	0	0	0	-5.81338e-11	-5.81338e-11	-5.81338e-11	-5.81338e-11	9.34186e-12	9.34186e-12	9.34186e-12	9.34186e-12		0	0
				278	278	278				2.54547e-11	2.54547e-11	2.54547e-11	5.94015e-12	5.94015e-12	5.94015e-12	5.94015e-12	2.25791e-09	2.25791e-09	2.25791e-09	2.25791e-09	2.79737e-07	2.79737e-07	2.79737e-07	2.79737e-07	2.16946e-07	2.16946e-07	2.16946e-07	2.16946e-07	-5.88791e-11	-5.88791e-11	-5.88791e-11	-5.88791e-11	9.46162e-12	9.46162e-12	9.46162e-12	9.46162e-12		5.20518e-12	5.20518e-12
				278	278	278				7.24929e-11	7.24929e-11	7.24929e-11	2.37869e-11	2.37869e-11	2.37869e-11	2.37869e-11	4.54417e-09	4.54417e-09	4.54417e-09	4.54417e-09	5.59784e-07	5.59784e-07	5.59784e-07	5.59784e-07	3.66114e-07	3.66114e-07	3.66114e-07	3.66114e-07	-5.96244e-11	-5.96244e-11	-5.96244e-11	-5.96244e-11	9.58139e-12	9.58139e-12	9.58139e-12	9.58139e-12		1.63722e-11	1.63722e-11
				278	278	278				1.39217e-10	1.39217e-10	1.39217e-10	5.35927e-11	5.35927e-11	5.35927e-11	5.35927e-11	6.859e-09	6.859e-09	6.859e-09	6.859e-09	8.40241e-07	8.40241e-07	8.40241e-07	8.40241e-07	5.07359e-07	5.07359e-07	5.07359e-07	5.07359e-07	-6.03697e-11	-6.03697e-11	-6.03697e-11	-6.03697e-11	9.70116e-12	9.70116e-12	9.70116e-12	9.70116e-12		3.5089e-11	3.5089e-11
				278	278	278				2.23925e-10	2.23925e-10	2.23925e-10	9.54094e-11	9.54094e-11	9.54094e-11	9.54094e-11	9.20242e-09	9.20242e-09	9.20242e-09	9.20242e-09	1.12111e-06	1.12111e-06	1.12111e-06	1.12111e-06	6.43457e-07	6.43457e-07	6.43457e-07	6.43457e-07	-6.1115e-11	-6.1115e-11	-6.1115e-11	-6.1115e-11	9.82093e-12	9.82093e-12	9.82093e-12	9.82093e-12		6.34106e-11	6.34106e-11
				278	278	278				3.25307e-10	3.25307e-10	3.25307e-10	1.49364e-10	1.49364e-10	1.49364e-10	1.49364e-10	1.1603e-08	1.1603e-08	1.1603e-08	1.1603e-08	1.40273e-06	1.40273e-06	1.40273e-06	1.40273e-06	7.75559e-07	7.75559e-07	7.75559e-07	7.75559e-07	-6.26056e-11	-6.26056e-11	-6.26056e-11	-6.26056e-11	1.00605e-11	1.00605e-11	1.00605e-11	1.00605e-11		1.03976e-10	1.03976e-10
				278	278	278				4.4227e-10	4.4227e-10	4.4227e-10	2.15657e-10	2.15657e-10	2.15657e-10	2.15657e-10	1.40607e-08	1.40607e-08	1.40607e-08	1.40607e-08	1.68551e-06	1.68551e-06	1.68551e-06	1.68551e-06	9.04299e-07	9.04299e-07	9.04299e-07	9.04299e-07	-6.40963e-11	-6.40963e-11	-6.40963e-11	-6.40963e-11	1.03e-11	1.03e-11	1.03e-11	1.03e-11		1.60163e-10	1.60163e-10
				278	278	278				5.74055e-10	5.74055e-10	5.74055e-10	2.94563e-10	2.94563e-10	2.94563e-10	2.94563e-10	1.66042e-08	1.66042e-08	1.66042e-08	1.66042e-08	1.96988e-06	1.96988e-06	1.96988e-06	1.96988e-06	1.03026e-06	1.03026e-06	1.03026e-06	1.03026e-06	-6.63322e-11	-6.63322e-11	-6.63322e-11	-6.63322e-11	1.06593e-11	1.06593e-11	1.06593e-11	1.06593e-11		2.36293e-10	2.36293e-10
				278	278	278				7.2006e-10	7.2006e-10	7.2006e-10	3.86429e-10	3.86429e-10	3.86429e-10	3.86429e-10	1.92334e-08	1.92334e-08	1.92334e-08	1.92334e-08	2.25624e-06	2.25624e-06	2.25624e-06	2.25624e-06	1.15386e-06	1.15386e-06	1.15386e-06	1.15386e-06	-6.85681e-11	-6.85681e-11	-6.85681e-11	-6.85681e-11	1.10186e-11	1.10186e-11	1.10186e-11	1.10186e-11		3.37893e-10	3.37893e-10
				278	278	278				8.79746e-10	8.79746e-10	8.79746e-10	4.916e-10	4.916e-10	4.916e-10	4.916e-10	2.19483e-08	2.19483e-08	2.19483e-08	2.19483e-08	2.54482e-06	2.54482e-06	2.54482e-06	2.54482e-06	1.2754e-06	1.2754e-06	1.2754e-06	1.2754e-06	-7.0804e-11	-7.0804e-11	-7.0804e-11	-7.0804e-11	1.13779e-11	1.13779e-11	1.13779e-11	1.13779e-11		4.72017e-10	4.72017e-10
				278	278	278				1.05529e-09	1.05529e-09	1.05529e-09	6.11319e-10	6.11319e-10	6.11319e-10	6.11319e-10	2.50919e-08	2.50919e-08	2.50919e-08	2.50919e-08	2.83782e-06	2.83782e-06	2.83782e-06	2.83782e-06	1.39687e-06	1.39687e-06	1.39687e-06	1.39687e-06	-8.19836e-11	-8.19836e-11	-8.19836e-11	-8.19836e-11	1.31744e-11	1.31744e-11	1.31744e-11	1.31744e-11		6.47718e-10	6.47718e-10
				278	278	278				1.07401e-09	1.07401e-09	1.07401e-09	7.46897e-10	7.46897e-10	7.46897e-10	7.46897e-10	2.83498e-08	2.83498e-08	2.83498e-08	2.83498e-08	3.13676e-06	3.13676e-06	3.13676e-06	3.13676e-06	1.4092e-06	1.4092e-06	1.4092e-06	1.4092e-06	-8.49648e-11	-8.49648e-11	-8.49648e-11	-8.49648e-11	1.36535e-11	1.36535e-11	1.36535e-11	1.36535e-11		8.75425e-10	8.75425e-10
				278	278	278				1.10907e-09	1.10907e-09	1.10907e-09	8.98652e-10	8.98652e-10	8.98652e-10	8.98652e-10	3.16649e-08	3.16649e-08	3.16649e-08	3.16649e-08	3.4407e-06	3.4407e-06	3.4407e-06	3.4407e-06	1.43202e-06	1.43202e-06	1.43202e-06	1.43202e-06	-8.64554e-11	-8.64554e-11	-8.64554e-11	-8.64554e-11	1.3893e-11	1.3893e-11	1.3893e-11	1.3893e-11		1.16968e-09	1.16968e-09
				278	278	278				1.14993e-09	1.14993e-09	1.14993e-09	1.06675e-09	1.06675e-09	1.06675e-09	1.06675e-09	3.50371e-08	3.50371e-08	3.50371e-08	3.50371e-08	3.74872e-06	3.74872e-06	3.74872e-06	3.74872e-06	1.45816e-06	1.45816e-06	1.45816e-06	1.45816e-06	-8.7946e-11	-8.7946e-11	-8.7946e-11	-8.7946e-11	1.41326e-11	1.41326e-11	1.41326e-11	1.41326e-11		1.54896e-09	1.54896e-09
				278	278	278				1.19675e-09	1.19675e-09	1.19675e-09	1.25152e-09	1.25152e-09	1.25152e-09	1.25152e-09	3.85237e-08	3.85237e-08	3.85237e-08	3.85237e-08	4.06041e-06	4.06041e-06	4.06041e-06	4.06041e-06	1.48755e-06	1.48755e-06	1.48755e-06	1.48755e-06	-9.09272e-11	-9.09272e-11	-9.09272e-11	-9.09272e-11	1.46116e-11	1.46116e-11	1.46116e-11	1.46116e-11		2.03683e-09	2.03683e-09
				278	278	278				1.24832e-09	1.24832e-09	1.24832e-09	1.45341e-09	1.45341e-09	1.45341e-09	1.45341e-09	4.21245e-08	4.21245e-08	4.21245e-08	4.21245e-08	4.37567e-06	4.37567e-06	4.37567e-06	4.37567e-06	1.51926e-06	1.51926e-06	1.51926e-06	1.51926e-06	-9.39085e-11	-9.39085e-11	-9.39085e-11	-9.39085e-11	1.50907e-11	1.50907e-11	1.50907e-11	1.50907e-11		2.66338e-09	2.66338e-09
				278	278	278				1.3043e-09	1.3043e-09	1.3043e-09	1.67289e-09	1.67289e-09	1.67289e-09	1.67289e-09	4.58397e-08	4.58397e-08	4.58397e-08	4.58397e-08	4.69445e-06	4.69445e-06	4.69445e-06	4.69445e-06	1.55295e-06	1.55295e-06	1.55295e-06	1.55295e-06	-9.68897e-11	-9.68897e-11	-9.68897e-11	-9.68897e-11	1.55698e-11	1.55698e-11	1.55698e-11	1.55698e-11		3.46698e-09	3.46698e-09
				278	278	278				1.36332e-09	1.36332e-09	1.36332e-09	1.91041e-09	1.91041e-09	1.91041e-09	1.91041e-09	4.96692e-08	4.96692e-08	4.96692e-08	4.96692e-08	5.01666e-06	5.01666e-06	5.01666e-06	5.01666e-06	1.5877e-06	1.5877e-06	1.5877e-06	1.5877e-06	-9.98709e-11	-9.98709e-11	-9.98709e-11	-9.98709e-11	1.60488e-11	1.60488e-11	1.60488e-11	1.60488e-11		4.49659e-09	4.49659e-09
				278	278	278				1.42448e-09	1.42448e-09	1.42448e-09	2.16628e-09	2.16628e-09	2.16628e-09	2.16628e-09	5.35558e-08	5.35558e-08	5.35558e-08	5.35558e-08	5.34205e-06	5.34205e-06	5.34205e-06	5.34205e-06	1.62292e-06	1.62292e-06	1.62292e-06	1.62292e-06	-1.01362e-10	-1.01362e-10	-1.01362e-10	-1.01362e-10	1.62884e-11	1.62884e-11	1.62884e-11	1.62884e-11		5.81472e-09	5.81472e-09
				278	278	278				1.48635e-09	1.48635e-09	1.48635e-09	2.44034e-09	2.44034e-09	2.44034e-09	2.44034e-09	5.73853e-08	5.73853e-08	5.73853e-08	5.73853e-08	5.66992e-06	5.66992e-06	5.66992e-06	5.66992e-06	1.65779e-06	1.65779e-06	1.65779e-06	1.65779e-06	-9.98709e-11	-9.98709e-11	-9.98709e-11	-9.98709e-11	1.60488e-11	1.60488e-11	1.60488e-11	1.60488e-11		7.50109e-09	7.50109e-09
				278	278	278				1.53098e-09	1.53098e-09	1.53098e-09	2.73276e-09	2.73276e-09	2.73276e-09	2.73276e-09	6.13862e-08	6.13862e-08	6.13862e-08	6.13862e-08	6e-06	6e-06	6e-06	6e-06	1.68249e-06	1.68249e-06	1.68249e-06	1.68249e-06	-1.04343e-10	-1.04343e-10	-1.04343e-10	-1.04343e-10	1.67674e-11	1.67674e-11	1.67674e-11	1.67674e-11		9.65735e-09	9.65735e-09
				278	278	278				1.56795e-09	1.56795e-09	1.56795e-09	3.04412e-09	3.04412e-09	3.04412e-09	3.04412e-09	6.55015e-08	6.55015e-08	6.55015e-08	6.55015e-08	6.33259e-06	6.33259e-06	6.33259e-06	6.33259e-06	1.70268e-06	1.70268e-06	1.70268e-06	1.70268e-06	-1.07324e-10	-1.07324e-10	-1.07324e-10	-1.07324e-10	1.72465e-11	1.72465e-11	1.72465e-11	1.72465e-11		1.24133e-08	1.24133e-08
				278	278	278				1.60623e-09	1.60623e-09	1.60623e-09	3.37487e-09	3.37487e-09	3.37487e-09	3.37487e-09	6.97311e-08	6.97311e-08	6.97311e-08	6.97311e-08	6.66775e-06	6.66775e-06	6.66775e-06	6.66775e-06	1.72335e-06	1.72335e-06	1.72335e-06	1.72335e-06	-1.10305e-10	-1.10305e-10	-1.10305e-10	-1.10305e-10	1.77256e-11	1.77256e-11	1.77256e-11	1.77256e-11		1.59346e-08	1.59346e-08
				278	278	278				1.64724e-09	1.64724e-09	1.64724e-09	3.72546e-09	3.72546e-09	3.72546e-09	3.72546e-09	7.4075e-08	7.4075e-08	7.4075e-08	7.4075e-08	7.00553e-06	7.00553e-06	7.00553e-06	7.00553e-06	1.74521e-06	1.74521e-06	1.74521e-06	1.74521e-06	-1.13286e-10	-1.13286e-10	-1.13286e-10	-1.13286e-10	1.82046e-11	1.82046e-11	1.82046e-11	1.82046e-11		2.04328e-08	2.04328e-08
				278	278	278				1.68779e-09	1.68779e-09	1.68779e-09	4.09615e-09	4.09615e-09	4.09615e-09	4.09615e-09	7.84703e-08	7.84703e-08	7.84703e-08	7.84703e-08	7.3458e-06	7.3458e-06	7.3458e-06	7.3458e-06	1.76656e-06	1.76656e-06	1.76656e-06	1.76656e-06	-1.14628e-10	-1.14628e-10	-1.14628e-10	-1.14628e-10	1.84202e-11	1.84202e-11	1.84202e-11	1.84202e-11		2.61776e-08	2.61776e-08
				278	278	278				1.69693e-09	1.69693e-09	1.69693e-09	4.48201e-09	4.48201e-09	4.48201e-09	4.48201e-09	8.31369e-08	8.31369e-08	8.31369e-08	8.31369e-08	7.684e-06	7.684e-06	7.684e-06	7.684e-06	1.77133e-06	1.77133e-06	1.77133e-06	1.77133e-06	-9.62751e-11	-9.62751e-11	-9.62751e-11	-9.62751e-11	1.05772e-11	1.05772e-11	1.05772e-11	1.05772e-11		3.35134e-08	3.35134e-08
				278	278	278				1.66636e-09	1.66636e-09	1.66636e-09	4.87837e-09	4.87837e-09	4.87837e-09	4.87837e-09	8.80546e-08	8.80546e-08	8.80546e-08	8.80546e-08	8.01656e-06	8.01656e-06	8.01656e-06	8.01656e-06	1.75531e-06	1.75531e-06	1.75531e-06	1.75531e-06	-1.0168e-10	-1.0168e-10	-1.0168e-10	-1.0168e-10	1.1222e-11	1.1222e-11	1.1222e-11	1.1222e-11		4.28793e-08	4.28793e-08
				278	278	278				1.59935e-09	1.59935e-09	1.59935e-09	5.28619e-09	5.28619e-09	5.28619e-09	5.28619e-09	9.33014e-08	9.33014e-08	9.33014e-08	9.33014e-08	8.34493e-06	8.34493e-06	8.34493e-06	8.34493e-06	1.71965e-06	1.71965e-06	1.71965e-06	1.71965e-06	-1.09285e-10	-1.09285e-10	-1.09285e-10	-1.09285e-10	1.22376e-11	1.22376e-11	1.22376e-11	1.22376e-11		5.48357e-08	5.48357e-08
				278	278	278				1.50151e-09	1.50151e-09	1.50151e-09	5.70614e-09	5.70614e-09	5.70614e-09	5.70614e-09	9.85473e-08	9.85473e-08	9.85473e-08	9.85473e-08	8.67007e-06	8.67007e-06	8.67007e-06	8.67007e-06	1.66622e-06	1.66622e-06	1.66622e-06	1.66622e-06	-1.09831e-10	-1.09831e-10	-1.09831e-10	-1.09831e-10	1.24214e-11	1.24214e-11	1.24214e-11	1.24214e-11		7.00982e-08	7.00982e-08
				278	278	278				1.38242e-09	1.38242e-09	1.38242e-09	6.13839e-09	6.13839e-09	6.13839e-09	6.13839e-09	1.03842e-07	1.03842e-07	1.03842e-07	1.03842e-07	8.99245e-06	8.99245e-06	8.99245e-06	8.99245e-06	1.59878e-06	1.59878e-06	1.59878e-06	1.59878e-06	-1.11227e-10	-1.11227e-10	-1.11227e-10	-1.11227e-10	1.26591e-11	1.26591e-11	1.26591e-11	1.26591e-11		8.95796e-08	8.95796e-08
				278	278	278				1.23227e-09	1.23227e-09	1.23227e-09	6.57878e-09	6.57878e-09	6.57878e-09	6.57878e-09	1.06561e-07	1.06561e-07	1.06561e-07	1.06561e-07	9.30945e-06	9.30945e-06	9.30945e-06	9.30945e-06	1.50946e-06	1.50946e-06	1.50946e-06	1.50946e-06	-5.56413e-11	-5.56413e-11	-5.56413e-11	-5.56413e-11	5.99673e-12	5.99673e-12	5.99673e-12	5.99673e-12		1.14445e-07	1.14445e-07
				278	278	278				1.0512e-09	1.0512e-09	1.0512e-09	7.02364e-09	7.02364e-09	7.02364e-09	7.02364e-09	1.09632e-07	1.09632e-07	1.09632e-07	1.09632e-07	9.61905e-06	9.61905e-06	9.61905e-06	9.61905e-06	1.39415e-06	1.39415e-06	1.39415e-06	1.39415e-06	-6.31847e-11	-6.31847e-11	-6.31847e-11	-6.31847e-11	6.88788e-12	6.88788e-12	6.88788e-12	6.88788e-12		1.46182e-07	1.46182e-07
				278	278	278				8.43524e-10	8.43524e-10	8.43524e-10	7.47581e-09	7.47581e-09	7.47581e-09	7.47581e-09	1.14109e-07	1.14109e-07	1.14109e-07	1.14109e-07	9.92385e-06	9.92385e-06	9.92385e-06	9.92385e-06	1.24887e-06	1.24887e-06	1.24887e-06	1.24887e-06	-9.36942e-11	-9.36942e-11	-9.36942e-11	-9.36942e-11	1.05757e-11	1.05757e-11	1.05757e-11	1.05757e-11		1.86686e-07	1.86686e-07
				278	278	278				6.117e-10	6.117e-10	6.117e-10	7.93861e-09	7.93861e-09	7.93861e-09	7.93861e-09	1.19185e-07	1.19185e-07	1.19185e-07	1.19185e-07	1.02264e-05	1.02264e-05	1.02264e-05	1.02264e-05	1.0635e-06	1.0635e-06	1.0635e-06	1.0635e-06	-1.07175e-10	-1.07175e-10	-1.07175e-10	-1.07175e-10	1.23071e-11	1.23071e-11	1.23071e-11	1.23071e-11		2.38381e-07	2.38381e-07
				278	278	278				3.60837e-10	3.60837e-10	3.60837e-10	8.41369e-09	8.41369e-09	8.41369e-09	8.41369e-09	1.24584e-07	1.24584e-07	1.24584e-07	1.24584e-07	1.0528e-05	1.0528e-05	1.0528e-05	1.0528e-05	8.16816e-07	8.16816e-07	8.16816e-07	8.16816e-07	-1.14593e-10	-1.14593e-10	-1.14593e-10	-1.14593e-10	1.32932e-11	1.32932e-11	1.32932e-11	1.32932e-11		3.04357e-07	3.04357e-07
				278	278	278				2.93732e-10	2.93732e-10	2.93732e-10	8.90185e-09	8.90185e-09	8.90185e-09	8.90185e-09	1.30136e-07	1.30136e-07	1.30136e-07	1.30136e-07	1.08291e-05	1.08291e-05	1.08291e-05	1.08291e-05	7.3696e-07	7.3696e-07	7.3696e-07	7.3696e-07	-1.18197e-10	-1.18197e-10	-1.18197e-10	-1.18197e-10	1.37909e-11	1.37909e-11	1.37909e-11	1.37909e-11		3.88559e-07	3.88559e-07
				278	278	278				2.94504e-10	2.94504e-10	2.97581e-10	9.40363e-09	9.40502e-09	9.40363e-09	9.40502e-09	1.3566e-07	1.35683e-07	1.3566e-07	1.35682e-07	1.11301e-05	1.11309e-05	1.11301e-05	1.11309e-05	7.37928e-07	7.41773e-07	7.37928e-07	7.41773e-07	-1.21978e-10	-1.281e-10	-1.21978e-10	-1.28099e-10	1.42988e-11	1.65134e-11	1.42987e-11	1.65115e-11		4.96022e-07	4.96022e-07
				278	278	278				2.94018e-10	2.94018e-10	3.07136e-10	9.91957e-09	9.92651e-09	9.91957e-09	9.92651e-09	1.41163e-07	1.41234e-07	1.41163e-07	1.4123e-07	1.14314e-05	1.14353e-05	1.14314e-05	1.14353e-05	7.37319e-07	7.53588e-07	7.37319e-07	7.53588e-07	-1.2591e-10	-1.38155e-10	-1.2591e-10	-1.38152e-10	1.48277e-11	1.92569e-11	1.48275e-11	1.92532e-11		6.33174e-07	6.33174e-07
				278	278	278				2.94473e-10	2.94473e-10	3.28084e-10	1.04502e-08	1.04696e-08	1.04502e-08	1.04696e-08	1.46649e-07	1.4679e-07	1.46648e-07	1.46782e-07	1.17331e-05	1.1744e-05	1.17331e-05	1.1744e-05	7.37889e-07	7.78863e-07	7.37889e-07	7.78863e-07	-1.29901e-10	-1.48268e-10	-1.29901e-10	-1.48263e-10	1.53599e-11	2.20037e-11	1.53597e-11	2.19982e-11		8.08213e-07	8.08214e-07
				278	278	278				2.96446e-10	2.96446e-10	3.64137e-10	1.09961e-08	1.10376e-08	1.09961e-08	1.10376e-08	1.52133e-07	1.52369e-07	1.52132e-07	1.52355e-07	1.20357e-05	1.20584e-05	1.20357e-05	1.20584e-05	7.40358e-07	8.20542e-07	7.40358e-07	8.20542e-07	-1.34211e-10	-1.587e-10	-1.34211e-10	-1.58694e-10	1.59247e-11	2.47831e-11	1.59244e-11	2.47758e-11		1.0316e-06	1.03161e-06
				278	278	278				3.1641e-10	3.1641e-10	4.3458e-10	1.1558e-08	1.16339e-08	1.1558e-08	1.16338e-08	1.57652e-07	1.58006e-07	1.57652e-07	1.57986e-07	1.23393e-05	1.23798e-05	1.23393e-05	1.23798e-05	7.64881e-07	8.96403e-07	7.64881e-07	8.96403e-07	-1.39345e-10	-1.69956e-10	-1.39345e-10	-1.69949e-10	1.6593e-11	2.76659e-11	1.65926e-11	2.76568e-11		1.31671e-06	1.31671e-06
				278	278	278				3.42302e-10	3.42302e-10	5.29877e-10	1.21363e-08	1.22617e-08	1.21363e-08	1.22616e-08	1.6315e-07	1.63645e-07	1.63149e-07	1.63617e-07	1.26443e-05	1.27094e-05	1.26443e-05	1.27094e-05	7.9556e-07	9.8982e-07	7.9556e-07	9.8982e-07	-1.43231e-10	-1.79964e-10	-1.43231e-10	-1.79956e-10	1.71108e-11	3.03984e-11	1.71104e-11	3.03875e-11		1.68056e-06	1.68057e-06
				278	278	278				3.61332e-10	3.61332e-10	6.39511e-10	1.27318e-08	1.29242e-08	1.27318e-08	1.2924e-08	1.68623e-07	1.69284e-07	1.68622e-07	1.69247e-07	1.29508e-05	1.30483e-05	1.29508e-05	1.30482e-05	8.17375e-07	1.08741e-06	8.17375e-07	1.08741e-06	-1.47078e-10	-1.89934e-10	-1.47078e-10	-1.89924e-10	1.76236e-11	3.31257e-11	1.76231e-11	3.3113e-11		2.14493e-06	2.14494e-06
				278	278	278				3.76374e-10	3.76374e-10	7.68391e-10	1.33448e-08	1.36246e-08	1.33448e-08	1.36244e-08	1.74096e-07	1.74945e-07	1.74094e-07	1.74897e-07	1.32589e-05	1.33972e-05	1.32589e-05	1.33971e-05	8.34216e-07	1.19195e-06	8.34216e-07	1.19195e-06	-1.51412e-10	-2.0039e-10	-1.51411e-10	-2.00378e-10	1.81943e-11	3.5911e-11	1.81937e-11	3.58964e-11		2.73756e-06	2.73759e-06
				278	278	278				3.90023e-10	3.90023e-10	9.20944e-10	1.3976e-08	1.43661e-08	1.3976e-08	1.43658e-08	1.79584e-07	1.80645e-07	1.79582e-07	1.80586e-07	1.35688e-05	1.37569e-05	1.35688e-05	1.37568e-05	8.49207e-07	1.30492e-06	8.49207e-07	1.30492e-06	-1.56131e-10	-2.11231e-10	-1.5613e-10	-2.11218e-10	1.88137e-11	3.8745e-11	1.88131e-11	3.87287e-11		3.4939e-06	3.49394e-06
				278	278	278				4.03222e-10	4.03222e-10	1.09976e-09	1.4626e-08	1.5152e-08	1.4626e-08	1.51515e-08	1.85094e-07	1.8639e-07	1.85091e-07	1.86318e-07	1.38808e-05	1.41282e-05	1.38808e-05	1.4128e-05	8.63457e-07	1.42599e-06	8.63457e-07	1.42599e-06	-1.60963e-10	-2.22186e-10	-1.60963e-10	-2.22172e-10	1.9451e-11	4.15969e-11	1.94503e-11	4.15787e-11		4.45916e-06	4.45922e-06
				278	278	278				4.16233e-10	4.16233e-10	1.28563e-09	1.52954e-08	1.59853e-08	1.52954e-08	1.59847e-08	1.9054e-07	1.92096e-07	1.90536e-07	1.92009e-07	1.41949e-05	1.45115e-05	1.41949e-05	1.45112e-05	8.77277e-07	1.54179e-06	8.77277e-07	1.54179e-06	-1.64215e-10	-2.3156e-10	-1.64214e-10	-2.31544e-10	1.99494e-11	4.43098e-11	1.99486e-11	4.42898e-11		5.69104e-06	5.69113e-06
				278	278	278				4.28939e-10	4.28939e-10	1.4712e-09	1.59847e-08	1.68691e-08	1.59846e-08	1.68683e-08	1.95855e-07	1.97694e-07	1.95851e-07	1.97592e-07	1.45112e-05	1.49072e-05	1.45112e-05	1.49069e-05	8.90566e-07	1.64932e-06	8.90566e-07	1.64932e-06	-1.66486e-10	-2.39953e-10	-1.66485e-10	-2.39936e-10	2.04408e-11	4.70159e-11	2.04399e-11	4.69941e-11		7.2632e-06	7.26332e-06
				278	278	278				4.41143e-10	4.41143e-10	1.65626e-09	1.66942e-08	1.78063e-08	1.66942e-08	1.78054e-08	2.0097e-07	2.03116e-07	2.00965e-07	2.02997e-07	1.48298e-05	1.53157e-05	1.48298e-05	1.53154e-05	9.03147e-07	1.74998e-06	9.03147e-07	1.74998e-06	-1.6779e-10	-2.4738e-10	-1.6779e-10	-2.47361e-10	2.09336e-11	4.97233e-11	2.09327e-11	4.96997e-11		9.26963e-06	9.26979e-06
				278	278	278				4.52376e-10	4.52376e-10	1.84036e-09	1.74245e-08	1.88e-08	1.74245e-08	1.87988e-08	2.0579e-07	2.08265e-07	2.05784e-07	2.08128e-07	1.51507e-05	1.57373e-05	1.51506e-05	1.57368e-05	9.14573e-07	1.84467e-06	9.14573e-07	1.84467e-06	-1.67592e-10	-2.53304e-10	-1.67592e-10	-2.53284e-10	2.13772e-11	5.23814e-11	2.13762e-11	5.2356e-11		1.18303e-05	1.18305e-05
				278	278	278				4.61827e-10	4.61827e-10	2.02267e-09	1.81759e-08	1.98529e-08	1.81759e-08	1.98515e-08	2.10232e-07	2.13061e-07	2.10226e-07	2.12904e-07	1.54739e-05	1.6172e-05	1.54739e-05	1.61714e-05	9.24077e-07	1.93389e-06	9.24077e-07	1.93389e-06	-1.66259e-10	-2.58093e-10	-1.66258e-10	-2.58072e-10	2.18232e-11	5.5042e-11	2.18221e-11	5.50148e-11		1.50982e-05	1.50985e-05
				278	278	278				0	0	0	1.89488e-08	2.09679e-08	1.89487e-08	2.09662e-08	2.14235e-07	2.17441e-07	2.14228e-07	2.17263e-07	1.57994e-05	1.66199e-05	1.57994e-05	1.66192e-05	0	0	0	0	-1.63926e-10	-2.61882e-10	-1.63925e-10	-2.6186e-10	2.223e-11	5.76634e-11	2.22288e-11	5.76343e-11		1.92688e-05	1.92692e-05
				278	278	278				0	0	0	1.97435e-08	2.21478e-08	1.97434e-08	2.21458e-08	2.17814e-07	2.21421e-07	2.17806e-07	2.21221e-07	1.61273e-05	1.70811e-05	1.61273e-05	1.70803e-05	0	0	0	0	-1.61901e-10	-2.65979e-10	-1.619e-10	-2.65955e-10	2.26639e-11	6.03119e-11	2.26626e-11	6.0281e-11		2.45915e-05	2.4592e-05
				278	278	278				0	0	0	2.05604e-08	2.33953e-08	2.05603e-08	2.3393e-08	2.20964e-07	2.24996e-07	2.20955e-07	2.24772e-07	1.64576e-05	1.75556e-05	1.64576e-05	1.75547e-05	0	0	0	0	-1.59827e-10	-2.70027e-10	-1.59826e-10	-2.70002e-10	2.31094e-11	6.29719e-11	2.3108e-11	6.29392e-11		3.13843e-05	3.1385e-05
				278	278	278				0	0	0	2.13999e-08	2.47134e-08	2.13998e-08	2.47107e-08	2.23688e-07	2.28168e-07	2.23678e-07	2.27919e-07	1.67902e-05	1.80434e-05	1.67902e-05	1.80424e-05	0	0	0	0	-1.57957e-10	-2.7428e-10	-1.57956e-10	-2.74253e-10	2.36097e-11	6.56869e-11	2.36083e-11	6.56524e-11		4.00535e-05	4.00544e-05
				278	278	278				0	0	0	2.22624e-08	2.61049e-08	2.22623e-08	2.61017e-08	2.25976e-07	2.30928e-07	2.25965e-07	2.30652e-07	1.71253e-05	1.85444e-05	1.71252e-05	1.85432e-05	0	0	0	0	-1.56037e-10	-2.78482e-10	-1.56036e-10	-2.78454e-10	2.41382e-11	6.84299e-11	2.41367e-11	6.83936e-11		5.11173e-05	5.11184e-05
				278	278	278				0	0	0	2.31485e-08	2.75725e-08	2.31484e-08	2.75688e-08	2.2781e-07	2.33256e-07	2.27798e-07	2.32954e-07	1.74628e-05	1.90585e-05	1.74627e-05	1.90572e-05	0	0	0	0	-1.53732e-10	-2.823e-10	-1.53731e-10	-2.8227e-10	2.46281e-11	7.11345e-11	2.46266e-11	7.10963e-11		6.52371e-05	6.52385e-05
				278	278	278				0	0	0	2.40586e-08	2.9119e-08	2.40584e-08	2.91149e-08	2.29191e-07	2.35156e-07	2.29177e-07	2.34824e-07	1.78027e-05	1.95857e-05	1.78026e-05	1.95843e-05	0	0	0	0	-1.51568e-10	-2.86258e-10	-1.51567e-10	-2.86227e-10	2.51585e-11	7.38794e-11	2.51569e-11	7.38394e-11		8.32571e-05	8.3259e-05
				278	278	278				0	0	0	2.49931e-08	3.07474e-08	2.49929e-08	3.07426e-08	2.3012e-07	2.36628e-07	2.30106e-07	2.36266e-07	1.81452e-05	2.01259e-05	1.81451e-05	2.01243e-05	0	0	0	0	-1.49519e-10	-2.9033e-10	-1.49517e-10	-2.90298e-10	2.57171e-11	7.66526e-11	2.57154e-11	7.66108e-11		0.000106255	0.000106257
				278	278	278				0	0	0	2.59525e-08	3.24603e-08	2.59523e-08	3.2455e-08	2.30594e-07	2.37668e-07	2.30579e-07	2.37274e-07	1.84902e-05	2.06789e-05	1.84901e-05	2.06772e-05	0	0	0	0	-1.47569e-10	-2.94503e-10	-1.47568e-10	-2.9447e-10	2.63341e-11	7.94842e-11	2.63324e-11	7.94406e-11		0.000135604	0.000135608
				278	278	278				0	0	0	2.69376e-08	3.42608e-08	2.69373e-08	3.42548e-08	2.30596e-07	2.38258e-07	2.30579e-07	2.37832e-07	1.88378e-05	2.12447e-05	1.88377e-05	2.12428e-05	0	0	0	0	-1.45398e-10	-2.98455e-10	-1.45397e-10	-2.9842e-10	2.69563e-11	8.2321e-11	2.69545e-11	8.22755e-11		0.000173061	0.000173065
				二氧化碳浓度	二氧化碳浓度	二氧化碳浓度				甲烷浓度	甲烷浓度	甲烷浓度	一氧化二氮浓度	一氧化二氮浓度	一氧化二氮浓度	一氧化二氮浓度	二氧化碳有效强迫辐射	二氧化碳有效强迫辐射	二氧化碳有效强迫辐射	二氧化碳有效强迫辐射	一氧化二氮有效强迫辐射	一氧化二氮有效强迫辐射	一氧化二氮有效强迫辐射	一氧化二氮有效强迫辐射	甲烷有效强迫辐射	甲烷有效强迫辐射	甲烷有效强迫辐射	甲烷有效强迫辐射	气溶胶有效强迫辐射	气溶胶有效强迫辐射	气溶胶有效强迫辐射	气溶胶有效强迫辐射	拖尾有效强迫辐射	拖尾有效强迫辐射	拖尾有效强迫辐射	拖尾有效强迫辐射		温度变化	温度变化
				CCO2	CCO2	CCO2				CCH4	CCH4	CCH4	CN2O	CN2O	CN2O	CN2O	FCO2（W/m2）	FCO2（W/m2）	FCO2（W/m2）	FCO2（W/m2）	FN2O（W/m2）	FN2O（W/m2）	FN2O（W/m2）	FN2O（W/m2）	FCH4（W/m2）	FCH4（W/m2）	FCH4（W/m2）	FCH4（W/m2）	Fair	Fair	Fair	Fair	Fcon	Fcon	Fcon	Fcon		T	T
				0	0	0				0	0	0	0	0	0	0	#NAME?	#NAME?	#NAME?	#NAME?	0	0	0	0	0	0	0	0	-5.81338e-11	-5.81338e-11	-5.81338e-11	-5.81338e-11	9.34186e-12	9.34186e-12	9.34186e-12	9.34186e-12		0	0
				278	278	278				2.54547e-11	2.54547e-11	2.54547e-11	5.94015e-12	5.94015e-12	5.94015e-12	5.94015e-12	2.25791e-09	2.25791e-09	2.25791e-09	2.25791e-09	2.79737e-07	2.79737e-07	2.79737e-07	2.79737e-07	2.16946e-07	2.16946e-07	2.16946e-07	2.16946e-07	-5.88791e-11	-5.88791e-11	-5.88791e-11	-5.88791e-11	9.46162e-12	9.46162e-12	9.46162e-12	9.46162e-12		5.20518e-12	5.20518e-12
				278	278	278				7.24929e-11	7.24929e-11	7.24929e-11	2.37869e-11	2.37869e-11	2.37869e-11	2.37869e-11	4.54417e-09	4.54417e-09	4.54417e-09	4.54417e-09	5.59784e-07	5.59784e-07	5.59784e-07	5.59784e-07	3.66114e-07	3.66114e-07	3.66114e-07	3.66114e-07	-5.96244e-11	-5.96244e-11	-5.96244e-11	-5.96244e-11	9.58139e-12	9.58139e-12	9.58139e-12	9.58139e-12		1.63722e-11	1.63722e-11
				278	278	278				1.39217e-10	1.39217e-10	1.39217e-10	5.35927e-11	5.35927e-11	5.35927e-11	5.35927e-11	6.859e-09	6.859e-09	6.859e-09	6.859e-09	8.40241e-07	8.40241e-07	8.40241e-07	8.40241e-07	5.07359e-07	5.07359e-07	5.07359e-07	5.07359e-07	-6.03697e-11	-6.03697e-11	-6.03697e-11	-6.03697e-11	9.70116e-12	9.70116e-12	9.70116e-12	9.70116e-12		3.5089e-11	3.5089e-11
				278	278	278				2.23925e-10	2.23925e-10	2.23925e-10	9.54094e-11	9.54094e-11	9.54094e-11	9.54094e-11	9.20242e-09	9.20242e-09	9.20242e-09	9.20242e-09	1.12111e-06	1.12111e-06	1.12111e-06	1.12111e-06	6.43457e-07	6.43457e-07	6.43457e-07	6.43457e-07	-6.1115e-11	-6.1115e-11	-6.1115e-11	-6.1115e-11	9.82093e-12	9.82093e-12	9.82093e-12	9.82093e-12		6.34106e-11	6.34106e-11
				278	278	278				3.25307e-10	3.25307e-10	3.25307e-10	1.49364e-10	1.49364e-10	1.49364e-10	1.49364e-10	1.1603e-08	1.1603e-08	1.1603e-08	1.1603e-08	1.40273e-06	1.40273e-06	1.40273e-06	1.40273e-06	7.75559e-07	7.75559e-07	7.75559e-07	7.75559e-07	-6.26056e-11	-6.26056e-11	-6.26056e-11	-6.26056e-11	1.00605e-11	1.00605e-11	1.00605e-11	1.00605e-11		1.03976e-10	1.03976e-10
				278	278	278				4.4227e-10	4.4227e-10	4.4227e-10	2.15657e-10	2.15657e-10	2.15657e-10	2.15657e-10	1.40607e-08	1.40607e-08	1.40607e-08	1.40607e-08	1.68551e-06	1.68551e-06	1.68551e-06	1.68551e-06	9.04299e-07	9.04299e-07	9.04299e-07	9.04299e-07	-6.40963e-11	-6.40963e-11	-6.40963e-11	-6.40963e-11	1.03e-11	1.03e-11	1.03e-11	1.03e-11		1.60163e-10	1.60163e-10
				278	278	278				5.74055e-10	5.74055e-10	5.74055e-10	2.94563e-10	2.94563e-10	2.94563e-10	2.94563e-10	1.66042e-08	1.66042e-08	1.66042e-08	1.66042e-08	1.96988e-06	1.96988e-06	1.96988e-06	1.96988e-06	1.03026e-06	1.03026e-06	1.03026e-06	1.03026e-06	-6.63322e-11	-6.63322e-11	-6.63322e-11	-6.63322e-11	1.06593e-11	1.06593e-11	1.06593e-11	1.06593e-11		2.36293e-10	2.36293e-10
				278	278	278				7.2006e-10	7.2006e-10	7.2006e-10	3.86429e-10	3.86429e-10	3.86429e-10	3.86429e-10	1.92334e-08	1.92334e-08	1.92334e-08	1.92334e-08	2.25624e-06	2.25624e-06	2.25624e-06	2.25624e-06	1.15386e-06	1.15386e-06	1.15386e-06	1.15386e-06	-6.85681e-11	-6.85681e-11	-6.85681e-11	-6.85681e-11	1.10186e-11	1.10186e-11	1.10186e-11	1.10186e-11		3.37893e-10	3.37893e-10
				278	278	278				8.79746e-10	8.79746e-10	8.79746e-10	4.916e-10	4.916e-10	4.916e-10	4.916e-10	2.19483e-08	2.19483e-08	2.19483e-08	2.19483e-08	2.54482e-06	2.54482e-06	2.54482e-06	2.54482e-06	1.2754e-06	1.2754e-06	1.2754e-06	1.2754e-06	-7.0804e-11	-7.0804e-11	-7.0804e-11	-7.0804e-11	1.13779e-11	1.13779e-11	1.13779e-11	1.13779e-11		4.72017e-10	4.72017e-10
				278	278	278				1.05529e-09	1.05529e-09	1.05529e-09	6.11319e-10	6.11319e-10	6.11319e-10	6.11319e-10	2.50919e-08	2.50919e-08	2.50919e-08	2.50919e-08	2.83782e-06	2.83782e-06	2.83782e-06	2.83782e-06	1.39687e-06	1.39687e-06	1.39687e-06	1.39687e-06	-8.19836e-11	-8.19836e-11	-8.19836e-11	-8.19836e-11	1.31744e-11	1.31744e-11	1.31744e-11	1.31744e-11		6.47718e-10	6.47718e-10
				278	278	278				1.07401e-09	1.07401e-09	1.07401e-09	7.46897e-10	7.46897e-10	7.46897e-10	7.46897e-10	2.83498e-08	2.83498e-08	2.83498e-08	2.83498e-08	3.13676e-06	3.13676e-06	3.13676e-06	3.13676e-06	1.4092e-06	1.4092e-06	1.4092e-06	1.4092e-06	-8.49648e-11	-8.49648e-11	-8.49648e-11	-8.49648e-11	1.36535e-11	1.36535e-11	1.36535e-11	1.36535e-11		8.75425e-10	8.75425e-10
				278	278	278				1.10907e-09	1.10907e-09	1.10907e-09	8.98652e-10	8.98652e-10	8.98652e-10	8.98652e-10	3.16649e-08	3.16649e-08	3.16649e-08	3.16649e-08	3.4407e-06	3.4407e-06	3.4407e-06	3.4407e-06	1.43202e-06	1.43202e-06	1.43202e-06	1.43202e-06	-8.64554e-11	-8.64554e-11	-8.64554e-11	-8.64554e-11	1.3893e-11	1.3893e-11	1.3893e-11	1.3893e-11		1.16968e-09	1.16968e-09
				278	278	278				1.14993e-09	1.14993e-09	1.14993e-09	1.06675e-09	1.06675e-09	1.06675e-09	1.06675e-09	3.50371e-08	3.50371e-08	3.50371e-08	3.50371e-08	3.74872e-06	3.74872e-06	3.74872e-06	3.74872e-06	1.45816e-06	1.45816e-06	1.45816e-06	1.45816e-06	-8.7946e-11	-8.7946e-11	-8.7946e-11	-8.7946e-11	1.41326e-11	1.41326e-11	1.41326e-11	1.41326e-11		1.54896e-09	1.54896e-09
				278	278	278				1.19675e-09	1.19675e-09	1.19675e-09	1.25152e-09	1.25152e-09	1.25152e-09	1.25152e-09	3.85237e-08	3.85237e-08	3.85237e-08	3.85237e-08	4.06041e-06	4.06041e-06	4.06041e-06	4.06041e-06	1.48755e-06	1.48755e-06	1.48755e-06	1.48755e-06	-9.09272e-11	-9.09272e-11	-9.09272e-11	-9.09272e-11	1.46116e-11	1.46116e-11	1.46116e-11	1.46116e-11		2.03683e-09	2.03683e-09
				278	278	278				1.24832e-09	1.24832e-09	1.24832e-09	1.45341e-09	1.45341e-09	1.45341e-09	1.45341e-09	4.21245e-08	4.21245e-08	4.21245e-08	4.21245e-08	4.37567e-06	4.37567e-06	4.37567e-06	4.37567e-06	1.51926e-06	1.51926e-06	1.51926e-06	1.51926e-06	-9.39085e-11	-9.39085e-11	-9.39085e-11	-9.39085e-11	1.50907e-11	1.50907e-11	1.50907e-11	1.50907e-11		2.66338e-09	2.66338e-09
				278	278	278				1.3043e-09	1.3043e-09	1.3043e-09	1.67289e-09	1.67289e-09	1.67289e-09	1.67289e-09	4.58397e-08	4.58397e-08	4.58397e-08	4.58397e-08	4.69445e-06	4.69445e-06	4.69445e-06	4.69445e-06	1.55295e-06	1.55295e-06	1.55295e-06	1.55295e-06	-9.68897e-11	-9.68897e-11	-9.68897e-11	-9.68897e-11	1.55698e-11	1.55698e-11	1.55698e-11	1.55698e-11		3.46698e-09	3.46698e-09
				278	278	278				1.36332e-09	1.36332e-09	1.36332e-09	1.91041e-09	1.91041e-09	1.91041e-09	1.91041e-09	4.96692e-08	4.96692e-08	4.96692e-08	4.96692e-08	5.01666e-06	5.01666e-06	5.01666e-06	5.01666e-06	1.5877e-06	1.5877e-06	1.5877e-06	1.5877e-06	-9.98709e-11	-9.98709e-11	-9.98709e-11	-9.98709e-11	1.60488e-11	1.60488e-11	1.60488e-11	1.60488e-11		4.49659e-09	4.49659e-09
				278	278	278				1.42448e-09	1.42448e-09	1.42448e-09	2.16628e-09	2.16628e-09	2.16628e-09	2.16628e-09	5.35558e-08	5.35558e-08	5.35558e-08	5.35558e-08	5.34205e-06	5.34205e-06	5.34205e-06	5.34205e-06	1.62292e-06	1.62292e-06	1.62292e-06	1.62292e-06	-1.01362e-10	-1.01362e-10	-1.01362e-10	-1.01362e-10	1.62884e-11	1.62884e-11	1.62884e-11	1.62884e-11		5.81472e-09	5.81472e-09
				278	278	278				1.48635e-09	1.48635e-09	1.48635e-09	2.44034e-09	2.44034e-09	2.44034e-09	2.44034e-09	5.73853e-08	5.73853e-08	5.73853e-08	5.73853e-08	5.66992e-06	5.66992e-06	5.66992e-06	5.66992e-06	1.65779e-06	1.65779e-06	1.65779e-06	1.65779e-06	-9.98709e-11	-9.98709e-11	-9.98709e-11	-9.98709e-11	1.60488e-11	1.60488e-11	1.60488e-11	1.60488e-11		7.50109e-09	7.50109e-09
				278	278	278				1.53098e-09	1.53098e-09	1.53098e-09	2.73276e-09	2.73276e-09	2.73276e-09	2.73276e-09	6.13862e-08	6.13862e-08	6.13862e-08	6.13862e-08	6e-06	6e-06	6e-06	6e-06	1.68249e-06	1.68249e-06	1.68249e-06	1.68249e-06	-1.04343e-10	-1.04343e-10	-1.04343e-10	-1.04343e-10	1.67674e-11	1.67674e-11	1.67674e-11	1.67674e-11		9.65735e-09	9.65735e-09
				278	278	278				1.56795e-09	1.56795e-09	1.56795e-09	3.04412e-09	3.04412e-09	3.04412e-09	3.04412e-09	6.55015e-08	6.55015e-08	6.55015e-08	6.55015e-08	6.33259e-06	6.33259e-06	6.33259e-06	6.33259e-06	1.70268e-06	1.70268e-06	1.70268e-06	1.70268e-06	-1.07324e-10	-1.07324e-10	-1.07324e-10	-1.07324e-10	1.72465e-11	1.72465e-11	1.72465e-11	1.72465e-11		1.24133e-08	1.24133e-08
				278	278	278				1.60623e-09	1.60623e-09	1.60623e-09	3.37487e-09	3.37487e-09	3.37487e-09	3.37487e-09	6.97311e-08	6.97311e-08	6.97311e-08	6.97311e-08	6.66775e-06	6.66775e-06	6.66775e-06	6.66775e-06	1.72335e-06	1.72335e-06	1.72335e-06	1.72335e-06	-1.10305e-10	-1.10305e-10	-1.10305e-10	-1.10305e-10	1.77256e-11	1.77256e-11	1.77256e-11	1.77256e-11		1.59346e-08	1.59346e-08
				278	278	278				1.64724e-09	1.64724e-09	1.64724e-09	3.72546e-09	3.72546e-09	3.72546e-09	3.72546e-09	7.4075e-08	7.4075e-08	7.4075e-08	7.4075e-08	7.00553e-06	7.00553e-06	7.00553e-06	7.00553e-06	1.74521e-06	1.74521e-06	1.74521e-06	1.74521e-06	-1.13286e-10	-1.13286e-10	-1.13286e-10	-1.13286e-10	1.82046e-11	1.82046e-11	1.82046e-11	1.82046e-11		2.04328e-08	2.04328e-08
				278	278	278				1.68779e-09	1.68779e-09	1.68779e-09	4.09615e-09	4.09615e-09	4.09615e-09	4.09615e-09	7.84703e-08	7.84703e-08	7.84703e-08	7.84703e-08	7.3458e-06	7.3458e-06	7.3458e-06	7.3458e-06	1.76656e-06	1.76656e-06	1.76656e-06	1.76656e-06	-1.14628e-10	-1.14628e-10	-1.14628e-10	-1.14628e-10	1.84202e-11	1.84202e-11	1.84202e-11	1.84202e-11		2.61776e-08	2.61776e-08
				278	278	278				1.69693e-09	1.69693e-09	1.69693e-09	4.48201e-09	4.48201e-09	4.48201e-09	4.48201e-09	8.31369e-08	8.31369e-08	8.31369e-08	8.31369e-08	7.684e-06	7.684e-06	7.684e-06	7.684e-06	1.77133e-06	1.77133e-06	1.77133e-06	1.77133e-06	-9.62751e-11	-9.62751e-11	-9.62751e-11	-9.62751e-11	1.05772e-11	1.05772e-11	1.05772e-11	1.05772e-11		3.35134e-08	3.35134e-08
				278	278	278				1.66636e-09	1.66636e-09	1.66636e-09	4.87837e-09	4.87837e-09	4.87837e-09	4.87837e-09	8.80546e-08	8.80546e-08	8.80546e-08	8.80546e-08	8.01656e-06	8.01656e-06	8.01656e-06	8.01656e-06	1.75531e-06	1.75531e-06	1.75531e-06	1.75531e-06	-1.0168e-10	-1.0168e-10	-1.0168e-10	-1.0168e-10	1.1222e-11	1.1222e-11	1.1222e-11	1.1222e-11		4.28793e-08	4.28793e-08
				278	278	278				1.59935e-09	1.59935e-09	1.59935e-09	5.28619e-09	5.28619e-09	5.28619e-09	5.28619e-09	9.33014e-08	9.33014e-08	9.33014e-08	9.33014e-08	8.34493e-06	8.34493e-06	8.34493e-06	8.34493e-06	1.71965e-06	1.71965e-06	1.71965e-06	1.71965e-06	-1.09285e-10	-1.09285e-10	-1.09285e-10	-1.09285e-10	1.22376e-11	1.22376e-11	1.22376e-11	1.22376e-11		5.48357e-08	5.48357e-08
				278	278	278				1.50151e-09	1.50151e-09	1.50151e-09	5.70614e-09	5.70614e-09	5.70614e-09	5.70614e-09	9.85473e-08	9.85473e-08	9.85473e-08	9.85473e-08	8.67007e-06	8.67007e-06	8.67007e-06	8.67007e-06	1.66622e-06	1.66622e-06	1.66622e-06	1.66622e-06	-1.09831e-10	-1.09831e-10	-1.09831e-10	-1.09831e-10	1.24214e-11	1.24214e-11	1.24214e-11	1.24214e-11		7.00982e-08	7.00982e-08
				278	278	278				1.38242e-09	1.38242e-09	1.38242e-09	6.13839e-09	6.13839e-09	6.13839e-09	6.13839e-09	1.03842e-07	1.03842e-07	1.03842e-07	1.03842e-07	8.99245e-06	8.99245e-06	8.99245e-06	8.99245e-06	1.59878e-06	1.59878e-06	1.59878e-06	1.59878e-06	-1.11227e-10	-1.11227e-10	-1.11227e-10	-1.11227e-10	1.26591e-11	1.26591e-11	1.26591e-11	1.26591e-11		8.95796e-08	8.95796e-08
				278	278	278				1.23227e-09	1.23227e-09	1.23227e-09	6.57878e-09	6.57878e-09	6.57878e-09	6.57878e-09	1.06561e-07	1.06561e-07	1.06561e-07	1.06561e-07	9.30945e-06	9.30945e-06	9.30945e-06	9.30945e-06	1.50946e-06	1.50946e-06	1.50946e-06	1.50946e-06	-5.56413e-11	-5.56413e-11	-5.56413e-11	-5.56413e-11	5.99673e-12	5.99673e-12	5.99673e-12	5.99673e-12		1.14445e-07	1.14445e-07
				278	278	278				1.0512e-09	1.0512e-09	1.0512e-09	7.02364e-09	7.02364e-09	7.02364e-09	7.02364e-09	1.09632e-07	1.09632e-07	1.09632e-07	1.09632e-07	9.61905e-06	9.61905e-06	9.61905e-06	9.61905e-06	1.39415e-06	1.39415e-06	1.39415e-06	1.39415e-06	-6.31847e-11	-6.31847e-11	-6.31847e-11	-6.31847e-11	6.88788e-12	6.88788e-12	6.88788e-12	6.88788e-12		1.46182e-07	1.46182e-07
				278	278	278				8.43524e-10	8.43524e-10	8.43524e-10	7.47581e-09	7.47581e-09	7.47581e-09	7.47581e-09	1.14109e-07	1.14109e-07	1.14109e-07	1.14109e-07	9.92385e-06	9.92385e-06	9.92385e-06	9.92385e-06	1.24887e-06	1.24887e-06	1.24887e-06	1.24887e-06	-9.36942e-11	-9.36942e-11	-9.36942e-11	-9.36942e-11	1.05757e-11	1.05757e-11	1.05757e-11	1.05757e-11		1.86686e-07	1.86686e-07
				278	278	278				6.117e-10	6.117e-10	6.117e-10	7.93861e-09	7.93861e-09	7.93861e-09	7.93861e-09	1.19185e-07	1.19185e-07	1.19185e-07	1.19185e-07	1.02264e-05	1.02264e-05	1.02264e-05	1.02264e-05	1.0635e-06	1.0635e-06	1.0635e-06	1.0635e-06	-1.07175e-10	-1.07175e-10	-1.07175e-10	-1.07175e-10	1.23071e-11	1.23071e-11	1.23071e-11	1.23071e-11		2.38381e-07	2.38381e-07
				278	278	278				3.60837e-10	3.60837e-10	3.60837e-10	8.41369e-09	8.41369e-09	8.41369e-09	8.41369e-09	1.24584e-07	1.24584e-07	1.24584e-07	1.24584e-07	1.0528e-05	1.0528e-05	1.0528e-05	1.0528e-05	8.16816e-07	8.16816e-07	8.16816e-07	8.16816e-07	-1.14593e-10	-1.14593e-10	-1.14593e-10	-1.14593e-10	1.32932e-11	1.32932e-11	1.32932e-11	1.32932e-11		3.04357e-07	3.04357e-07
				278	278	278				2.93732e-10	2.93732e-10	2.93732e-10	8.90185e-09	8.90185e-09	8.90185e-09	8.90185e-09	1.30136e-07	1.30136e-07	1.30136e-07	1.30136e-07	1.08291e-05	1.08291e-05	1.08291e-05	1.08291e-05	7.3696e-07	7.3696e-07	7.3696e-07	7.3696e-07	-1.18197e-10	-1.18197e-10	-1.18197e-10	-1.18197e-10	1.37909e-11	1.37909e-11	1.37909e-11	1.37909e-11		3.88559e-07	3.88559e-07
				278	278	278				2.94504e-10	2.94504e-10	2.97581e-10	9.40363e-09	9.40502e-09	9.40363e-09	9.40502e-09	1.3566e-07	1.35683e-07	1.3566e-07	1.35682e-07	1.11301e-05	1.11309e-05	1.11301e-05	1.11309e-05	7.37928e-07	7.41773e-07	7.37928e-07	7.41773e-07	-1.21978e-10	-1.281e-10	-1.21978e-10	-1.28099e-10	1.42988e-11	1.65134e-11	1.42987e-11	1.65115e-11		4.96022e-07	4.96022e-07
				278	278	278				2.94018e-10	2.94018e-10	3.07136e-10	9.91957e-09	9.92651e-09	9.91957e-09	9.92651e-09	1.41163e-07	1.41234e-07	1.41163e-07	1.4123e-07	1.14314e-05	1.14353e-05	1.14314e-05	1.14353e-05	7.37319e-07	7.53588e-07	7.37319e-07	7.53588e-07	-1.2591e-10	-1.38155e-10	-1.2591e-10	-1.38152e-10	1.48277e-11	1.92569e-11	1.48275e-11	1.92532e-11		6.33174e-07	6.33174e-07
				278	278	278				2.94473e-10	2.94473e-10	3.28084e-10	1.04502e-08	1.04696e-08	1.04502e-08	1.04696e-08	1.46649e-07	1.4679e-07	1.46648e-07	1.46782e-07	1.17331e-05	1.1744e-05	1.17331e-05	1.1744e-05	7.37889e-07	7.78863e-07	7.37889e-07	7.78863e-07	-1.29901e-10	-1.48268e-10	-1.29901e-10	-1.48263e-10	1.53599e-11	2.20037e-11	1.53597e-11	2.19982e-11		8.08213e-07	8.08214e-07
				278	278	278				2.96446e-10	2.96446e-10	3.64137e-10	1.09961e-08	1.10376e-08	1.09961e-08	1.10376e-08	1.52133e-07	1.52369e-07	1.52132e-07	1.52355e-07	1.20357e-05	1.20584e-05	1.20357e-05	1.20584e-05	7.40358e-07	8.20542e-07	7.40358e-07	8.20542e-07	-1.34211e-10	-1.587e-10	-1.34211e-10	-1.58694e-10	1.59247e-11	2.47831e-11	1.59244e-11	2.47758e-11		1.0316e-06	1.03161e-06
				278	278	278				3.1641e-10	3.1641e-10	4.3458e-10	1.1558e-08	1.16339e-08	1.1558e-08	1.16338e-08	1.57652e-07	1.58006e-07	1.57652e-07	1.57986e-07	1.23393e-05	1.23798e-05	1.23393e-05	1.23798e-05	7.64881e-07	8.96403e-07	7.64881e-07	8.96403e-07	-1.39345e-10	-1.69956e-10	-1.39345e-10	-1.69949e-10	1.6593e-11	2.76659e-11	1.65926e-11	2.76568e-11		1.31671e-06	1.31671e-06
				278	278	278				3.42302e-10	3.42302e-10	5.29877e-10	1.21363e-08	1.22617e-08	1.21363e-08	1.22616e-08	1.6315e-07	1.63645e-07	1.63149e-07	1.63617e-07	1.26443e-05	1.27094e-05	1.26443e-05	1.27094e-05	7.9556e-07	9.8982e-07	7.9556e-07	9.8982e-07	-1.43231e-10	-1.79964e-10	-1.43231e-10	-1.79956e-10	1.71108e-11	3.03984e-11	1.71104e-11	3.03875e-11		1.68056e-06	1.68057e-06
				278	278	278				3.61332e-10	3.61332e-10	6.39511e-10	1.27318e-08	1.29242e-08	1.27318e-08	1.2924e-08	1.68623e-07	1.69284e-07	1.68622e-07	1.69247e-07	1.29508e-05	1.30483e-05	1.29508e-05	1.30482e-05	8.17375e-07	1.08741e-06	8.17375e-07	1.08741e-06	-1.47078e-10	-1.89934e-10	-1.47078e-10	-1.89924e-10	1.76236e-11	3.31257e-11	1.76231e-11	3.3113e-11		2.14493e-06	2.14494e-06
				278	278	278				3.76374e-10	3.76374e-10	7.68391e-10	1.33448e-08	1.36246e-08	1.33448e-08	1.36244e-08	1.74096e-07	1.74945e-07	1.74094e-07	1.74897e-07	1.32589e-05	1.33972e-05	1.32589e-05	1.33971e-05	8.34216e-07	1.19195e-06	8.34216e-07	1.19195e-06	-1.51412e-10	-2.0039e-10	-1.51411e-10	-2.00378e-10	1.81943e-11	3.5911e-11	1.81937e-11	3.58964e-11		2.73756e-06	2.73759e-06
				278	278	278				3.90023e-10	3.90023e-10	9.20944e-10	1.3976e-08	1.43661e-08	1.3976e-08	1.43658e-08	1.79584e-07	1.80645e-07	1.79582e-07	1.80586e-07	1.35688e-05	1.37569e-05	1.35688e-05	1.37568e-05	8.49207e-07	1.30492e-06	8.49207e-07	1.30492e-06	-1.56131e-10	-2.11231e-10	-1.5613e-10	-2.11218e-10	1.88137e-11	3.8745e-11	1.88131e-11	3.87287e-11		3.4939e-06	3.49394e-06
				278	278	278				4.03222e-10	4.03222e-10	1.09976e-09	1.4626e-08	1.5152e-08	1.4626e-08	1.51515e-08	1.85094e-07	1.8639e-07	1.85091e-07	1.86318e-07	1.38808e-05	1.41282e-05	1.38808e-05	1.4128e-05	8.63457e-07	1.42599e-06	8.63457e-07	1.42599e-06	-1.60963e-10	-2.22186e-10	-1.60963e-10	-2.22172e-10	1.9451e-11	4.15969e-11	1.94503e-11	4.15787e-11		4.45916e-06	4.45922e-06
				278	278	278				4.16233e-10	4.16233e-10	1.28563e-09	1.52954e-08	1.59853e-08	1.52954e-08	1.59847e-08	1.9054e-07	1.92096e-07	1.90536e-07	1.92009e-07	1.41949e-05	1.45115e-05	1.41949e-05	1.45112e-05	8.77277e-07	1.54179e-06	8.77277e-07	1.54179e-06	-1.64215e-10	-2.3156e-10	-1.64214e-10	-2.31544e-10	1.99494e-11	4.43098e-11	1.99486e-11	4.42898e-11		5.69104e-06	5.69113e-06
				278	278	278				4.28939e-10	4.28939e-10	1.4712e-09	1.59847e-08	1.68691e-08	1.59846e-08	1.68683e-08	1.95855e-07	1.97694e-07	1.95851e-07	1.97592e-07	1.45112e-05	1.49072e-05	1.45112e-05	1.49069e-05	8.90566e-07	1.64932e-06	8.90566e-07	1.64932e-06	-1.66486e-10	-2.39953e-10	-1.66485e-10	-2.39936e-10	2.04408e-11	4.70159e-11	2.04399e-11	4.69941e-11		7.2632e-06	7.26332e-06
				278	278	278				4.41143e-10	4.41143e-10	1.65626e-09	1.66942e-08	1.78063e-08	1.66942e-08	1.78054e-08	2.0097e-07	2.03116e-07	2.00965e-07	2.02997e-07	1.48298e-05	1.53157e-05	1.48298e-05	1.53154e-05	9.03147e-07	1.74998e-06	9.03147e-07	1.74998e-06	-1.6779e-10	-2.4738e-10	-1.6779e-10	-2.47361e-10	2.09336e-11	4.97233e-11	2.09327e-11	4.96997e-11		9.26963e-06	9.26979e-06
				278	278	278				4.52376e-10	4.52376e-10	1.84036e-09	1.74245e-08	1.88e-08	1.74245e-08	1.87988e-08	2.0579e-07	2.08265e-07	2.05784e-07	2.08128e-07	1.51507e-05	1.57373e-05	1.51506e-05	1.57368e-05	9.14573e-07	1.84467e-06	9.14573e-07	1.84467e-06	-1.67592e-10	-2.53304e-10	-1.67592e-10	-2.53284e-10	2.13772e-11	5.23814e-11	2.13762e-11	5.2356e-11		1.18303e-05	1.18305e-05
				278	278	278				4.61827e-10	4.61827e-10	2.02267e-09	1.81759e-08	1.98529e-08	1.81759e-08	1.98515e-08	2.10232e-07	2.13061e-07	2.10226e-07	2.12904e-07	1.54739e-05	1.6172e-05	1.54739e-05	1.61714e-05	9.24077e-07	1.93389e-06	9.24077e-07	1.93389e-06	-1.66259e-10	-2.58093e-10	-1.66258e-10	-2.58072e-10	2.18232e-11	5.5042e-11	2.18221e-11	5.50148e-11		1.50982e-05	1.50985e-05
				278	278	278				0	0	0	1.89488e-08	2.09679e-08	1.89487e-08	2.09662e-08	2.14235e-07	2.17441e-07	2.14228e-07	2.17263e-07	1.57994e-05	1.66199e-05	1.57994e-05	1.66192e-05	0	0	0	0	-1.63926e-10	-2.61882e-10	-1.63925e-10	-2.6186e-10	2.223e-11	5.76634e-11	2.22288e-11	5.76343e-11		1.92688e-05	1.92692e-05
				278	278	278				0	0	0	1.97435e-08	2.21478e-08	1.97434e-08	2.21458e-08	2.17814e-07	2.21421e-07	2.17806e-07	2.21221e-07	1.61273e-05	1.70811e-05	1.61273e-05	1.70803e-05	0	0	0	0	-1.61901e-10	-2.65979e-10	-1.619e-10	-2.65955e-10	2.26639e-11	6.03119e-11	2.26626e-11	6.0281e-11		2.45915e-05	2.4592e-05
				278	278	278				0	0	0	2.05604e-08	2.33953e-08	2.05603e-08	2.3393e-08	2.20964e-07	2.24996e-07	2.20955e-07	2.24772e-07	1.64576e-05	1.75556e-05	1.64576e-05	1.75547e-05	0	0	0	0	-1.59827e-10	-2.70027e-10	-1.59826e-10	-2.70002e-10	2.31094e-11	6.29719e-11	2.3108e-11	6.29392e-11		3.13843e-05	3.1385e-05
				278	278	278				0	0	0	2.13999e-08	2.47134e-08	2.13998e-08	2.47107e-08	2.23688e-07	2.28168e-07	2.23678e-07	2.27919e-07	1.67902e-05	1.80434e-05	1.67902e-05	1.80424e-05	0	0	0	0	-1.57957e-10	-2.7428e-10	-1.57956e-10	-2.74253e-10	2.36097e-11	6.56869e-11	2.36083e-11	6.56524e-11		4.00535e-05	4.00544e-05
				278	278	278				0	0	0	2.22624e-08	2.61049e-08	2.22623e-08	2.61017e-08	2.25976e-07	2.30928e-07	2.25965e-07	2.30652e-07	1.71253e-05	1.85444e-05	1.71252e-05	1.85432e-05	0	0	0	0	-1.56037e-10	-2.78482e-10	-1.56036e-10	-2.78454e-10	2.41382e-11	6.84299e-11	2.41367e-11	6.83936e-11		5.11173e-05	5.11184e-05
				278	278	278				0	0	0	2.31485e-08	2.75725e-08	2.31484e-08	2.75688e-08	2.2781e-07	2.33256e-07	2.27798e-07	2.32954e-07	1.74628e-05	1.90585e-05	1.74627e-05	1.90572e-05	0	0	0	0	-1.53732e-10	-2.823e-10	-1.53731e-10	-2.8227e-10	2.46281e-11	7.11345e-11	2.46266e-11	7.10963e-11		6.52371e-05	6.52385e-05
				278	278	278				0	0	0	2.40586e-08	2.9119e-08	2.40584e-08	2.91149e-08	2.29191e-07	2.35156e-07	2.29177e-07	2.34824e-07	1.78027e-05	1.95857e-05	1.78026e-05	1.95843e-05	0	0	0	0	-1.51568e-10	-2.86258e-10	-1.51567e-10	-2.86227e-10	2.51585e-11	7.38794e-11	2.51569e-11	7.38394e-11		8.32571e-05	8.3259e-05
				278	278	278				0	0	0	2.49931e-08	3.07474e-08	2.49929e-08	3.07426e-08	2.3012e-07	2.36628e-07	2.30106e-07	2.36266e-07	1.81452e-05	2.01259e-05	1.81451e-05	2.01243e-05	0	0	0	0	-1.49519e-10	-2.9033e-10	-1.49517e-10	-2.90298e-10	2.57171e-11	7.66526e-11	2.57154e-11	7.66108e-11		0.000106255	0.000106257
				278	278	278				0	0	0	2.59525e-08	3.24603e-08	2.59523e-08	3.2455e-08	2.30594e-07	2.37668e-07	2.30579e-07	2.37274e-07	1.84902e-05	2.06789e-05	1.84901e-05	2.06772e-05	0	0	0	0	-1.47569e-10	-2.94503e-10	-1.47568e-10	-2.9447e-10	2.63341e-11	7.94842e-11	2.63324e-11	7.94406e-11		0.000135604	0.000135608
				278	278	278				0	0	0	2.69376e-08	3.42608e-08	2.69373e-08	3.42548e-08	2.30596e-07	2.38258e-07	2.30579e-07	2.37832e-07	1.88378e-05	2.12447e-05	1.88377e-05	2.12428e-05	0	0	0	0	-1.45398e-10	-2.98455e-10	-1.45397e-10	-2.9842e-10	2.69563e-11	8.2321e-11	2.69545e-11	8.22755e-11		0.000173061	0.000173065
				二氧化碳浓度	二氧化碳浓度	二氧化碳浓度				甲烷浓度	甲烷浓度	甲烷浓度	一氧化二氮浓度	一氧化二氮浓度	一氧化二氮浓度	一氧化二氮浓度	二氧化碳有效强迫辐射	二氧化碳有效强迫辐射	二氧化碳有效强迫辐射	二氧化碳有效强迫辐射	一氧化二氮有效强迫辐射	一氧化二氮有效强迫辐射	一氧化二氮有效强迫辐射	一氧化二氮有效强迫辐射	甲烷有效强迫辐射	甲烷有效强迫辐射	甲烷有效强迫辐射	甲烷有效强迫辐射	气溶胶有效强迫辐射	气溶胶有效强迫辐射	气溶胶有效强迫辐射	气溶胶有效强迫辐射	拖尾有效强迫辐射	拖尾有效强迫辐射	拖尾有效强迫辐射	拖尾有效强迫辐射		温度变化	温度变化
				CCO2	CCO2	CCO2				CCH4	CCH4	CCH4	CN2O	CN2O	CN2O	CN2O	FCO2（W/m2）	FCO2（W/m2）	FCO2（W/m2）	FCO2（W/m2）	FN2O（W/m2）	FN2O（W/m2）	FN2O（W/m2）	FN2O（W/m2）	FCH4（W/m2）	FCH4（W/m2）	FCH4（W/m2）	FCH4（W/m2）	Fair	Fair	Fair	Fair	Fcon	Fcon	Fcon	Fcon		T	T
				0	0	0				0	0	0	0	0	0	0	#NAME?	#NAME?	#NAME?	#NAME?	0	0	0	0	0	0	0	0	-5.81338e-11	-5.81338e-11	-5.81338e-11	-5.81338e-11	9.34186e-12	9.34186e-12	9.34186e-12	9.34186e-12		0	0
				278	278	278				2.54547e-11	2.54547e-11	2.54547e-11	5.94015e-12	5.94015e-12	5.94015e-12	5.94015e-12	2.25791e-09	2.25791e-09	2.25791e-09	2.25791e-09	2.79737e-07	2.79737e-07	2.79737e-07	2.79737e-07	2.16946e-07	2.16946e-07	2.16946e-07	2.16946e-07	-5.88791e-11	-5.88791e-11	-5.88791e-11	-5.88791e-11	9.46162e-12	9.46162e-12	9.46162e-12	9.46162e-12		5.20518e-12	5.20518e-12
				278	278	278				7.24929e-11	7.24929e-11	7.24929e-11	2.37869e-11	2.37869e-11	2.37869e-11	2.37869e-11	4.54417e-09	4.54417e-09	4.54417e-09	4.54417e-09	5.59784e-07	5.59784e-07	5.59784e-07	5.59784e-07	3.66114e-07	3.66114e-07	3.66114e-07	3.66114e-07	-5.96244e-11	-5.96244e-11	-5.96244e-11	-5.96244e-11	9.58139e-12	9.58139e-12	9.58139e-12	9.58139e-12		1.63722e-11	1.63722e-11
				278	278	278				1.39217e-10	1.39217e-10	1.39217e-10	5.35927e-11	5.35927e-11	5.35927e-11	5.35927e-11	6.859e-09	6.859e-09	6.859e-09	6.859e-09	8.40241e-07	8.40241e-07	8.40241e-07	8.40241e-07	5.07359e-07	5.07359e-07	5.07359e-07	5.07359e-07	-6.03697e-11	-6.03697e-11	-6.03697e-11	-6.03697e-11	9.70116e-12	9.70116e-12	9.70116e-12	9.70116e-12		3.5089e-11	3.5089e-11
				278	278	278				2.23925e-10	2.23925e-10	2.23925e-10	9.54094e-11	9.54094e-11	9.54094e-11	9.54094e-11	9.20242e-09	9.20242e-09	9.20242e-09	9.20242e-09	1.12111e-06	1.12111e-06	1.12111e-06	1.12111e-06	6.43457e-07	6.43457e-07	6.43457e-07	6.43457e-07	-6.1115e-11	-6.1115e-11	-6.1115e-11	-6.1115e-11	9.82093e-12	9.82093e-12	9.82093e-12	9.82093e-12		6.34106e-11	6.34106e-11
				278	278	278				3.25307e-10	3.25307e-10	3.25307e-10	1.49364e-10	1.49364e-10	1.49364e-10	1.49364e-10	1.1603e-08	1.1603e-08	1.1603e-08	1.1603e-08	1.40273e-06	1.40273e-06	1.40273e-06	1.40273e-06	7.75559e-07	7.75559e-07	7.75559e-07	7.75559e-07	-6.26056e-11	-6.26056e-11	-6.26056e-11	-6.26056e-11	1.00605e-11	1.00605e-11	1.00605e-11	1.00605e-11		1.03976e-10	1.03976e-10
				278	278	278				4.4227e-10	4.4227e-10	4.4227e-10	2.15657e-10	2.15657e-10	2.15657e-10	2.15657e-10	1.40607e-08	1.40607e-08	1.40607e-08	1.40607e-08	1.68551e-06	1.68551e-06	1.68551e-06	1.68551e-06	9.04299e-07	9.04299e-07	9.04299e-07	9.04299e-07	-6.40963e-11	-6.40963e-11	-6.40963e-11	-6.40963e-11	1.03e-11	1.03e-11	1.03e-11	1.03e-11		1.60163e-10	1.60163e-10
				278	278	278				5.74055e-10	5.74055e-10	5.74055e-10	2.94563e-10	2.94563e-10	2.94563e-10	2.94563e-10	1.66042e-08	1.66042e-08	1.66042e-08	1.66042e-08	1.96988e-06	1.96988e-06	1.96988e-06	1.96988e-06	1.03026e-06	1.03026e-06	1.03026e-06	1.03026e-06	-6.63322e-11	-6.63322e-11	-6.63322e-11	-6.63322e-11	1.06593e-11	1.06593e-11	1.06593e-11	1.06593e-11		2.36293e-10	2.36293e-10
				278	278	278				7.2006e-10	7.2006e-10	7.2006e-10	3.86429e-10	3.86429e-10	3.86429e-10	3.86429e-10	1.92334e-08	1.92334e-08	1.92334e-08	1.92334e-08	2.25624e-06	2.25624e-06	2.25624e-06	2.25624e-06	1.15386e-06	1.15386e-06	1.15386e-06	1.15386e-06	-6.85681e-11	-6.85681e-11	-6.85681e-11	-6.85681e-11	1.10186e-11	1.10186e-11	1.10186e-11	1.10186e-11		3.37893e-10	3.37893e-10
				278	278	278				8.79746e-10	8.79746e-10	8.79746e-10	4.916e-10	4.916e-10	4.916e-10	4.916e-10	2.19483e-08	2.19483e-08	2.19483e-08	2.19483e-08	2.54482e-06	2.54482e-06	2.54482e-06	2.54482e-06	1.2754e-06	1.2754e-06	1.2754e-06	1.2754e-06	-7.0804e-11	-7.0804e-11	-7.0804e-11	-7.0804e-11	1.13779e-11	1.13779e-11	1.13779e-11	1.13779e-11		4.72017e-10	4.72017e-10
				278	278	278				1.05529e-09	1.05529e-09	1.05529e-09	6.11319e-10	6.11319e-10	6.11319e-10	6.11319e-10	2.50919e-08	2.50919e-08	2.50919e-08	2.50919e-08	2.83782e-06	2.83782e-06	2.83782e-06	2.83782e-06	1.39687e-06	1.39687e-06	1.39687e-06	1.39687e-06	-8.19836e-11	-8.19836e-11	-8.19836e-11	-8.19836e-11	1.31744e-11	1.31744e-11	1.31744e-11	1.31744e-11		6.47718e-10	6.47718e-10
				278	278	278				1.07401e-09	1.07401e-09	1.07401e-09	7.46897e-10	7.46897e-10	7.46897e-10	7.46897e-10	2.83498e-08	2.83498e-08	2.83498e-08	2.83498e-08	3.13676e-06	3.13676e-06	3.13676e-06	3.13676e-06	1.4092e-06	1.4092e-06	1.4092e-06	1.4092e-06	-8.49648e-11	-8.49648e-11	-8.49648e-11	-8.49648e-11	1.36535e-11	1.36535e-11	1.36535e-11	1.36535e-11		8.75425e-10	8.75425e-10
				278	278	278				1.10907e-09	1.10907e-09	1.10907e-09	8.98652e-10	8.98652e-10	8.98652e-10	8.98652e-10	3.16649e-08	3.16649e-08	3.16649e-08	3.16649e-08	3.4407e-06	3.4407e-06	3.4407e-06	3.4407e-06	1.43202e-06	1.43202e-06	1.43202e-06	1.43202e-06	-8.64554e-11	-8.64554e-11	-8.64554e-11	-8.64554e-11	1.3893e-11	1.3893e-11	1.3893e-11	1.3893e-11		1.16968e-09	1.16968e-09
				278	278	278				1.14993e-09	1.14993e-09	1.14993e-09	1.06675e-09	1.06675e-09	1.06675e-09	1.06675e-09	3.50371e-08	3.50371e-08	3.50371e-08	3.50371e-08	3.74872e-06	3.74872e-06	3.74872e-06	3.74872e-06	1.45816e-06	1.45816e-06	1.45816e-06	1.45816e-06	-8.7946e-11	-8.7946e-11	-8.7946e-11	-8.7946e-11	1.41326e-11	1.41326e-11	1.41326e-11	1.41326e-11		1.54896e-09	1.54896e-09
				278	278	278				1.19675e-09	1.19675e-09	1.19675e-09	1.25152e-09	1.25152e-09	1.25152e-09	1.25152e-09	3.85237e-08	3.85237e-08	3.85237e-08	3.85237e-08	4.06041e-06	4.06041e-06	4.06041e-06	4.06041e-06	1.48755e-06	1.48755e-06	1.48755e-06	1.48755e-06	-9.09272e-11	-9.09272e-11	-9.09272e-11	-9.09272e-11	1.46116e-11	1.46116e-11	1.46116e-11	1.46116e-11		2.03683e-09	2.03683e-09
				278	278	278				1.24832e-09	1.24832e-09	1.24832e-09	1.45341e-09	1.45341e-09	1.45341e-09	1.45341e-09	4.21245e-08	4.21245e-08	4.21245e-08	4.21245e-08	4.37567e-06	4.37567e-06	4.37567e-06	4.37567e-06	1.51926e-06	1.51926e-06	1.51926e-06	1.51926e-06	-9.39085e-11	-9.39085e-11	-9.39085e-11	-9.39085e-11	1.50907e-11	1.50907e-11	1.50907e-11	1.50907e-11		2.66338e-09	2.66338e-09
				278	278	278				1.3043e-09	1.3043e-09	1.3043e-09	1.67289e-09	1.67289e-09	1.67289e-09	1.67289e-09	4.58397e-08	4.58397e-08	4.58397e-08	4.58397e-08	4.69445e-06	4.69445e-06	4.69445e-06	4.69445e-06	1.55295e-06	1.55295e-06	1.55295e-06	1.55295e-06	-9.68897e-11	-9.68897e-11	-9.68897e-11	-9.68897e-11	1.55698e-11	1.55698e-11	1.55698e-11	1.55698e-11		3.46698e-09	3.46698e-09
				278	278	278				1.36332e-09	1.36332e-09	1.36332e-09	1.91041e-09	1.91041e-09	1.91041e-09	1.91041e-09	4.96692e-08	4.96692e-08	4.96692e-08	4.96692e-08	5.01666e-06	5.01666e-06	5.01666e-06	5.01666e-06	1.5877e-06	1.5877e-06	1.5877e-06	1.5877e-06	-9.98709e-11	-9.98709e-11	-9.98709e-11	-9.98709e-11	1.60488e-11	1.60488e-11	1.60488e-11	1.60488e-11		4.49659e-09	4.49659e-09
				278	278	278				1.42448e-09	1.42448e-09	1.42448e-09	2.16628e-09	2.16628e-09	2.16628e-09	2.16628e-09	5.35558e-08	5.35558e-08	5.35558e-08	5.35558e-08	5.34205e-06	5.34205e-06	5.34205e-06	5.34205e-06	1.62292e-06	1.62292e-06	1.62292e-06	1.62292e-06	-1.01362e-10	-1.01362e-10	-1.01362e-10	-1.01362e-10	1.62884e-11	1.62884e-11	1.62884e-11	1.62884e-11		5.81472e-09	5.81472e-09
				278	278	278				1.48635e-09	1.48635e-09	1.48635e-09	2.44034e-09	2.44034e-09	2.44034e-09	2.44034e-09	5.73853e-08	5.73853e-08	5.73853e-08	5.73853e-08	5.66992e-06	5.66992e-06	5.66992e-06	5.66992e-06	1.65779e-06	1.65779e-06	1.65779e-06	1.65779e-06	-9.98709e-11	-9.98709e-11	-9.98709e-11	-9.98709e-11	1.60488e-11	1.60488e-11	1.60488e-11	1.60488e-11		7.50109e-09	7.50109e-09
				278	278	278				1.53098e-09	1.53098e-09	1.53098e-09	2.73276e-09	2.73276e-09	2.73276e-09	2.73276e-09	6.13862e-08	6.13862e-08	6.13862e-08	6.13862e-08	6e-06	6e-06	6e-06	6e-06	1.68249e-06	1.68249e-06	1.68249e-06	1.68249e-06	-1.04343e-10	-1.04343e-10	-1.04343e-10	-1.04343e-10	1.67674e-11	1.67674e-11	1.67674e-11	1.67674e-11		9.65735e-09	9.65735e-09
				278	278	278				1.56795e-09	1.56795e-09	1.56795e-09	3.04412e-09	3.04412e-09	3.04412e-09	3.04412e-09	6.55015e-08	6.55015e-08	6.55015e-08	6.55015e-08	6.33259e-06	6.33259e-06	6.33259e-06	6.33259e-06	1.70268e-06	1.70268e-06	1.70268e-06	1.70268e-06	-1.07324e-10	-1.07324e-10	-1.07324e-10	-1.07324e-10	1.72465e-11	1.72465e-11	1.72465e-11	1.72465e-11		1.24133e-08	1.24133e-08
				278	278	278				1.60623e-09	1.60623e-09	1.60623e-09	3.37487e-09	3.37487e-09	3.37487e-09	3.37487e-09	6.97311e-08	6.97311e-08	6.97311e-08	6.97311e-08	6.66775e-06	6.66775e-06	6.66775e-06	6.66775e-06	1.72335e-06	1.72335e-06	1.72335e-06	1.72335e-06	-1.10305e-10	-1.10305e-10	-1.10305e-10	-1.10305e-10	1.77256e-11	1.77256e-11	1.77256e-11	1.77256e-11		1.59346e-08	1.59346e-08
				278	278	278				1.64724e-09	1.64724e-09	1.64724e-09	3.72546e-09	3.72546e-09	3.72546e-09	3.72546e-09	7.4075e-08	7.4075e-08	7.4075e-08	7.4075e-08	7.00553e-06	7.00553e-06	7.00553e-06	7.00553e-06	1.74521e-06	1.74521e-06	1.74521e-06	1.74521e-06	-1.13286e-10	-1.13286e-10	-1.13286e-10	-1.13286e-10	1.82046e-11	1.82046e-11	1.82046e-11	1.82046e-11		2.04328e-08	2.04328e-08
				278	278	278				1.68779e-09	1.68779e-09	1.68779e-09	4.09615e-09	4.09615e-09	4.09615e-09	4.09615e-09	7.84703e-08	7.84703e-08	7.84703e-08	7.84703e-08	7.3458e-06	7.3458e-06	7.3458e-06	7.3458e-06	1.76656e-06	1.76656e-06	1.76656e-06	1.76656e-06	-1.14628e-10	-1.14628e-10	-1.14628e-10	-1.14628e-10	1.84202e-11	1.84202e-11	1.84202e-11	1.84202e-11		2.61776e-08	2.61776e-08
				278	278	278				1.69693e-09	1.69693e-09	1.69693e-09	4.48201e-09	4.48201e-09	4.48201e-09	4.48201e-09	8.31369e-08	8.31369e-08	8.31369e-08	8.31369e-08	7.684e-06	7.684e-06	7.684e-06	7.684e-06	1.77133e-06	1.77133e-06	1.77133e-06	1.77133e-06	-9.62751e-11	-9.62751e-11	-9.62751e-11	-9.62751e-11	1.05772e-11	1.05772e-11	1.05772e-11	1.05772e-11		3.35134e-08	3.35134e-08
				278	278	278				1.66636e-09	1.66636e-09	1.66636e-09	4.87837e-09	4.87837e-09	4.87837e-09	4.87837e-09	8.80546e-08	8.80546e-08	8.80546e-08	8.80546e-08	8.01656e-06	8.01656e-06	8.01656e-06	8.01656e-06	1.75531e-06	1.75531e-06	1.75531e-06	1.75531e-06	-1.0168e-10	-1.0168e-10	-1.0168e-10	-1.0168e-10	1.1222e-11	1.1222e-11	1.1222e-11	1.1222e-11		4.28793e-08	4.28793e-08
				278	278	278				1.59935e-09	1.59935e-09	1.59935e-09	5.28619e-09	5.28619e-09	5.28619e-09	5.28619e-09	9.33014e-08	9.33014e-08	9.33014e-08	9.33014e-08	8.34493e-06	8.34493e-06	8.34493e-06	8.34493e-06	1.71965e-06	1.71965e-06	1.71965e-06	1.71965e-06	-1.09285e-10	-1.09285e-10	-1.09285e-10	-1.09285e-10	1.22376e-11	1.22376e-11	1.22376e-11	1.22376e-11		5.48357e-08	5.48357e-08
				278	278	278				1.50151e-09	1.50151e-09	1.50151e-09	5.70614e-09	5.70614e-09	5.70614e-09	5.70614e-09	9.85473e-08	9.85473e-08	9.85473e-08	9.85473e-08	8.67007e-06	8.67007e-06	8.67007e-06	8.67007e-06	1.66622e-06	1.66622e-06	1.66622e-06	1.66622e-06	-1.09831e-10	-1.09831e-10	-1.09831e-10	-1.09831e-10	1.24214e-11	1.24214e-11	1.24214e-11	1.24214e-11		7.00982e-08	7.00982e-08
				278	278	278				1.38242e-09	1.38242e-09	1.38242e-09	6.13839e-09	6.13839e-09	6.13839e-09	6.13839e-09	1.03842e-07	1.03842e-07	1.03842e-07	1.03842e-07	8.99245e-06	8.99245e-06	8.99245e-06	8.99245e-06	1.59878e-06	1.59878e-06	1.59878e-06	1.59878e-06	-1.11227e-10	-1.11227e-10	-1.11227e-10	-1.11227e-10	1.26591e-11	1.26591e-11	1.26591e-11	1.26591e-11		8.95796e-08	8.95796e-08
				278	278	278				1.23227e-09	1.23227e-09	1.23227e-09	6.57878e-09	6.57878e-09	6.57878e-09	6.57878e-09	1.06561e-07	1.06561e-07	1.06561e-07	1.06561e-07	9.30945e-06	9.30945e-06	9.30945e-06	9.30945e-06	1.50946e-06	1.50946e-06	1.50946e-06	1.50946e-06	-5.56413e-11	-5.56413e-11	-5.56413e-11	-5.56413e-11	5.99673e-12	5.99673e-12	5.99673e-12	5.99673e-12		1.14445e-07	1.14445e-07
				278	278	278				1.0512e-09	1.0512e-09	1.0512e-09	7.02364e-09	7.02364e-09	7.02364e-09	7.02364e-09	1.09632e-07	1.09632e-07	1.09632e-07	1.09632e-07	9.61905e-06	9.61905e-06	9.61905e-06	9.61905e-06	1.39415e-06	1.39415e-06	1.39415e-06	1.39415e-06	-6.31847e-11	-6.31847e-11	-6.31847e-11	-6.31847e-11	6.88788e-12	6.88788e-12	6.88788e-12	6.88788e-12		1.46182e-07	1.46182e-07
				278	278	278				8.43524e-10	8.43524e-10	8.43524e-10	7.47581e-09	7.47581e-09	7.47581e-09	7.47581e-09	1.14109e-07	1.14109e-07	1.14109e-07	1.14109e-07	9.92385e-06	9.92385e-06	9.92385e-06	9.92385e-06	1.24887e-06	1.24887e-06	1.24887e-06	1.24887e-06	-9.36942e-11	-9.36942e-11	-9.36942e-11	-9.36942e-11	1.05757e-11	1.05757e-11	1.05757e-11	1.05757e-11		1.86686e-07	1.86686e-07
				278	278	278				6.117e-10	6.117e-10	6.117e-10	7.93861e-09	7.93861e-09	7.93861e-09	7.93861e-09	1.19185e-07	1.19185e-07	1.19185e-07	1.19185e-07	1.02264e-05	1.02264e-05	1.02264e-05	1.02264e-05	1.0635e-06	1.0635e-06	1.0635e-06	1.0635e-06	-1.07175e-10	-1.07175e-10	-1.07175e-10	-1.07175e-10	1.23071e-11	1.23071e-11	1.23071e-11	1.23071e-11		2.38381e-07	2.38381e-07
				278	278	278				3.60837e-10	3.60837e-10	3.60837e-10	8.41369e-09	8.41369e-09	8.41369e-09	8.41369e-09	1.24584e-07	1.24584e-07	1.24584e-07	1.24584e-07	1.0528e-05	1.0528e-05	1.0528e-05	1.0528e-05	8.16816e-07	8.16816e-07	8.16816e-07	8.16816e-07	-1.14593e-10	-1.14593e-10	-1.14593e-10	-1.14593e-10	1.32932e-11	1.32932e-11	1.32932e-11	1.32932e-11		3.04357e-07	3.04357e-07
				278	278	278				2.93732e-10	2.93732e-10	2.93732e-10	8.90185e-09	8.90185e-09	8.90185e-09	8.90185e-09	1.30136e-07	1.30136e-07	1.30136e-07	1.30136e-07	1.08291e-05	1.08291e-05	1.08291e-05	1.08291e-05	7.3696e-07	7.3696e-07	7.3696e-07	7.3696e-07	-1.18197e-10	-1.18197e-10	-1.18197e-10	-1.18197e-10	1.37909e-11	1.37909e-11	1.37909e-11	1.37909e-11		3.88559e-07	3.88559e-07
				278	278	278				2.94504e-10	2.94504e-10	2.97581e-10	9.40363e-09	9.40502e-09	9.40363e-09	9.40502e-09	1.3566e-07	1.35683e-07	1.3566e-07	1.35682e-07	1.11301e-05	1.11309e-05	1.11301e-05	1.11309e-05	7.37928e-07	7.41773e-07	7.37928e-07	7.41773e-07	-1.21978e-10	-1.281e-10	-1.21978e-10	-1.28099e-10	1.42988e-11	1.65134e-11	1.42987e-11	1.65115e-11		4.96022e-07	4.96022e-07
				278	278	278				2.94018e-10	2.94018e-10	3.07136e-10	9.91957e-09	9.92651e-09	9.91957e-09	9.92651e-09	1.41163e-07	1.41234e-07	1.41163e-07	1.4123e-07	1.14314e-05	1.14353e-05	1.14314e-05	1.14353e-05	7.37319e-07	7.53588e-07	7.37319e-07	7.53588e-07	-1.2591e-10	-1.38155e-10	-1.2591e-10	-1.38152e-10	1.48277e-11	1.92569e-11	1.48275e-11	1.92532e-11		6.33174e-07	6.33174e-07
				278	278	278				2.94473e-10	2.94473e-10	3.28084e-10	1.04502e-08	1.04696e-08	1.04502e-08	1.04696e-08	1.46649e-07	1.4679e-07	1.46648e-07	1.46782e-07	1.17331e-05	1.1744e-05	1.17331e-05	1.1744e-05	7.37889e-07	7.78863e-07	7.37889e-07	7.78863e-07	-1.29901e-10	-1.48268e-10	-1.29901e-10	-1.48263e-10	1.53599e-11	2.20037e-11	1.53597e-11	2.19982e-11		8.08213e-07	8.08214e-07
				278	278	278				2.96446e-10	2.96446e-10	3.64137e-10	1.09961e-08	1.10376e-08	1.09961e-08	1.10376e-08	1.52133e-07	1.52369e-07	1.52132e-07	1.52355e-07	1.20357e-05	1.20584e-05	1.20357e-05	1.20584e-05	7.40358e-07	8.20542e-07	7.40358e-07	8.20542e-07	-1.34211e-10	-1.587e-10	-1.34211e-10	-1.58694e-10	1.59247e-11	2.47831e-11	1.59244e-11	2.47758e-11		1.0316e-06	1.03161e-06
				278	278	278				3.1641e-10	3.1641e-10	4.3458e-10	1.1558e-08	1.16339e-08	1.1558e-08	1.16338e-08	1.57652e-07	1.58006e-07	1.57652e-07	1.57986e-07	1.23393e-05	1.23798e-05	1.23393e-05	1.23798e-05	7.64881e-07	8.96403e-07	7.64881e-07	8.96403e-07	-1.39345e-10	-1.69956e-10	-1.39345e-10	-1.69949e-10	1.6593e-11	2.76659e-11	1.65926e-11	2.76568e-11		1.31671e-06	1.31671e-06
				278	278	278				3.42302e-10	3.42302e-10	5.29877e-10	1.21363e-08	1.22617e-08	1.21363e-08	1.22616e-08	1.6315e-07	1.63645e-07	1.63149e-07	1.63617e-07	1.26443e-05	1.27094e-05	1.26443e-05	1.27094e-05	7.9556e-07	9.8982e-07	7.9556e-07	9.8982e-07	-1.43231e-10	-1.79964e-10	-1.43231e-10	-1.79956e-10	1.71108e-11	3.03984e-11	1.71104e-11	3.03875e-11		1.68056e-06	1.68057e-06
				278	278	278				3.61332e-10	3.61332e-10	6.39511e-10	1.27318e-08	1.29242e-08	1.27318e-08	1.2924e-08	1.68623e-07	1.69284e-07	1.68622e-07	1.69247e-07	1.29508e-05	1.30483e-05	1.29508e-05	1.30482e-05	8.17375e-07	1.08741e-06	8.17375e-07	1.08741e-06	-1.47078e-10	-1.89934e-10	-1.47078e-10	-1.89924e-10	1.76236e-11	3.31257e-11	1.76231e-11	3.3113e-11		2.14493e-06	2.14494e-06
				278	278	278				3.76374e-10	3.76374e-10	7.68391e-10	1.33448e-08	1.36246e-08	1.33448e-08	1.36244e-08	1.74096e-07	1.74945e-07	1.74094e-07	1.74897e-07	1.32589e-05	1.33972e-05	1.32589e-05	1.33971e-05	8.34216e-07	1.19195e-06	8.34216e-07	1.19195e-06	-1.51412e-10	-2.0039e-10	-1.51411e-10	-2.00378e-10	1.81943e-11	3.5911e-11	1.81937e-11	3.58964e-11		2.73756e-06	2.73759e-06
				278	278	278				3.90023e-10	3.90023e-10	9.20944e-10	1.3976e-08	1.43661e-08	1.3976e-08	1.43658e-08	1.79584e-07	1.80645e-07	1.79582e-07	1.80586e-07	1.35688e-05	1.37569e-05	1.35688e-05	1.37568e-05	8.49207e-07	1.30492e-06	8.49207e-07	1.30492e-06	-1.56131e-10	-2.11231e-10	-1.5613e-10	-2.11218e-10	1.88137e-11	3.8745e-11	1.88131e-11	3.87287e-11		3.4939e-06	3.49394e-06
				278	278	278				4.03222e-10	4.03222e-10	1.09976e-09	1.4626e-08	1.5152e-08	1.4626e-08	1.51515e-08	1.85094e-07	1.8639e-07	1.85091e-07	1.86318e-07	1.38808e-05	1.41282e-05	1.38808e-05	1.4128e-05	8.63457e-07	1.42599e-06	8.63457e-07	1.42599e-06	-1.60963e-10	-2.22186e-10	-1.60963e-10	-2.22172e-10	1.9451e-11	4.15969e-11	1.94503e-11	4.15787e-11		4.45916e-06	4.45922e-06
				278	278	278				4.16233e-10	4.16233e-10	1.28563e-09	1.52954e-08	1.59853e-08	1.52954e-08	1.59847e-08	1.9054e-07	1.92096e-07	1.90536e-07	1.92009e-07	1.41949e-05	1.45115e-05	1.41949e-05	1.45112e-05	8.77277e-07	1.54179e-06	8.77277e-07	1.54179e-06	-1.64215e-10	-2.3156e-10	-1.64214e-10	-2.31544e-10	1.99494e-11	4.43098e-11	1.99486e-11	4.42898e-11		5.69104e-06	5.69113e-06
				278	278	278				4.28939e-10	4.28939e-10	1.4712e-09	1.59847e-08	1.68691e-08	1.59846e-08	1.68683e-08	1.95855e-07	1.97694e-07	1.95851e-07	1.97592e-07	1.45112e-05	1.49072e-05	1.45112e-05	1.49069e-05	8.90566e-07	1.64932e-06	8.90566e-07	1.64932e-06	-1.66486e-10	-2.39953e-10	-1.66485e-10	-2.39936e-10	2.04408e-11	4.70159e-11	2.04399e-11	4.69941e-11		7.2632e-06	7.26332e-06
				278	278	278				4.41143e-10	4.41143e-10	1.65626e-09	1.66942e-08	1.78063e-08	1.66942e-08	1.78054e-08	2.0097e-07	2.03116e-07	2.00965e-07	2.02997e-07	1.48298e-05	1.53157e-05	1.48298e-05	1.53154e-05	9.03147e-07	1.74998e-06	9.03147e-07	1.74998e-06	-1.6779e-10	-2.4738e-10	-1.6779e-10	-2.47361e-10	2.09336e-11	4.97233e-11	2.09327e-11	4.96997e-11		9.26963e-06	9.26979e-06
				278	278	278				4.52376e-10	4.52376e-10	1.84036e-09	1.74245e-08	1.88e-08	1.74245e-08	1.87988e-08	2.0579e-07	2.08265e-07	2.05784e-07	2.08128e-07	1.51507e-05	1.57373e-05	1.51506e-05	1.57368e-05	9.14573e-07	1.84467e-06	9.14573e-07	1.84467e-06	-1.67592e-10	-2.53304e-10	-1.67592e-10	-2.53284e-10	2.13772e-11	5.23814e-11	2.13762e-11	5.2356e-11		1.18303e-05	1.18305e-05
				278	278	278				4.61827e-10	4.61827e-10	2.02267e-09	1.81759e-08	1.98529e-08	1.81759e-08	1.98515e-08	2.10232e-07	2.13061e-07	2.10226e-07	2.12904e-07	1.54739e-05	1.6172e-05	1.54739e-05	1.61714e-05	9.24077e-07	1.93389e-06	9.24077e-07	1.93389e-06	-1.66259e-10	-2.58093e-10	-1.66258e-10	-2.58072e-10	2.18232e-11	5.5042e-11	2.18221e-11	5.50148e-11		1.50982e-05	1.50985e-05
				278	278	278				0	0	0	1.89488e-08	2.09679e-08	1.89487e-08	2.09662e-08	2.14235e-07	2.17441e-07	2.14228e-07	2.17263e-07	1.57994e-05	1.66199e-05	1.57994e-05	1.66192e-05	0	0	0	0	-1.63926e-10	-2.61882e-10	-1.63925e-10	-2.6186e-10	2.223e-11	5.76634e-11	2.22288e-11	5.76343e-11		1.92688e-05	1.92692e-05
				278	278	278				0	0	0	1.97435e-08	2.21478e-08	1.97434e-08	2.21458e-08	2.17814e-07	2.21421e-07	2.17806e-07	2.21221e-07	1.61273e-05	1.70811e-05	1.61273e-05	1.70803e-05	0	0	0	0	-1.61901e-10	-2.65979e-10	-1.619e-10	-2.65955e-10	2.26639e-11	6.03119e-11	2.26626e-11	6.0281e-11		2.45915e-05	2.4592e-05
				278	278	278				0	0	0	2.05604e-08	2.33953e-08	2.05603e-08	2.3393e-08	2.20964e-07	2.24996e-07	2.20955e-07	2.24772e-07	1.64576e-05	1.75556e-05	1.64576e-05	1.75547e-05	0	0	0	0	-1.59827e-10	-2.70027e-10	-1.59826e-10	-2.70002e-10	2.31094e-11	6.29719e-11	2.3108e-11	6.29392e-11		3.13843e-05	3.1385e-05
				278	278	278				0	0	0	2.13999e-08	2.47134e-08	2.13998e-08	2.47107e-08	2.23688e-07	2.28168e-07	2.23678e-07	2.27919e-07	1.67902e-05	1.80434e-05	1.67902e-05	1.80424e-05	0	0	0	0	-1.57957e-10	-2.7428e-10	-1.57956e-10	-2.74253e-10	2.36097e-11	6.56869e-11	2.36083e-11	6.56524e-11		4.00535e-05	4.00544e-05
				278	278	278				0	0	0	2.22624e-08	2.61049e-08	2.22623e-08	2.61017e-08	2.25976e-07	2.30928e-07	2.25965e-07	2.30652e-07	1.71253e-05	1.85444e-05	1.71252e-05	1.85432e-05	0	0	0	0	-1.56037e-10	-2.78482e-10	-1.56036e-10	-2.78454e-10	2.41382e-11	6.84299e-11	2.41367e-11	6.83936e-11		5.11173e-05	5.11184e-05
				278	278	278				0	0	0	2.31485e-08	2.75725e-08	2.31484e-08	2.75688e-08	2.2781e-07	2.33256e-07	2.27798e-07	2.32954e-07	1.74628e-05	1.90585e-05	1.74627e-05	1.90572e-05	0	0	0	0	-1.53732e-10	-2.823e-10	-1.53731e-10	-2.8227e-10	2.46281e-11	7.11345e-11	2.46266e-11	7.10963e-11		6.52371e-05	6.52385e-05
				278	278	278				0	0	0	2.40586e-08	2.9119e-08	2.40584e-08	2.91149e-08	2.29191e-07	2.35156e-07	2.29177e-07	2.34824e-07	1.78027e-05	1.95857e-05	1.78026e-05	1.95843e-05	0	0	0	0	-1.51568e-10	-2.86258e-10	-1.51567e-10	-2.86227e-10	2.51585e-11	7.38794e-11	2.51569e-11	7.38394e-11		8.32571e-05	8.3259e-05
				278	278	278				0	0	0	2.49931e-08	3.07474e-08	2.49929e-08	3.07426e-08	2.3012e-07	2.36628e-07	2.30106e-07	2.36266e-07	1.81452e-05	2.01259e-05	1.81451e-05	2.01243e-05	0	0	0	0	-1.49519e-10	-2.9033e-10	-1.49517e-10	-2.90298e-10	2.57171e-11	7.66526e-11	2.57154e-11	7.66108e-11		0.000106255	0.000106257
				278	278	278				0	0	0	2.59525e-08	3.24603e-08	2.59523e-08	3.2455e-08	2.30594e-07	2.37668e-07	2.30579e-07	2.37274e-07	1.84902e-05	2.06789e-05	1.84901e-05	2.06772e-05	0	0	0	0	-1.47569e-10	-2.94503e-10	-1.47568e-10	-2.9447e-10	2.63341e-11	7.94842e-11	2.63324e-11	7.94406e-11		0.000135604	0.000135608
				278	278	278				0	0	0	2.69376e-08	3.42608e-08	2.69373e-08	3.42548e-08	2.30596e-07	2.38258e-07	2.30579e-07	2.37832e-07	1.88378e-05	2.12447e-05	1.88377e-05	2.12428e-05	0	0	0	0	-1.45398e-10	-2.98455e-10	-1.45397e-10	-2.9842e-10	2.69563e-11	8.2321e-11	2.69545e-11	8.22755e-11		0.000173061	0.000173065
				二氧化碳浓度	二氧化碳浓度	二氧化碳浓度				甲烷浓度	甲烷浓度	甲烷浓度	一氧化二氮浓度	一氧化二氮浓度	一氧化二氮浓度	一氧化二氮浓度	二氧化碳有效强迫辐射	二氧化碳有效强迫辐射	二氧化碳有效强迫辐射	二氧化碳有效强迫辐射	一氧化二氮有效强迫辐射	一氧化二氮有效强迫辐射	一氧化二氮有效强迫辐射	一氧化二氮有效强迫辐射	甲烷有效强迫辐射	甲烷有效强迫辐射	甲烷有效强迫辐射	甲烷有效强迫辐射	气溶胶有效强迫辐射	气溶胶有效强迫辐射	气溶胶有效强迫辐射	气溶胶有效强迫辐射	拖尾有效强迫辐射	拖尾有效强迫辐射	拖尾有效强迫辐射	拖尾有效强迫辐射		温度变化	温度变化
				CCO2	CCO2	CCO2				CCH4	CCH4	CCH4	CN2O	CN2O	CN2O	CN2O	FCO2（W/m2）	FCO2（W/m2）	FCO2（W/m2）	FCO2（W/m2）	FN2O（W/m2）	FN2O（W/m2）	FN2O（W/m2）	FN2O（W/m2）	FCH4（W/m2）	FCH4（W/m2）	FCH4（W/m2）	FCH4（W/m2）	Fair	Fair	Fair	Fair	Fcon	Fcon	Fcon	Fcon		T	T
				0	0	0				0	0	0	0	0	0	0	#NAME?	#NAME?	#NAME?	#NAME?	0	0	0	0	0	0	0	0	-5.81338e-11	-5.81338e-11	-5.81338e-11	-5.81338e-11	9.34186e-12	9.34186e-12	9.34186e-12	9.34186e-12		0	0
				278	278	278				2.54547e-11	2.54547e-11	2.54547e-11	5.94015e-12	5.94015e-12	5.94015e-12	5.94015e-12	2.25791e-09	2.25791e-09	2.25791e-09	2.25791e-09	2.79737e-07	2.79737e-07	2.79737e-07	2.79737e-07	2.16946e-07	2.16946e-07	2.16946e-07	2.16946e-07	-5.88791e-11	-5.88791e-11	-5.88791e-11	-5.88791e-11	9.46162e-12	9.46162e-12	9.46162e-12	9.46162e-12		5.20518e-12	5.20518e-12
				278	278	278				7.24929e-11	7.24929e-11	7.24929e-11	2.37869e-11	2.37869e-11	2.37869e-11	2.37869e-11	4.54417e-09	4.54417e-09	4.54417e-09	4.54417e-09	5.59784e-07	5.59784e-07	5.59784e-07	5.59784e-07	3.66114e-07	3.66114e-07	3.66114e-07	3.66114e-07	-5.96244e-11	-5.96244e-11	-5.96244e-11	-5.96244e-11	9.58139e-12	9.58139e-12	9.58139e-12	9.58139e-12		1.63722e-11	1.63722e-11
				278	278	278				1.39217e-10	1.39217e-10	1.39217e-10	5.35927e-11	5.35927e-11	5.35927e-11	5.35927e-11	6.859e-09	6.859e-09	6.859e-09	6.859e-09	8.40241e-07	8.40241e-07	8.40241e-07	8.40241e-07	5.07359e-07	5.07359e-07	5.07359e-07	5.07359e-07	-6.03697e-11	-6.03697e-11	-6.03697e-11	-6.03697e-11	9.70116e-12	9.70116e-12	9.70116e-12	9.70116e-12		3.5089e-11	3.5089e-11
				278	278	278				2.23925e-10	2.23925e-10	2.23925e-10	9.54094e-11	9.54094e-11	9.54094e-11	9.54094e-11	9.20242e-09	9.20242e-09	9.20242e-09	9.20242e-09	1.12111e-06	1.12111e-06	1.12111e-06	1.12111e-06	6.43457e-07	6.43457e-07	6.43457e-07	6.43457e-07	-6.1115e-11	-6.1115e-11	-6.1115e-11	-6.1115e-11	9.82093e-12	9.82093e-12	9.82093e-12	9.82093e-12		6.34106e-11	6.34106e-11
				278	278	278				3.25307e-10	3.25307e-10	3.25307e-10	1.49364e-10	1.49364e-10	1.49364e-10	1.49364e-10	1.1603e-08	1.1603e-08	1.1603e-08	1.1603e-08	1.40273e-06	1.40273e-06	1.40273e-06	1.40273e-06	7.75559e-07	7.75559e-07	7.75559e-07	7.75559e-07	-6.26056e-11	-6.26056e-11	-6.26056e-11	-6.26056e-11	1.00605e-11	1.00605e-11	1.00605e-11	1.00605e-11		1.03976e-10	1.03976e-10
				278	278	278				4.4227e-10	4.4227e-10	4.4227e-10	2.15657e-10	2.15657e-10	2.15657e-10	2.15657e-10	1.40607e-08	1.40607e-08	1.40607e-08	1.40607e-08	1.68551e-06	1.68551e-06	1.68551e-06	1.68551e-06	9.04299e-07	9.04299e-07	9.04299e-07	9.04299e-07	-6.40963e-11	-6.40963e-11	-6.40963e-11	-6.40963e-11	1.03e-11	1.03e-11	1.03e-11	1.03e-11		1.60163e-10	1.60163e-10
				278	278	278				5.74055e-10	5.74055e-10	5.74055e-10	2.94563e-10	2.94563e-10	2.94563e-10	2.94563e-10	1.66042e-08	1.66042e-08	1.66042e-08	1.66042e-08	1.96988e-06	1.96988e-06	1.96988e-06	1.96988e-06	1.03026e-06	1.03026e-06	1.03026e-06	1.03026e-06	-6.63322e-11	-6.63322e-11	-6.63322e-11	-6.63322e-11	1.06593e-11	1.06593e-11	1.06593e-11	1.06593e-11		2.36293e-10	2.36293e-10
				278	278	278				7.2006e-10	7.2006e-10	7.2006e-10	3.86429e-10	3.86429e-10	3.86429e-10	3.86429e-10	1.92334e-08	1.92334e-08	1.92334e-08	1.92334e-08	2.25624e-06	2.25624e-06	2.25624e-06	2.25624e-06	1.15386e-06	1.15386e-06	1.15386e-06	1.15386e-06	-6.85681e-11	-6.85681e-11	-6.85681e-11	-6.85681e-11	1.10186e-11	1.10186e-11	1.10186e-11	1.10186e-11		3.37893e-10	3.37893e-10
				278	278	278				8.79746e-10	8.79746e-10	8.79746e-10	4.916e-10	4.916e-10	4.916e-10	4.916e-10	2.19483e-08	2.19483e-08	2.19483e-08	2.19483e-08	2.54482e-06	2.54482e-06	2.54482e-06	2.54482e-06	1.2754e-06	1.2754e-06	1.2754e-06	1.2754e-06	-7.0804e-11	-7.0804e-11	-7.0804e-11	-7.0804e-11	1.13779e-11	1.13779e-11	1.13779e-11	1.13779e-11		4.72017e-10	4.72017e-10
				278	278	278				1.05529e-09	1.05529e-09	1.05529e-09	6.11319e-10	6.11319e-10	6.11319e-10	6.11319e-10	2.50919e-08	2.50919e-08	2.50919e-08	2.50919e-08	2.83782e-06	2.83782e-06	2.83782e-06	2.83782e-06	1.39687e-06	1.39687e-06	1.39687e-06	1.39687e-06	-8.19836e-11	-8.19836e-11	-8.19836e-11	-8.19836e-11	1.31744e-11	1.31744e-11	1.31744e-11	1.31744e-11		6.47718e-10	6.47718e-10
				278	278	278				1.07401e-09	1.07401e-09	1.07401e-09	7.46897e-10	7.46897e-10	7.46897e-10	7.46897e-10	2.83498e-08	2.83498e-08	2.83498e-08	2.83498e-08	3.13676e-06	3.13676e-06	3.13676e-06	3.13676e-06	1.4092e-06	1.4092e-06	1.4092e-06	1.4092e-06	-8.49648e-11	-8.49648e-11	-8.49648e-11	-8.49648e-11	1.36535e-11	1.36535e-11	1.36535e-11	1.36535e-11		8.75425e-10	8.75425e-10
				278	278	278				1.10907e-09	1.10907e-09	1.10907e-09	8.98652e-10	8.98652e-10	8.98652e-10	8.98652e-10	3.16649e-08	3.16649e-08	3.16649e-08	3.16649e-08	3.4407e-06	3.4407e-06	3.4407e-06	3.4407e-06	1.43202e-06	1.43202e-06	1.43202e-06	1.43202e-06	-8.64554e-11	-8.64554e-11	-8.64554e-11	-8.64554e-11	1.3893e-11	1.3893e-11	1.3893e-11	1.3893e-11		1.16968e-09	1.16968e-09
				278	278	278				1.14993e-09	1.14993e-09	1.14993e-09	1.06675e-09	1.06675e-09	1.06675e-09	1.06675e-09	3.50371e-08	3.50371e-08	3.50371e-08	3.50371e-08	3.74872e-06	3.74872e-06	3.74872e-06	3.74872e-06	1.45816e-06	1.45816e-06	1.45816e-06	1.45816e-06	-8.7946e-11	-8.7946e-11	-8.7946e-11	-8.7946e-11	1.41326e-11	1.41326e-11	1.41326e-11	1.41326e-11		1.54896e-09	1.54896e-09
				278	278	278				1.19675e-09	1.19675e-09	1.19675e-09	1.25152e-09	1.25152e-09	1.25152e-09	1.25152e-09	3.85237e-08	3.85237e-08	3.85237e-08	3.85237e-08	4.06041e-06	4.06041e-06	4.06041e-06	4.06041e-06	1.48755e-06	1.48755e-06	1.48755e-06	1.48755e-06	-9.09272e-11	-9.09272e-11	-9.09272e-11	-9.09272e-11	1.46116e-11	1.46116e-11	1.46116e-11	1.46116e-11		2.03683e-09	2.03683e-09
				278	278	278				1.24832e-09	1.24832e-09	1.24832e-09	1.45341e-09	1.45341e-09	1.45341e-09	1.45341e-09	4.21245e-08	4.21245e-08	4.21245e-08	4.21245e-08	4.37567e-06	4.37567e-06	4.37567e-06	4.37567e-06	1.51926e-06	1.51926e-06	1.51926e-06	1.51926e-06	-9.39085e-11	-9.39085e-11	-9.39085e-11	-9.39085e-11	1.50907e-11	1.50907e-11	1.50907e-11	1.50907e-11		2.66338e-09	2.66338e-09
				278	278	278				1.3043e-09	1.3043e-09	1.3043e-09	1.67289e-09	1.67289e-09	1.67289e-09	1.67289e-09	4.58397e-08	4.58397e-08	4.58397e-08	4.58397e-08	4.69445e-06	4.69445e-06	4.69445e-06	4.69445e-06	1.55295e-06	1.55295e-06	1.55295e-06	1.55295e-06	-9.68897e-11	-9.68897e-11	-9.68897e-11	-9.68897e-11	1.55698e-11	1.55698e-11	1.55698e-11	1.55698e-11		3.46698e-09	3.46698e-09
				278	278	278				1.36332e-09	1.36332e-09	1.36332e-09	1.91041e-09	1.91041e-09	1.91041e-09	1.91041e-09	4.96692e-08	4.96692e-08	4.96692e-08	4.96692e-08	5.01666e-06	5.01666e-06	5.01666e-06	5.01666e-06	1.5877e-06	1.5877e-06	1.5877e-06	1.5877e-06	-9.98709e-11	-9.98709e-11	-9.98709e-11	-9.98709e-11	1.60488e-11	1.60488e-11	1.60488e-11	1.60488e-11		4.49659e-09	4.49659e-09
				278	278	278				1.42448e-09	1.42448e-09	1.42448e-09	2.16628e-09	2.16628e-09	2.16628e-09	2.16628e-09	5.35558e-08	5.35558e-08	5.35558e-08	5.35558e-08	5.34205e-06	5.34205e-06	5.34205e-06	5.34205e-06	1.62292e-06	1.62292e-06	1.62292e-06	1.62292e-06	-1.01362e-10	-1.01362e-10	-1.01362e-10	-1.01362e-10	1.62884e-11	1.62884e-11	1.62884e-11	1.62884e-11		5.81472e-09	5.81472e-09
				278	278	278				1.48635e-09	1.48635e-09	1.48635e-09	2.44034e-09	2.44034e-09	2.44034e-09	2.44034e-09	5.73853e-08	5.73853e-08	5.73853e-08	5.73853e-08	5.66992e-06	5.66992e-06	5.66992e-06	5.66992e-06	1.65779e-06	1.65779e-06	1.65779e-06	1.65779e-06	-9.98709e-11	-9.98709e-11	-9.98709e-11	-9.98709e-11	1.60488e-11	1.60488e-11	1.60488e-11	1.60488e-11		7.50109e-09	7.50109e-09
				278	278	278				1.53098e-09	1.53098e-09	1.53098e-09	2.73276e-09	2.73276e-09	2.73276e-09	2.73276e-09	6.13862e-08	6.13862e-08	6.13862e-08	6.13862e-08	6e-06	6e-06	6e-06	6e-06	1.68249e-06	1.68249e-06	1.68249e-06	1.68249e-06	-1.04343e-10	-1.04343e-10	-1.04343e-10	-1.04343e-10	1.67674e-11	1.67674e-11	1.67674e-11	1.67674e-11		9.65735e-09	9.65735e-09
				278	278	278				1.56795e-09	1.56795e-09	1.56795e-09	3.04412e-09	3.04412e-09	3.04412e-09	3.04412e-09	6.55015e-08	6.55015e-08	6.55015e-08	6.55015e-08	6.33259e-06	6.33259e-06	6.33259e-06	6.33259e-06	1.70268e-06	1.70268e-06	1.70268e-06	1.70268e-06	-1.07324e-10	-1.07324e-10	-1.07324e-10	-1.07324e-10	1.72465e-11	1.72465e-11	1.72465e-11	1.72465e-11		1.24133e-08	1.24133e-08
				278	278	278				1.60623e-09	1.60623e-09	1.60623e-09	3.37487e-09	3.37487e-09	3.37487e-09	3.37487e-09	6.97311e-08	6.97311e-08	6.97311e-08	6.97311e-08	6.66775e-06	6.66775e-06	6.66775e-06	6.66775e-06	1.72335e-06	1.72335e-06	1.72335e-06	1.72335e-06	-1.10305e-10	-1.10305e-10	-1.10305e-10	-1.10305e-10	1.77256e-11	1.77256e-11	1.77256e-11	1.77256e-11		1.59346e-08	1.59346e-08
				278	278	278				1.64724e-09	1.64724e-09	1.64724e-09	3.72546e-09	3.72546e-09	3.72546e-09	3.72546e-09	7.4075e-08	7.4075e-08	7.4075e-08	7.4075e-08	7.00553e-06	7.00553e-06	7.00553e-06	7.00553e-06	1.74521e-06	1.74521e-06	1.74521e-06	1.74521e-06	-1.13286e-10	-1.13286e-10	-1.13286e-10	-1.13286e-10	1.82046e-11	1.82046e-11	1.82046e-11	1.82046e-11		2.04328e-08	2.04328e-08
				278	278	278				1.68779e-09	1.68779e-09	1.68779e-09	4.09615e-09	4.09615e-09	4.09615e-09	4.09615e-09	7.84703e-08	7.84703e-08	7.84703e-08	7.84703e-08	7.3458e-06	7.3458e-06	7.3458e-06	7.3458e-06	1.76656e-06	1.76656e-06	1.76656e-06	1.76656e-06	-1.14628e-10	-1.14628e-10	-1.14628e-10	-1.14628e-10	1.84202e-11	1.84202e-11	1.84202e-11	1.84202e-11		2.61776e-08	2.61776e-08
				278	278	278				1.69693e-09	1.69693e-09	1.69693e-09	4.48201e-09	4.48201e-09	4.48201e-09	4.48201e-09	8.31369e-08	8.31369e-08	8.31369e-08	8.31369e-08	7.684e-06	7.684e-06	7.684e-06	7.684e-06	1.77133e-06	1.77133e-06	1.77133e-06	1.77133e-06	-9.62751e-11	-9.62751e-11	-9.62751e-11	-9.62751e-11	1.05772e-11	1.05772e-11	1.05772e-11	1.05772e-11		3.35134e-08	3.35134e-08
				278	278	278				1.66636e-09	1.66636e-09	1.66636e-09	4.87837e-09	4.87837e-09	4.87837e-09	4.87837e-09	8.80546e-08	8.80546e-08	8.80546e-08	8.80546e-08	8.01656e-06	8.01656e-06	8.01656e-06	8.01656e-06	1.75531e-06	1.75531e-06	1.75531e-06	1.75531e-06	-1.0168e-10	-1.0168e-10	-1.0168e-10	-1.0168e-10	1.1222e-11	1.1222e-11	1.1222e-11	1.1222e-11		4.28793e-08	4.28793e-08
				278	278	278				1.59935e-09	1.59935e-09	1.59935e-09	5.28619e-09	5.28619e-09	5.28619e-09	5.28619e-09	9.33014e-08	9.33014e-08	9.33014e-08	9.33014e-08	8.34493e-06	8.34493e-06	8.34493e-06	8.34493e-06	1.71965e-06	1.71965e-06	1.71965e-06	1.71965e-06	-1.09285e-10	-1.09285e-10	-1.09285e-10	-1.09285e-10	1.22376e-11	1.22376e-11	1.22376e-11	1.22376e-11		5.48357e-08	5.48357e-08
				278	278	278				1.50151e-09	1.50151e-09	1.50151e-09	5.70614e-09	5.70614e-09	5.70614e-09	5.70614e-09	9.85473e-08	9.85473e-08	9.85473e-08	9.85473e-08	8.67007e-06	8.67007e-06	8.67007e-06	8.67007e-06	1.66622e-06	1.66622e-06	1.66622e-06	1.66622e-06	-1.09831e-10	-1.09831e-10	-1.09831e-10	-1.09831e-10	1.24214e-11	1.24214e-11	1.24214e-11	1.24214e-11		7.00982e-08	7.00982e-08
				278	278	278				1.38242e-09	1.38242e-09	1.38242e-09	6.13839e-09	6.13839e-09	6.13839e-09	6.13839e-09	1.03842e-07	1.03842e-07	1.03842e-07	1.03842e-07	8.99245e-06	8.99245e-06	8.99245e-06	8.99245e-06	1.59878e-06	1.59878e-06	1.59878e-06	1.59878e-06	-1.11227e-10	-1.11227e-10	-1.11227e-10	-1.11227e-10	1.26591e-11	1.26591e-11	1.26591e-11	1.26591e-11		8.95796e-08	8.95796e-08
				278	278	278				1.23227e-09	1.23227e-09	1.23227e-09	6.57878e-09	6.57878e-09	6.57878e-09	6.57878e-09	1.06561e-07	1.06561e-07	1.06561e-07	1.06561e-07	9.30945e-06	9.30945e-06	9.30945e-06	9.30945e-06	1.50946e-06	1.50946e-06	1.50946e-06	1.50946e-06	-5.56413e-11	-5.56413e-11	-5.56413e-11	-5.56413e-11	5.99673e-12	5.99673e-12	5.99673e-12	5.99673e-12		1.14445e-07	1.14445e-07
				278	278	278				1.0512e-09	1.0512e-09	1.0512e-09	7.02364e-09	7.02364e-09	7.02364e-09	7.02364e-09	1.09632e-07	1.09632e-07	1.09632e-07	1.09632e-07	9.61905e-06	9.61905e-06	9.61905e-06	9.61905e-06	1.39415e-06	1.39415e-06	1.39415e-06	1.39415e-06	-6.31847e-11	-6.31847e-11	-6.31847e-11	-6.31847e-11	6.88788e-12	6.88788e-12	6.88788e-12	6.88788e-12		1.46182e-07	1.46182e-07
				278	278	278				8.43524e-10	8.43524e-10	8.43524e-10	7.47581e-09	7.47581e-09	7.47581e-09	7.47581e-09	1.14109e-07	1.14109e-07	1.14109e-07	1.14109e-07	9.92385e-06	9.92385e-06	9.92385e-06	9.92385e-06	1.24887e-06	1.24887e-06	1.24887e-06	1.24887e-06	-9.36942e-11	-9.36942e-11	-9.36942e-11	-9.36942e-11	1.05757e-11	1.05757e-11	1.05757e-11	1.05757e-11		1.86686e-07	1.86686e-07
				278	278	278				6.117e-10	6.117e-10	6.117e-10	7.93861e-09	7.93861e-09	7.93861e-09	7.93861e-09	1.19185e-07	1.19185e-07	1.19185e-07	1.19185e-07	1.02264e-05	1.02264e-05	1.02264e-05	1.02264e-05	1.0635e-06	1.0635e-06	1.0635e-06	1.0635e-06	-1.07175e-10	-1.07175e-10	-1.07175e-10	-1.07175e-10	1.23071e-11	1.23071e-11	1.23071e-11	1.23071e-11		2.38381e-07	2.38381e-07
				278	278	278				3.60837e-10	3.60837e-10	3.60837e-10	8.41369e-09	8.41369e-09	8.41369e-09	8.41369e-09	1.24584e-07	1.24584e-07	1.24584e-07	1.24584e-07	1.0528e-05	1.0528e-05	1.0528e-05	1.0528e-05	8.16816e-07	8.16816e-07	8.16816e-07	8.16816e-07	-1.14593e-10	-1.14593e-10	-1.14593e-10	-1.14593e-10	1.32932e-11	1.32932e-11	1.32932e-11	1.32932e-11		3.04357e-07	3.04357e-07
				278	278	278				2.93732e-10	2.93732e-10	2.93732e-10	8.90185e-09	8.90185e-09	8.90185e-09	8.90185e-09	1.30136e-07	1.30136e-07	1.30136e-07	1.30136e-07	1.08291e-05	1.08291e-05	1.08291e-05	1.08291e-05	7.3696e-07	7.3696e-07	7.3696e-07	7.3696e-07	-1.18197e-10	-1.18197e-10	-1.18197e-10	-1.18197e-10	1.37909e-11	1.37909e-11	1.37909e-11	1.37909e-11		3.88559e-07	3.88559e-07
				278	278	278				2.94504e-10	2.94504e-10	2.97581e-10	9.40363e-09	9.40502e-09	9.40363e-09	9.40502e-09	1.3566e-07	1.35683e-07	1.3566e-07	1.35682e-07	1.11301e-05	1.11309e-05	1.11301e-05	1.11309e-05	7.37928e-07	7.41773e-07	7.37928e-07	7.41773e-07	-1.21978e-10	-1.281e-10	-1.21978e-10	-1.28099e-10	1.42988e-11	1.65134e-11	1.42987e-11	1.65115e-11		4.96022e-07	4.96022e-07
				278	278	278				2.94018e-10	2.94018e-10	3.07136e-10	9.91957e-09	9.92651e-09	9.91957e-09	9.92651e-09	1.41163e-07	1.41234e-07	1.41163e-07	1.4123e-07	1.14314e-05	1.14353e-05	1.14314e-05	1.14353e-05	7.37319e-07	7.53588e-07	7.37319e-07	7.53588e-07	-1.2591e-10	-1.38155e-10	-1.2591e-10	-1.38152e-10	1.48277e-11	1.92569e-11	1.48275e-11	1.92532e-11		6.33174e-07	6.33174e-07
				278	278	278				2.94473e-10	2.94473e-10	3.28084e-10	1.04502e-08	1.04696e-08	1.04502e-08	1.04696e-08	1.46649e-07	1.4679e-07	1.46648e-07	1.46782e-07	1.17331e-05	1.1744e-05	1.17331e-05	1.1744e-05	7.37889e-07	7.78863e-07	7.37889e-07	7.78863e-07	-1.29901e-10	-1.48268e-10	-1.29901e-10	-1.48263e-10	1.53599e-11	2.20037e-11	1.53597e-11	2.19982e-11		8.08213e-07	8.08214e-07
				278	278	278				2.96446e-10	2.96446e-10	3.64137e-10	1.09961e-08	1.10376e-08	1.09961e-08	1.10376e-08	1.52133e-07	1.52369e-07	1.52132e-07	1.52355e-07	1.20357e-05	1.20584e-05	1.20357e-05	1.20584e-05	7.40358e-07	8.20542e-07	7.40358e-07	8.20542e-07	-1.34211e-10	-1.587e-10	-1.34211e-10	-1.58694e-10	1.59247e-11	2.47831e-11	1.59244e-11	2.47758e-11		1.0316e-06	1.03161e-06
				278	278	278				3.1641e-10	3.1641e-10	4.3458e-10	1.1558e-08	1.16339e-08	1.1558e-08	1.16338e-08	1.57652e-07	1.58006e-07	1.57652e-07	1.57986e-07	1.23393e-05	1.23798e-05	1.23393e-05	1.23798e-05	7.64881e-07	8.96403e-07	7.64881e-07	8.96403e-07	-1.39345e-10	-1.69956e-10	-1.39345e-10	-1.69949e-10	1.6593e-11	2.76659e-11	1.65926e-11	2.76568e-11		1.31671e-06	1.31671e-06
				278	278	278				3.42302e-10	3.42302e-10	5.29877e-10	1.21363e-08	1.22617e-08	1.21363e-08	1.22616e-08	1.6315e-07	1.63645e-07	1.63149e-07	1.63617e-07	1.26443e-05	1.27094e-05	1.26443e-05	1.27094e-05	7.9556e-07	9.8982e-07	7.9556e-07	9.8982e-07	-1.43231e-10	-1.79964e-10	-1.43231e-10	-1.79956e-10	1.71108e-11	3.03984e-11	1.71104e-11	3.03875e-11		1.68056e-06	1.68057e-06
				278	278	278				3.61332e-10	3.61332e-10	6.39511e-10	1.27318e-08	1.29242e-08	1.27318e-08	1.2924e-08	1.68623e-07	1.69284e-07	1.68622e-07	1.69247e-07	1.29508e-05	1.30483e-05	1.29508e-05	1.30482e-05	8.17375e-07	1.08741e-06	8.17375e-07	1.08741e-06	-1.47078e-10	-1.89934e-10	-1.47078e-10	-1.89924e-10	1.76236e-11	3.31257e-11	1.76231e-11	3.3113e-11		2.14493e-06	2.14494e-06
				278	278	278				3.76374e-10	3.76374e-10	7.68391e-10	1.33448e-08	1.36246e-08	1.33448e-08	1.36244e-08	1.74096e-07	1.74945e-07	1.74094e-07	1.74897e-07	1.32589e-05	1.33972e-05	1.32589e-05	1.33971e-05	8.34216e-07	1.19195e-06	8.34216e-07	1.19195e-06	-1.51412e-10	-2.0039e-10	-1.51411e-10	-2.00378e-10	1.81943e-11	3.5911e-11	1.81937e-11	3.58964e-11		2.73756e-06	2.73759e-06
				278	278	278				3.90023e-10	3.90023e-10	9.20944e-10	1.3976e-08	1.43661e-08	1.3976e-08	1.43658e-08	1.79584e-07	1.80645e-07	1.79582e-07	1.80586e-07	1.35688e-05	1.37569e-05	1.35688e-05	1.37568e-05	8.49207e-07	1.30492e-06	8.49207e-07	1.30492e-06	-1.56131e-10	-2.11231e-10	-1.5613e-10	-2.11218e-10	1.88137e-11	3.8745e-11	1.88131e-11	3.87287e-11		3.4939e-06	3.49394e-06
				278	278	278				4.03222e-10	4.03222e-10	1.09976e-09	1.4626e-08	1.5152e-08	1.4626e-08	1.51515e-08	1.85094e-07	1.8639e-07	1.85091e-07	1.86318e-07	1.38808e-05	1.41282e-05	1.38808e-05	1.4128e-05	8.63457e-07	1.42599e-06	8.63457e-07	1.42599e-06	-1.60963e-10	-2.22186e-10	-1.60963e-10	-2.22172e-10	1.9451e-11	4.15969e-11	1.94503e-11	4.15787e-11		4.45916e-06	4.45922e-06
				278	278	278				4.16233e-10	4.16233e-10	1.28563e-09	1.52954e-08	1.59853e-08	1.52954e-08	1.59847e-08	1.9054e-07	1.92096e-07	1.90536e-07	1.92009e-07	1.41949e-05	1.45115e-05	1.41949e-05	1.45112e-05	8.77277e-07	1.54179e-06	8.77277e-07	1.54179e-06	-1.64215e-10	-2.3156e-10	-1.64214e-10	-2.31544e-10	1.99494e-11	4.43098e-11	1.99486e-11	4.42898e-11		5.69104e-06	5.69113e-06
				278	278	278				4.28939e-10	4.28939e-10	1.4712e-09	1.59847e-08	1.68691e-08	1.59846e-08	1.68683e-08	1.95855e-07	1.97694e-07	1.95851e-07	1.97592e-07	1.45112e-05	1.49072e-05	1.45112e-05	1.49069e-05	8.90566e-07	1.64932e-06	8.90566e-07	1.64932e-06	-1.66486e-10	-2.39953e-10	-1.66485e-10	-2.39936e-10	2.04408e-11	4.70159e-11	2.04399e-11	4.69941e-11		7.2632e-06	7.26332e-06
				278	278	278				4.41143e-10	4.41143e-10	1.65626e-09	1.66942e-08	1.78063e-08	1.66942e-08	1.78054e-08	2.0097e-07	2.03116e-07	2.00965e-07	2.02997e-07	1.48298e-05	1.53157e-05	1.48298e-05	1.53154e-05	9.03147e-07	1.74998e-06	9.03147e-07	1.74998e-06	-1.6779e-10	-2.4738e-10	-1.6779e-10	-2.47361e-10	2.09336e-11	4.97233e-11	2.09327e-11	4.96997e-11		9.26963e-06	9.26979e-06
				278	278	278				4.52376e-10	4.52376e-10	1.84036e-09	1.74245e-08	1.88e-08	1.74245e-08	1.87988e-08	2.0579e-07	2.08265e-07	2.05784e-07	2.08128e-07	1.51507e-05	1.57373e-05	1.51506e-05	1.57368e-05	9.14573e-07	1.84467e-06	9.14573e-07	1.84467e-06	-1.67592e-10	-2.53304e-10	-1.67592e-10	-2.53284e-10	2.13772e-11	5.23814e-11	2.13762e-11	5.2356e-11		1.18303e-05	1.18305e-05
				278	278	278				4.61827e-10	4.61827e-10	2.02267e-09	1.81759e-08	1.98529e-08	1.81759e-08	1.98515e-08	2.10232e-07	2.13061e-07	2.10226e-07	2.12904e-07	1.54739e-05	1.6172e-05	1.54739e-05	1.61714e-05	9.24077e-07	1.93389e-06	9.24077e-07	1.93389e-06	-1.66259e-10	-2.58093e-10	-1.66258e-10	-2.58072e-10	2.18232e-11	5.5042e-11	2.18221e-11	5.50148e-11		1.50982e-05	1.50985e-05
				278	278	278				0	0	0	1.89488e-08	2.09679e-08	1.89487e-08	2.09662e-08	2.14235e-07	2.17441e-07	2.14228e-07	2.17263e-07	1.57994e-05	1.66199e-05	1.57994e-05	1.66192e-05	0	0	0	0	-1.63926e-10	-2.61882e-10	-1.63925e-10	-2.6186e-10	2.223e-11	5.76634e-11	2.22288e-11	5.76343e-11		1.92688e-05	1.92692e-05
				278	278	278				0	0	0	1.97435e-08	2.21478e-08	1.97434e-08	2.21458e-08	2.17814e-07	2.21421e-07	2.17806e-07	2.21221e-07	1.61273e-05	1.70811e-05	1.61273e-05	1.70803e-05	0	0	0	0	-1.61901e-10	-2.65979e-10	-1.619e-10	-2.65955e-10	2.26639e-11	6.03119e-11	2.26626e-11	6.0281e-11		2.45915e-05	2.4592e-05
				278	278	278				0	0	0	2.05604e-08	2.33953e-08	2.05603e-08	2.3393e-08	2.20964e-07	2.24996e-07	2.20955e-07	2.24772e-07	1.64576e-05	1.75556e-05	1.64576e-05	1.75547e-05	0	0	0	0	-1.59827e-10	-2.70027e-10	-1.59826e-10	-2.70002e-10	2.31094e-11	6.29719e-11	2.3108e-11	6.29392e-11		3.13843e-05	3.1385e-05
				278	278	278				0	0	0	2.13999e-08	2.47134e-08	2.13998e-08	2.47107e-08	2.23688e-07	2.28168e-07	2.23678e-07	2.27919e-07	1.67902e-05	1.80434e-05	1.67902e-05	1.80424e-05	0	0	0	0	-1.57957e-10	-2.7428e-10	-1.57956e-10	-2.74253e-10	2.36097e-11	6.56869e-11	2.36083e-11	6.56524e-11		4.00535e-05	4.00544e-05
				278	278	278				0	0	0	2.22624e-08	2.61049e-08	2.22623e-08	2.61017e-08	2.25976e-07	2.30928e-07	2.25965e-07	2.30652e-07	1.71253e-05	1.85444e-05	1.71252e-05	1.85432e-05	0	0	0	0	-1.56037e-10	-2.78482e-10	-1.56036e-10	-2.78454e-10	2.41382e-11	6.84299e-11	2.41367e-11	6.83936e-11		5.11173e-05	5.11184e-05
				278	278	278				0	0	0	2.31485e-08	2.75725e-08	2.31484e-08	2.75688e-08	2.2781e-07	2.33256e-07	2.27798e-07	2.32954e-07	1.74628e-05	1.90585e-05	1.74627e-05	1.90572e-05	0	0	0	0	-1.53732e-10	-2.823e-10	-1.53731e-10	-2.8227e-10	2.46281e-11	7.11345e-11	2.46266e-11	7.10963e-11		6.52371e-05	6.52385e-05
				278	278	278				0	0	0	2.40586e-08	2.9119e-08	2.40584e-08	2.91149e-08	2.29191e-07	2.35156e-07	2.29177e-07	2.34824e-07	1.78027e-05	1.95857e-05	1.78026e-05	1.95843e-05	0	0	0	0	-1.51568e-10	-2.86258e-10	-1.51567e-10	-2.86227e-10	2.51585e-11	7.38794e-11	2.51569e-11	7.38394e-11		8.32571e-05	8.3259e-05
				278	278	278				0	0	0	2.49931e-08	3.07474e-08	2.49929e-08	3.07426e-08	2.3012e-07	2.36628e-07	2.30106e-07	2.36266e-07	1.81452e-05	2.01259e-05	1.81451e-05	2.01243e-05	0	0	0	0	-1.49519e-10	-2.9033e-10	-1.49517e-10	-2.90298e-10	2.57171e-11	7.66526e-11	2.57154e-11	7.66108e-11		0.000106255	0.000106257
				278	278	278				0	0	0	2.59525e-08	3.24603e-08	2.59523e-08	3.2455e-08	2.30594e-07	2.37668e-07	2.30579e-07	2.37274e-07	1.84902e-05	2.06789e-05	1.84901e-05	2.06772e-05	0	0	0	0	-1.47569e-10	-2.94503e-10	-1.47568e-10	-2.9447e-10	2.63341e-11	7.94842e-11	2.63324e-11	7.94406e-11		0.000135604	0.000135608
				278	278	278				0	0	0	2.69376e-08	3.42608e-08	2.69373e-08	3.42548e-08	2.30596e-07	2.38258e-07	2.30579e-07	2.37832e-07	1.88378e-05	2.12447e-05	1.88377e-05	2.12428e-05	0	0	0	0	-1.45398e-10	-2.98455e-10	-1.45397e-10	-2.9842e-10	2.69563e-11	8.2321e-11	2.69545e-11	8.22755e-11		0.000173061	0.000173065
				二氧化碳浓度	二氧化碳浓度	二氧化碳浓度				甲烷浓度	甲烷浓度	甲烷浓度	一氧化二氮浓度	一氧化二氮浓度	一氧化二氮浓度	一氧化二氮浓度	二氧化碳有效强迫辐射	二氧化碳有效强迫辐射	二氧化碳有效强迫辐射	二氧化碳有效强迫辐射	一氧化二氮有效强迫辐射	一氧化二氮有效强迫辐射	一氧化二氮有效强迫辐射	一氧化二氮有效强迫辐射	甲烷有效强迫辐射	甲烷有效强迫辐射	甲烷有效强迫辐射	甲烷有效强迫辐射	气溶胶有效强迫辐射	气溶胶有效强迫辐射	气溶胶有效强迫辐射	气溶胶有效强迫辐射	拖尾有效强迫辐射	拖尾有效强迫辐射	拖尾有效强迫辐射	拖尾有效强迫辐射		温度变化	温度变化
				CCO2	CCO2	CCO2				CCH4	CCH4	CCH4	CN2O	CN2O	CN2O	CN2O	FCO2（W/m2）	FCO2（W/m2）	FCO2（W/m2）	FCO2（W/m2）	FN2O（W/m2）	FN2O（W/m2）	FN2O（W/m2）	FN2O（W/m2）	FCH4（W/m2）	FCH4（W/m2）	FCH4（W/m2）	FCH4（W/m2）	Fair	Fair	Fair	Fair	Fcon	Fcon	Fcon	Fcon		T	T
				0	0	0				0	0	0	0	0	0	0	#NAME?	#NAME?	#NAME?	#NAME?	0	0	0	0	0	0	0	0	-5.81338e-11	-5.81338e-11	-5.81338e-11	-5.81338e-11	9.34186e-12	9.34186e-12	9.34186e-12	9.34186e-12		0	0
				278	278	278				2.54547e-11	2.54547e-11	2.54547e-11	5.94015e-12	5.94015e-12	5.94015e-12	5.94015e-12	2.25791e-09	2.25791e-09	2.25791e-09	2.25791e-09	2.79737e-07	2.79737e-07	2.79737e-07	2.79737e-07	2.16946e-07	2.16946e-07	2.16946e-07	2.16946e-07	-5.88791e-11	-5.88791e-11	-5.88791e-11	-5.88791e-11	9.46162e-12	9.46162e-12	9.46162e-12	9.46162e-12		5.20518e-12	5.20518e-12
				278	278	278				7.24929e-11	7.24929e-11	7.24929e-11	2.37869e-11	2.37869e-11	2.37869e-11	2.37869e-11	4.54417e-09	4.54417e-09	4.54417e-09	4.54417e-09	5.59784e-07	5.59784e-07	5.59784e-07	5.59784e-07	3.66114e-07	3.66114e-07	3.66114e-07	3.66114e-07	-5.96244e-11	-5.96244e-11	-5.96244e-11	-5.96244e-11	9.58139e-12	9.58139e-12	9.58139e-12	9.58139e-12		1.63722e-11	1.63722e-11
				278	278	278				1.39217e-10	1.39217e-10	1.39217e-10	5.35927e-11	5.35927e-11	5.35927e-11	5.35927e-11	6.859e-09	6.859e-09	6.859e-09	6.859e-09	8.40241e-07	8.40241e-07	8.40241e-07	8.40241e-07	5.07359e-07	5.07359e-07	5.07359e-07	5.07359e-07	-6.03697e-11	-6.03697e-11	-6.03697e-11	-6.03697e-11	9.70116e-12	9.70116e-12	9.70116e-12	9.70116e-12		3.5089e-11	3.5089e-11
				278	278	278				2.23925e-10	2.23925e-10	2.23925e-10	9.54094e-11	9.54094e-11	9.54094e-11	9.54094e-11	9.20242e-09	9.20242e-09	9.20242e-09	9.20242e-09	1.12111e-06	1.12111e-06	1.12111e-06	1.12111e-06	6.43457e-07	6.43457e-07	6.43457e-07	6.43457e-07	-6.1115e-11	-6.1115e-11	-6.1115e-11	-6.1115e-11	9.82093e-12	9.82093e-12	9.82093e-12	9.82093e-12		6.34106e-11	6.34106e-11
				278	278	278				3.25307e-10	3.25307e-10	3.25307e-10	1.49364e-10	1.49364e-10	1.49364e-10	1.49364e-10	1.1603e-08	1.1603e-08	1.1603e-08	1.1603e-08	1.40273e-06	1.40273e-06	1.40273e-06	1.40273e-06	7.75559e-07	7.75559e-07	7.75559e-07	7.75559e-07	-6.26056e-11	-6.26056e-11	-6.26056e-11	-6.26056e-11	1.00605e-11	1.00605e-11	1.00605e-11	1.00605e-11		1.03976e-10	1.03976e-10
				278	278	278				4.4227e-10	4.4227e-10	4.4227e-10	2.15657e-10	2.15657e-10	2.15657e-10	2.15657e-10	1.40607e-08	1.40607e-08	1.40607e-08	1.40607e-08	1.68551e-06	1.68551e-06	1.68551e-06	1.68551e-06	9.04299e-07	9.04299e-07	9.04299e-07	9.04299e-07	-6.40963e-11	-6.40963e-11	-6.40963e-11	-6.40963e-11	1.03e-11	1.03e-11	1.03e-11	1.03e-11		1.60163e-10	1.60163e-10
				278	278	278				5.74055e-10	5.74055e-10	5.74055e-10	2.94563e-10	2.94563e-10	2.94563e-10	2.94563e-10	1.66042e-08	1.66042e-08	1.66042e-08	1.66042e-08	1.96988e-06	1.96988e-06	1.96988e-06	1.96988e-06	1.03026e-06	1.03026e-06	1.03026e-06	1.03026e-06	-6.63322e-11	-6.63322e-11	-6.63322e-11	-6.63322e-11	1.06593e-11	1.06593e-11	1.06593e-11	1.06593e-11		2.36293e-10	2.36293e-10
				278	278	278				7.2006e-10	7.2006e-10	7.2006e-10	3.86429e-10	3.86429e-10	3.86429e-10	3.86429e-10	1.92334e-08	1.92334e-08	1.92334e-08	1.92334e-08	2.25624e-06	2.25624e-06	2.25624e-06	2.25624e-06	1.15386e-06	1.15386e-06	1.15386e-06	1.15386e-06	-6.85681e-11	-6.85681e-11	-6.85681e-11	-6.85681e-11	1.10186e-11	1.10186e-11	1.10186e-11	1.10186e-11		3.37893e-10	3.37893e-10
				278	278	278				8.79746e-10	8.79746e-10	8.79746e-10	4.916e-10	4.916e-10	4.916e-10	4.916e-10	2.19483e-08	2.19483e-08	2.19483e-08	2.19483e-08	2.54482e-06	2.54482e-06	2.54482e-06	2.54482e-06	1.2754e-06	1.2754e-06	1.2754e-06	1.2754e-06	-7.0804e-11	-7.0804e-11	-7.0804e-11	-7.0804e-11	1.13779e-11	1.13779e-11	1.13779e-11	1.13779e-11		4.72017e-10	4.72017e-10
				278	278	278				1.05529e-09	1.05529e-09	1.05529e-09	6.11319e-10	6.11319e-10	6.11319e-10	6.11319e-10	2.50919e-08	2.50919e-08	2.50919e-08	2.50919e-08	2.83782e-06	2.83782e-06	2.83782e-06	2.83782e-06	1.39687e-06	1.39687e-06	1.39687e-06	1.39687e-06	-8.19836e-11	-8.19836e-11	-8.19836e-11	-8.19836e-11	1.31744e-11	1.31744e-11	1.31744e-11	1.31744e-11		6.47718e-10	6.47718e-10
				278	278	278				1.07401e-09	1.07401e-09	1.07401e-09	7.46897e-10	7.46897e-10	7.46897e-10	7.46897e-10	2.83498e-08	2.83498e-08	2.83498e-08	2.83498e-08	3.13676e-06	3.13676e-06	3.13676e-06	3.13676e-06	1.4092e-06	1.4092e-06	1.4092e-06	1.4092e-06	-8.49648e-11	-8.49648e-11	-8.49648e-11	-8.49648e-11	1.36535e-11	1.36535e-11	1.36535e-11	1.36535e-11		8.75425e-10	8.75425e-10
				278	278	278				1.10907e-09	1.10907e-09	1.10907e-09	8.98652e-10	8.98652e-10	8.98652e-10	8.98652e-10	3.16649e-08	3.16649e-08	3.16649e-08	3.16649e-08	3.4407e-06	3.4407e-06	3.4407e-06	3.4407e-06	1.43202e-06	1.43202e-06	1.43202e-06	1.43202e-06	-8.64554e-11	-8.64554e-11	-8.64554e-11	-8.64554e-11	1.3893e-11	1.3893e-11	1.3893e-11	1.3893e-11		1.16968e-09	1.16968e-09
				278	278	278				1.14993e-09	1.14993e-09	1.14993e-09	1.06675e-09	1.06675e-09	1.06675e-09	1.06675e-09	3.50371e-08	3.50371e-08	3.50371e-08	3.50371e-08	3.74872e-06	3.74872e-06	3.74872e-06	3.74872e-06	1.45816e-06	1.45816e-06	1.45816e-06	1.45816e-06	-8.7946e-11	-8.7946e-11	-8.7946e-11	-8.7946e-11	1.41326e-11	1.41326e-11	1.41326e-11	1.41326e-11		1.54896e-09	1.54896e-09
				278	278	278				1.19675e-09	1.19675e-09	1.19675e-09	1.25152e-09	1.25152e-09	1.25152e-09	1.25152e-09	3.85237e-08	3.85237e-08	3.85237e-08	3.85237e-08	4.06041e-06	4.06041e-06	4.06041e-06	4.06041e-06	1.48755e-06	1.48755e-06	1.48755e-06	1.48755e-06	-9.09272e-11	-9.09272e-11	-9.09272e-11	-9.09272e-11	1.46116e-11	1.46116e-11	1.46116e-11	1.46116e-11		2.03683e-09	2.03683e-09
				278	278	278				1.24832e-09	1.24832e-09	1.24832e-09	1.45341e-09	1.45341e-09	1.45341e-09	1.45341e-09	4.21245e-08	4.21245e-08	4.21245e-08	4.21245e-08	4.37567e-06	4.37567e-06	4.37567e-06	4.37567e-06	1.51926e-06	1.51926e-06	1.51926e-06	1.51926e-06	-9.39085e-11	-9.39085e-11	-9.39085e-11	-9.39085e-11	1.50907e-11	1.50907e-11	1.50907e-11	1.50907e-11		2.66338e-09	2.66338e-09
				278	278	278				1.3043e-09	1.3043e-09	1.3043e-09	1.67289e-09	1.67289e-09	1.67289e-09	1.67289e-09	4.58397e-08	4.58397e-08	4.58397e-08	4.58397e-08	4.69445e-06	4.69445e-06	4.69445e-06	4.69445e-06	1.55295e-06	1.55295e-06	1.55295e-06	1.55295e-06	-9.68897e-11	-9.68897e-11	-9.68897e-11	-9.68897e-11	1.55698e-11	1.55698e-11	1.55698e-11	1.55698e-11		3.46698e-09	3.46698e-09
				278	278	278				1.36332e-09	1.36332e-09	1.36332e-09	1.91041e-09	1.91041e-09	1.91041e-09	1.91041e-09	4.96692e-08	4.96692e-08	4.96692e-08	4.96692e-08	5.01666e-06	5.01666e-06	5.01666e-06	5.01666e-06	1.5877e-06	1.5877e-06	1.5877e-06	1.5877e-06	-9.98709e-11	-9.98709e-11	-9.98709e-11	-9.98709e-11	1.60488e-11	1.60488e-11	1.60488e-11	1.60488e-11		4.49659e-09	4.49659e-09
				278	278	278				1.42448e-09	1.42448e-09	1.42448e-09	2.16628e-09	2.16628e-09	2.16628e-09	2.16628e-09	5.35558e-08	5.35558e-08	5.35558e-08	5.35558e-08	5.34205e-06	5.34205e-06	5.34205e-06	5.34205e-06	1.62292e-06	1.62292e-06	1.62292e-06	1.62292e-06	-1.01362e-10	-1.01362e-10	-1.01362e-10	-1.01362e-10	1.62884e-11	1.62884e-11	1.62884e-11	1.62884e-11		5.81472e-09	5.81472e-09
				278	278	278				1.48635e-09	1.48635e-09	1.48635e-09	2.44034e-09	2.44034e-09	2.44034e-09	2.44034e-09	5.73853e-08	5.73853e-08	5.73853e-08	5.73853e-08	5.66992e-06	5.66992e-06	5.66992e-06	5.66992e-06	1.65779e-06	1.65779e-06	1.65779e-06	1.65779e-06	-9.98709e-11	-9.98709e-11	-9.98709e-11	-9.98709e-11	1.60488e-11	1.60488e-11	1.60488e-11	1.60488e-11		7.50109e-09	7.50109e-09
				278	278	278				1.53098e-09	1.53098e-09	1.53098e-09	2.73276e-09	2.73276e-09	2.73276e-09	2.73276e-09	6.13862e-08	6.13862e-08	6.13862e-08	6.13862e-08	6e-06	6e-06	6e-06	6e-06	1.68249e-06	1.68249e-06	1.68249e-06	1.68249e-06	-1.04343e-10	-1.04343e-10	-1.04343e-10	-1.04343e-10	1.67674e-11	1.67674e-11	1.67674e-11	1.67674e-11		9.65735e-09	9.65735e-09
				278	278	278				1.56795e-09	1.56795e-09	1.56795e-09	3.04412e-09	3.04412e-09	3.04412e-09	3.04412e-09	6.55015e-08	6.55015e-08	6.55015e-08	6.55015e-08	6.33259e-06	6.33259e-06	6.33259e-06	6.33259e-06	1.70268e-06	1.70268e-06	1.70268e-06	1.70268e-06	-1.07324e-10	-1.07324e-10	-1.07324e-10	-1.07324e-10	1.72465e-11	1.72465e-11	1.72465e-11	1.72465e-11		1.24133e-08	1.24133e-08
				278	278	278				1.60623e-09	1.60623e-09	1.60623e-09	3.37487e-09	3.37487e-09	3.37487e-09	3.37487e-09	6.97311e-08	6.97311e-08	6.97311e-08	6.97311e-08	6.66775e-06	6.66775e-06	6.66775e-06	6.66775e-06	1.72335e-06	1.72335e-06	1.72335e-06	1.72335e-06	-1.10305e-10	-1.10305e-10	-1.10305e-10	-1.10305e-10	1.77256e-11	1.77256e-11	1.77256e-11	1.77256e-11		1.59346e-08	1.59346e-08
				278	278	278				1.64724e-09	1.64724e-09	1.64724e-09	3.72546e-09	3.72546e-09	3.72546e-09	3.72546e-09	7.4075e-08	7.4075e-08	7.4075e-08	7.4075e-08	7.00553e-06	7.00553e-06	7.00553e-06	7.00553e-06	1.74521e-06	1.74521e-06	1.74521e-06	1.74521e-06	-1.13286e-10	-1.13286e-10	-1.13286e-10	-1.13286e-10	1.82046e-11	1.82046e-11	1.82046e-11	1.82046e-11		2.04328e-08	2.04328e-08
				278	278	278				1.68779e-09	1.68779e-09	1.68779e-09	4.09615e-09	4.09615e-09	4.09615e-09	4.09615e-09	7.84703e-08	7.84703e-08	7.84703e-08	7.84703e-08	7.3458e-06	7.3458e-06	7.3458e-06	7.3458e-06	1.76656e-06	1.76656e-06	1.76656e-06	1.76656e-06	-1.14628e-10	-1.14628e-10	-1.14628e-10	-1.14628e-10	1.84202e-11	1.84202e-11	1.84202e-11	1.84202e-11		2.61776e-08	2.61776e-08
				278	278	278				1.69693e-09	1.69693e-09	1.69693e-09	4.48201e-09	4.48201e-09	4.48201e-09	4.48201e-09	8.31369e-08	8.31369e-08	8.31369e-08	8.31369e-08	7.684e-06	7.684e-06	7.684e-06	7.684e-06	1.77133e-06	1.77133e-06	1.77133e-06	1.77133e-06	-9.62751e-11	-9.62751e-11	-9.62751e-11	-9.62751e-11	1.05772e-11	1.05772e-11	1.05772e-11	1.05772e-11		3.35134e-08	3.35134e-08
				278	278	278				1.66636e-09	1.66636e-09	1.66636e-09	4.87837e-09	4.87837e-09	4.87837e-09	4.87837e-09	8.80546e-08	8.80546e-08	8.80546e-08	8.80546e-08	8.01656e-06	8.01656e-06	8.01656e-06	8.01656e-06	1.75531e-06	1.75531e-06	1.75531e-06	1.75531e-06	-1.0168e-10	-1.0168e-10	-1.0168e-10	-1.0168e-10	1.1222e-11	1.1222e-11	1.1222e-11	1.1222e-11		4.28793e-08	4.28793e-08
				278	278	278				1.59935e-09	1.59935e-09	1.59935e-09	5.28619e-09	5.28619e-09	5.28619e-09	5.28619e-09	9.33014e-08	9.33014e-08	9.33014e-08	9.33014e-08	8.34493e-06	8.34493e-06	8.34493e-06	8.34493e-06	1.71965e-06	1.71965e-06	1.71965e-06	1.71965e-06	-1.09285e-10	-1.09285e-10	-1.09285e-10	-1.09285e-10	1.22376e-11	1.22376e-11	1.22376e-11	1.22376e-11		5.48357e-08	5.48357e-08
				278	278	278				1.50151e-09	1.50151e-09	1.50151e-09	5.70614e-09	5.70614e-09	5.70614e-09	5.70614e-09	9.85473e-08	9.85473e-08	9.85473e-08	9.85473e-08	8.67007e-06	8.67007e-06	8.67007e-06	8.67007e-06	1.66622e-06	1.66622e-06	1.66622e-06	1.66622e-06	-1.09831e-10	-1.09831e-10	-1.09831e-10	-1.09831e-10	1.24214e-11	1.24214e-11	1.24214e-11	1.24214e-11		7.00982e-08	7.00982e-08
				278	278	278				1.38242e-09	1.38242e-09	1.38242e-09	6.13839e-09	6.13839e-09	6.13839e-09	6.13839e-09	1.03842e-07	1.03842e-07	1.03842e-07	1.03842e-07	8.99245e-06	8.99245e-06	8.99245e-06	8.99245e-06	1.59878e-06	1.59878e-06	1.59878e-06	1.59878e-06	-1.11227e-10	-1.11227e-10	-1.11227e-10	-1.11227e-10	1.26591e-11	1.26591e-11	1.26591e-11	1.26591e-11		8.95796e-08	8.95796e-08
				278	278	278				1.23227e-09	1.23227e-09	1.23227e-09	6.57878e-09	6.57878e-09	6.57878e-09	6.57878e-09	1.06561e-07	1.06561e-07	1.06561e-07	1.06561e-07	9.30945e-06	9.30945e-06	9.30945e-06	9.30945e-06	1.50946e-06	1.50946e-06	1.50946e-06	1.50946e-06	-5.56413e-11	-5.56413e-11	-5.56413e-11	-5.56413e-11	5.99673e-12	5.99673e-12	5.99673e-12	5.99673e-12		1.14445e-07	1.14445e-07
				278	278	278				1.0512e-09	1.0512e-09	1.0512e-09	7.02364e-09	7.02364e-09	7.02364e-09	7.02364e-09	1.09632e-07	1.09632e-07	1.09632e-07	1.09632e-07	9.61905e-06	9.61905e-06	9.61905e-06	9.61905e-06	1.39415e-06	1.39415e-06	1.39415e-06	1.39415e-06	-6.31847e-11	-6.31847e-11	-6.31847e-11	-6.31847e-11	6.88788e-12	6.88788e-12	6.88788e-12	6.88788e-12		1.46182e-07	1.46182e-07
				278	278	278				8.43524e-10	8.43524e-10	8.43524e-10	7.47581e-09	7.47581e-09	7.47581e-09	7.47581e-09	1.14109e-07	1.14109e-07	1.14109e-07	1.14109e-07	9.92385e-06	9.92385e-06	9.92385e-06	9.92385e-06	1.24887e-06	1.24887e-06	1.24887e-06	1.24887e-06	-9.36942e-11	-9.36942e-11	-9.36942e-11	-9.36942e-11	1.05757e-11	1.05757e-11	1.05757e-11	1.05757e-11		1.86686e-07	1.86686e-07
				278	278	278				6.117e-10	6.117e-10	6.117e-10	7.93861e-09	7.93861e-09	7.93861e-09	7.93861e-09	1.19185e-07	1.19185e-07	1.19185e-07	1.19185e-07	1.02264e-05	1.02264e-05	1.02264e-05	1.02264e-05	1.0635e-06	1.0635e-06	1.0635e-06	1.0635e-06	-1.07175e-10	-1.07175e-10	-1.07175e-10	-1.07175e-10	1.23071e-11	1.23071e-11	1.23071e-11	1.23071e-11		2.38381e-07	2.38381e-07
				278	278	278				3.60837e-10	3.60837e-10	3.60837e-10	8.41369e-09	8.41369e-09	8.41369e-09	8.41369e-09	1.24584e-07	1.24584e-07	1.24584e-07	1.24584e-07	1.0528e-05	1.0528e-05	1.0528e-05	1.0528e-05	8.16816e-07	8.16816e-07	8.16816e-07	8.16816e-07	-1.14593e-10	-1.14593e-10	-1.14593e-10	-1.14593e-10	1.32932e-11	1.32932e-11	1.32932e-11	1.32932e-11		3.04357e-07	3.04357e-07
				278	278	278				2.93732e-10	2.93732e-10	2.93732e-10	8.90185e-09	8.90185e-09	8.90185e-09	8.90185e-09	1.30136e-07	1.30136e-07	1.30136e-07	1.30136e-07	1.08291e-05	1.08291e-05	1.08291e-05	1.08291e-05	7.3696e-07	7.3696e-07	7.3696e-07	7.3696e-07	-1.18197e-10	-1.18197e-10	-1.18197e-10	-1.18197e-10	1.37909e-11	1.37909e-11	1.37909e-11	1.37909e-11		3.88559e-07	3.88559e-07
				278	278	278				2.94504e-10	2.94504e-10	2.97581e-10	9.40363e-09	9.40502e-09	9.40363e-09	9.40502e-09	1.3566e-07	1.35683e-07	1.3566e-07	1.35682e-07	1.11301e-05	1.11309e-05	1.11301e-05	1.11309e-05	7.37928e-07	7.41773e-07	7.37928e-07	7.41773e-07	-1.21978e-10	-1.281e-10	-1.21978e-10	-1.28099e-10	1.42988e-11	1.65134e-11	1.42987e-11	1.65115e-11		4.96022e-07	4.96022e-07
				278	278	278				2.94018e-10	2.94018e-10	3.07136e-10	9.91957e-09	9.92651e-09	9.91957e-09	9.92651e-09	1.41163e-07	1.41234e-07	1.41163e-07	1.4123e-07	1.14314e-05	1.14353e-05	1.14314e-05	1.14353e-05	7.37319e-07	7.53588e-07	7.37319e-07	7.53588e-07	-1.2591e-10	-1.38155e-10	-1.2591e-10	-1.38152e-10	1.48277e-11	1.92569e-11	1.48275e-11	1.92532e-11		6.33174e-07	6.33174e-07
				278	278	278				2.94473e-10	2.94473e-10	3.28084e-10	1.04502e-08	1.04696e-08	1.04502e-08	1.04696e-08	1.46649e-07	1.4679e-07	1.46648e-07	1.46782e-07	1.17331e-05	1.1744e-05	1.17331e-05	1.1744e-05	7.37889e-07	7.78863e-07	7.37889e-07	7.78863e-07	-1.29901e-10	-1.48268e-10	-1.29901e-10	-1.48263e-10	1.53599e-11	2.20037e-11	1.53597e-11	2.19982e-11		8.08213e-07	8.08214e-07
				278	278	278				2.96446e-10	2.96446e-10	3.64137e-10	1.09961e-08	1.10376e-08	1.09961e-08	1.10376e-08	1.52133e-07	1.52369e-07	1.52132e-07	1.52355e-07	1.20357e-05	1.20584e-05	1.20357e-05	1.20584e-05	7.40358e-07	8.20542e-07	7.40358e-07	8.20542e-07	-1.34211e-10	-1.587e-10	-1.34211e-10	-1.58694e-10	1.59247e-11	2.47831e-11	1.59244e-11	2.47758e-11		1.0316e-06	1.03161e-06
				278	278	278				3.1641e-10	3.1641e-10	4.3458e-10	1.1558e-08	1.16339e-08	1.1558e-08	1.16338e-08	1.57652e-07	1.58006e-07	1.57652e-07	1.57986e-07	1.23393e-05	1.23798e-05	1.23393e-05	1.23798e-05	7.64881e-07	8.96403e-07	7.64881e-07	8.96403e-07	-1.39345e-10	-1.69956e-10	-1.39345e-10	-1.69949e-10	1.6593e-11	2.76659e-11	1.65926e-11	2.76568e-11		1.31671e-06	1.31671e-06
				278	278	278				3.42302e-10	3.42302e-10	5.29877e-10	1.21363e-08	1.22617e-08	1.21363e-08	1.22616e-08	1.6315e-07	1.63645e-07	1.63149e-07	1.63617e-07	1.26443e-05	1.27094e-05	1.26443e-05	1.27094e-05	7.9556e-07	9.8982e-07	7.9556e-07	9.8982e-07	-1.43231e-10	-1.79964e-10	-1.43231e-10	-1.79956e-10	1.71108e-11	3.03984e-11	1.71104e-11	3.03875e-11		1.68056e-06	1.68057e-06
				278	278	278				3.61332e-10	3.61332e-10	6.39511e-10	1.27318e-08	1.29242e-08	1.27318e-08	1.2924e-08	1.68623e-07	1.69284e-07	1.68622e-07	1.69247e-07	1.29508e-05	1.30483e-05	1.29508e-05	1.30482e-05	8.17375e-07	1.08741e-06	8.17375e-07	1.08741e-06	-1.47078e-10	-1.89934e-10	-1.47078e-10	-1.89924e-10	1.76236e-11	3.31257e-11	1.76231e-11	3.3113e-11		2.14493e-06	2.14494e-06
				278	278	278				3.76374e-10	3.76374e-10	7.68391e-10	1.33448e-08	1.36246e-08	1.33448e-08	1.36244e-08	1.74096e-07	1.74945e-07	1.74094e-07	1.74897e-07	1.32589e-05	1.33972e-05	1.32589e-05	1.33971e-05	8.34216e-07	1.19195e-06	8.34216e-07	1.19195e-06	-1.51412e-10	-2.0039e-10	-1.51411e-10	-2.00378e-10	1.81943e-11	3.5911e-11	1.81937e-11	3.58964e-11		2.73756e-06	2.73759e-06
				278	278	278				3.90023e-10	3.90023e-10	9.20944e-10	1.3976e-08	1.43661e-08	1.3976e-08	1.43658e-08	1.79584e-07	1.80645e-07	1.79582e-07	1.80586e-07	1.35688e-05	1.37569e-05	1.35688e-05	1.37568e-05	8.49207e-07	1.30492e-06	8.49207e-07	1.30492e-06	-1.56131e-10	-2.11231e-10	-1.5613e-10	-2.11218e-10	1.88137e-11	3.8745e-11	1.88131e-11	3.87287e-11		3.4939e-06	3.49394e-06
				278	278	278				4.03222e-10	4.03222e-10	1.09976e-09	1.4626e-08	1.5152e-08	1.4626e-08	1.51515e-08	1.85094e-07	1.8639e-07	1.85091e-07	1.86318e-07	1.38808e-05	1.41282e-05	1.38808e-05	1.4128e-05	8.63457e-07	1.42599e-06	8.63457e-07	1.42599e-06	-1.60963e-10	-2.22186e-10	-1.60963e-10	-2.22172e-10	1.9451e-11	4.15969e-11	1.94503e-11	4.15787e-11		4.45916e-06	4.45922e-06
				278	278	278				4.16233e-10	4.16233e-10	1.28563e-09	1.52954e-08	1.59853e-08	1.52954e-08	1.59847e-08	1.9054e-07	1.92096e-07	1.90536e-07	1.92009e-07	1.41949e-05	1.45115e-05	1.41949e-05	1.45112e-05	8.77277e-07	1.54179e-06	8.77277e-07	1.54179e-06	-1.64215e-10	-2.3156e-10	-1.64214e-10	-2.31544e-10	1.99494e-11	4.43098e-11	1.99486e-11	4.42898e-11		5.69104e-06	5.69113e-06
				278	278	278				4.28939e-10	4.28939e-10	1.4712e-09	1.59847e-08	1.68691e-08	1.59846e-08	1.68683e-08	1.95855e-07	1.97694e-07	1.95851e-07	1.97592e-07	1.45112e-05	1.49072e-05	1.45112e-05	1.49069e-05	8.90566e-07	1.64932e-06	8.90566e-07	1.64932e-06	-1.66486e-10	-2.39953e-10	-1.66485e-10	-2.39936e-10	2.04408e-11	4.70159e-11	2.04399e-11	4.69941e-11		7.2632e-06	7.26332e-06
				278	278	278				4.41143e-10	4.41143e-10	1.65626e-09	1.66942e-08	1.78063e-08	1.66942e-08	1.78054e-08	2.0097e-07	2.03116e-07	2.00965e-07	2.02997e-07	1.48298e-05	1.53157e-05	1.48298e-05	1.53154e-05	9.03147e-07	1.74998e-06	9.03147e-07	1.74998e-06	-1.6779e-10	-2.4738e-10	-1.6779e-10	-2.47361e-10	2.09336e-11	4.97233e-11	2.09327e-11	4.96997e-11		9.26963e-06	9.26979e-06
				278	278	278				4.52376e-10	4.52376e-10	1.84036e-09	1.74245e-08	1.88e-08	1.74245e-08	1.87988e-08	2.0579e-07	2.08265e-07	2.05784e-07	2.08128e-07	1.51507e-05	1.57373e-05	1.51506e-05	1.57368e-05	9.14573e-07	1.84467e-06	9.14573e-07	1.84467e-06	-1.67592e-10	-2.53304e-10	-1.67592e-10	-2.53284e-10	2.13772e-11	5.23814e-11	2.13762e-11	5.2356e-11		1.18303e-05	1.18305e-05
				278	278	278				4.61827e-10	4.61827e-10	2.02267e-09	1.81759e-08	1.98529e-08	1.81759e-08	1.98515e-08	2.10232e-07	2.13061e-07	2.10226e-07	2.12904e-07	1.54739e-05	1.6172e-05	1.54739e-05	1.61714e-05	9.24077e-07	1.93389e-06	9.24077e-07	1.93389e-06	-1.66259e-10	-2.58093e-10	-1.66258e-10	-2.58072e-10	2.18232e-11	5.5042e-11	2.18221e-11	5.50148e-11		1.50982e-05	1.50985e-05
				278	278	278				0	0	0	1.89488e-08	2.09679e-08	1.89487e-08	2.09662e-08	2.14235e-07	2.17441e-07	2.14228e-07	2.17263e-07	1.57994e-05	1.66199e-05	1.57994e-05	1.66192e-05	0	0	0	0	-1.63926e-10	-2.61882e-10	-1.63925e-10	-2.6186e-10	2.223e-11	5.76634e-11	2.22288e-11	5.76343e-11		1.92688e-05	1.92692e-05
				278	278	278				0	0	0	1.97435e-08	2.21478e-08	1.97434e-08	2.21458e-08	2.17814e-07	2.21421e-07	2.17806e-07	2.21221e-07	1.61273e-05	1.70811e-05	1.61273e-05	1.70803e-05	0	0	0	0	-1.61901e-10	-2.65979e-10	-1.619e-10	-2.65955e-10	2.26639e-11	6.03119e-11	2.26626e-11	6.0281e-11		2.45915e-05	2.4592e-05
				278	278	278				0	0	0	2.05604e-08	2.33953e-08	2.05603e-08	2.3393e-08	2.20964e-07	2.24996e-07	2.20955e-07	2.24772e-07	1.64576e-05	1.75556e-05	1.64576e-05	1.75547e-05	0	0	0	0	-1.59827e-10	-2.70027e-10	-1.59826e-10	-2.70002e-10	2.31094e-11	6.29719e-11	2.3108e-11	6.29392e-11		3.13843e-05	3.1385e-05
				278	278	278				0	0	0	2.13999e-08	2.47134e-08	2.13998e-08	2.47107e-08	2.23688e-07	2.28168e-07	2.23678e-07	2.27919e-07	1.67902e-05	1.80434e-05	1.67902e-05	1.80424e-05	0	0	0	0	-1.57957e-10	-2.7428e-10	-1.57956e-10	-2.74253e-10	2.36097e-11	6.56869e-11	2.36083e-11	6.56524e-11		4.00535e-05	4.00544e-05
				278	278	278				0	0	0	2.22624e-08	2.61049e-08	2.22623e-08	2.61017e-08	2.25976e-07	2.30928e-07	2.25965e-07	2.30652e-07	1.71253e-05	1.85444e-05	1.71252e-05	1.85432e-05	0	0	0	0	-1.56037e-10	-2.78482e-10	-1.56036e-10	-2.78454e-10	2.41382e-11	6.84299e-11	2.41367e-11	6.83936e-11		5.11173e-05	5.11184e-05
				278	278	278				0	0	0	2.31485e-08	2.75725e-08	2.31484e-08	2.75688e-08	2.2781e-07	2.33256e-07	2.27798e-07	2.32954e-07	1.74628e-05	1.90585e-05	1.74627e-05	1.90572e-05	0	0	0	0	-1.53732e-10	-2.823e-10	-1.53731e-10	-2.8227e-10	2.46281e-11	7.11345e-11	2.46266e-11	7.10963e-11		6.52371e-05	6.52385e-05
				278	278	278				0	0	0	2.40586e-08	2.9119e-08	2.40584e-08	2.91149e-08	2.29191e-07	2.35156e-07	2.29177e-07	2.34824e-07	1.78027e-05	1.95857e-05	1.78026e-05	1.95843e-05	0	0	0	0	-1.51568e-10	-2.86258e-10	-1.51567e-10	-2.86227e-10	2.51585e-11	7.38794e-11	2.51569e-11	7.38394e-11		8.32571e-05	8.3259e-05
				278	278	278				0	0	0	2.49931e-08	3.07474e-08	2.49929e-08	3.07426e-08	2.3012e-07	2.36628e-07	2.30106e-07	2.36266e-07	1.81452e-05	2.01259e-05	1.81451e-05	2.01243e-05	0	0	0	0	-1.49519e-10	-2.9033e-10	-1.49517e-10	-2.90298e-10	2.57171e-11	7.66526e-11	2.57154e-11	7.66108e-11		0.000106255	0.000106257
				278	278	278				0	0	0	2.59525e-08	3.24603e-08	2.59523e-08	3.2455e-08	2.30594e-07	2.37668e-07	2.30579e-07	2.37274e-07	1.84902e-05	2.06789e-05	1.84901e-05	2.06772e-05	0	0	0	0	-1.47569e-10	-2.94503e-10	-1.47568e-10	-2.9447e-10	2.63341e-11	7.94842e-11	2.63324e-11	7.94406e-11		0.000135604	0.000135608
				278	278	278				0	0	0	2.69376e-08	3.42608e-08	2.69373e-08	3.42548e-08	2.30596e-07	2.38258e-07	2.30579e-07	2.37832e-07	1.88378e-05	2.12447e-05	1.88377e-05	2.12428e-05	0	0	0	0	-1.45398e-10	-2.98455e-10	-1.45397e-10	-2.9842e-10	2.69563e-11	8.2321e-11	2.69545e-11	8.22755e-11		0.000173061	0.000173065
				二氧化碳浓度	二氧化碳浓度	二氧化碳浓度				甲烷浓度	甲烷浓度	甲烷浓度	一氧化二氮浓度	一氧化二氮浓度	一氧化二氮浓度	一氧化二氮浓度	二氧化碳有效强迫辐射	二氧化碳有效强迫辐射	二氧化碳有效强迫辐射	二氧化碳有效强迫辐射	一氧化二氮有效强迫辐射	一氧化二氮有效强迫辐射	一氧化二氮有效强迫辐射	一氧化二氮有效强迫辐射	甲烷有效强迫辐射	甲烷有效强迫辐射	甲烷有效强迫辐射	甲烷有效强迫辐射	气溶胶有效强迫辐射	气溶胶有效强迫辐射	气溶胶有效强迫辐射	气溶胶有效强迫辐射	拖尾有效强迫辐射	拖尾有效强迫辐射	拖尾有效强迫辐射	拖尾有效强迫辐射		温度变化	温度变化
				CCO2	CCO2	CCO2				CCH4	CCH4	CCH4	CN2O	CN2O	CN2O	CN2O	FCO2（W/m2）	FCO2（W/m2）	FCO2（W/m2）	FCO2（W/m2）	FN2O（W/m2）	FN2O（W/m2）	FN2O（W/m2）	FN2O（W/m2）	FCH4（W/m2）	FCH4（W/m2）	FCH4（W/m2）	FCH4（W/m2）	Fair	Fair	Fair	Fair	Fcon	Fcon	Fcon	Fcon		T	T
				0	0	0				0	0	0	0	0	0	0	#NAME?	#NAME?	#NAME?	#NAME?	0	0	0	0	0	0	0	0	-5.81338e-11	-5.81338e-11	-5.81338e-11	-5.81338e-11	9.34186e-12	9.34186e-12	9.34186e-12	9.34186e-12		0	0
				278	278	278				2.54547e-11	2.54547e-11	2.54547e-11	5.94015e-12	5.94015e-12	5.94015e-12	5.94015e-12	2.25791e-09	2.25791e-09	2.25791e-09	2.25791e-09	2.79737e-07	2.79737e-07	2.79737e-07	2.79737e-07	2.16946e-07	2.16946e-07	2.16946e-07	2.16946e-07	-5.88791e-11	-5.88791e-11	-5.88791e-11	-5.88791e-11	9.46162e-12	9.46162e-12	9.46162e-12	9.46162e-12		5.20518e-12	5.20518e-12
				278	278	278				7.24929e-11	7.24929e-11	7.24929e-11	2.37869e-11	2.37869e-11	2.37869e-11	2.37869e-11	4.54417e-09	4.54417e-09	4.54417e-09	4.54417e-09	5.59784e-07	5.59784e-07	5.59784e-07	5.59784e-07	3.66114e-07	3.66114e-07	3.66114e-07	3.66114e-07	-5.96244e-11	-5.96244e-11	-5.96244e-11	-5.96244e-11	9.58139e-12	9.58139e-12	9.58139e-12	9.58139e-12		1.63722e-11	1.63722e-11
				278	278	278				1.39217e-10	1.39217e-10	1.39217e-10	5.35927e-11	5.35927e-11	5.35927e-11	5.35927e-11	6.859e-09	6.859e-09	6.859e-09	6.859e-09	8.40241e-07	8.40241e-07	8.40241e-07	8.40241e-07	5.07359e-07	5.07359e-07	5.07359e-07	5.07359e-07	-6.03697e-11	-6.03697e-11	-6.03697e-11	-6.03697e-11	9.70116e-12	9.70116e-12	9.70116e-12	9.70116e-12		3.5089e-11	3.5089e-11
				278	278	278				2.23925e-10	2.23925e-10	2.23925e-10	9.54094e-11	9.54094e-11	9.54094e-11	9.54094e-11	9.20242e-09	9.20242e-09	9.20242e-09	9.20242e-09	1.12111e-06	1.12111e-06	1.12111e-06	1.12111e-06	6.43457e-07	6.43457e-07	6.43457e-07	6.43457e-07	-6.1115e-11	-6.1115e-11	-6.1115e-11	-6.1115e-11	9.82093e-12	9.82093e-12	9.82093e-12	9.82093e-12		6.34106e-11	6.34106e-11
				278	278	278				3.25307e-10	3.25307e-10	3.25307e-10	1.49364e-10	1.49364e-10	1.49364e-10	1.49364e-10	1.1603e-08	1.1603e-08	1.1603e-08	1.1603e-08	1.40273e-06	1.40273e-06	1.40273e-06	1.40273e-06	7.75559e-07	7.75559e-07	7.75559e-07	7.75559e-07	-6.26056e-11	-6.26056e-11	-6.26056e-11	-6.26056e-11	1.00605e-11	1.00605e-11	1.00605e-11	1.00605e-11		1.03976e-10	1.03976e-10
				278	278	278				4.4227e-10	4.4227e-10	4.4227e-10	2.15657e-10	2.15657e-10	2.15657e-10	2.15657e-10	1.40607e-08	1.40607e-08	1.40607e-08	1.40607e-08	1.68551e-06	1.68551e-06	1.68551e-06	1.68551e-06	9.04299e-07	9.04299e-07	9.04299e-07	9.04299e-07	-6.40963e-11	-6.40963e-11	-6.40963e-11	-6.40963e-11	1.03e-11	1.03e-11	1.03e-11	1.03e-11		1.60163e-10	1.60163e-10
				278	278	278				5.74055e-10	5.74055e-10	5.74055e-10	2.94563e-10	2.94563e-10	2.94563e-10	2.94563e-10	1.66042e-08	1.66042e-08	1.66042e-08	1.66042e-08	1.96988e-06	1.96988e-06	1.96988e-06	1.96988e-06	1.03026e-06	1.03026e-06	1.03026e-06	1.03026e-06	-6.63322e-11	-6.63322e-11	-6.63322e-11	-6.63322e-11	1.06593e-11	1.06593e-11	1.06593e-11	1.06593e-11		2.36293e-10	2.36293e-10
				278	278	278				7.2006e-10	7.2006e-10	7.2006e-10	3.86429e-10	3.86429e-10	3.86429e-10	3.86429e-10	1.92334e-08	1.92334e-08	1.92334e-08	1.92334e-08	2.25624e-06	2.25624e-06	2.25624e-06	2.25624e-06	1.15386e-06	1.15386e-06	1.15386e-06	1.15386e-06	-6.85681e-11	-6.85681e-11	-6.85681e-11	-6.85681e-11	1.10186e-11	1.10186e-11	1.10186e-11	1.10186e-11		3.37893e-10	3.37893e-10
				278	278	278				8.79746e-10	8.79746e-10	8.79746e-10	4.916e-10	4.916e-10	4.916e-10	4.916e-10	2.19483e-08	2.19483e-08	2.19483e-08	2.19483e-08	2.54482e-06	2.54482e-06	2.54482e-06	2.54482e-06	1.2754e-06	1.2754e-06	1.2754e-06	1.2754e-06	-7.0804e-11	-7.0804e-11	-7.0804e-11	-7.0804e-11	1.13779e-11	1.13779e-11	1.13779e-11	1.13779e-11		4.72017e-10	4.72017e-10
				278	278	278				1.05529e-09	1.05529e-09	1.05529e-09	6.11319e-10	6.11319e-10	6.11319e-10	6.11319e-10	2.50919e-08	2.50919e-08	2.50919e-08	2.50919e-08	2.83782e-06	2.83782e-06	2.83782e-06	2.83782e-06	1.39687e-06	1.39687e-06	1.39687e-06	1.39687e-06	-8.19836e-11	-8.19836e-11	-8.19836e-11	-8.19836e-11	1.31744e-11	1.31744e-11	1.31744e-11	1.31744e-11		6.47718e-10	6.47718e-10
				278	278	278				1.07401e-09	1.07401e-09	1.07401e-09	7.46897e-10	7.46897e-10	7.46897e-10	7.46897e-10	2.83498e-08	2.83498e-08	2.83498e-08	2.83498e-08	3.13676e-06	3.13676e-06	3.13676e-06	3.13676e-06	1.4092e-06	1.4092e-06	1.4092e-06	1.4092e-06	-8.49648e-11	-8.49648e-11	-8.49648e-11	-8.49648e-11	1.36535e-11	1.36535e-11	1.36535e-11	1.36535e-11		8.75425e-10	8.75425e-10
				278	278	278				1.10907e-09	1.10907e-09	1.10907e-09	8.98652e-10	8.98652e-10	8.98652e-10	8.98652e-10	3.16649e-08	3.16649e-08	3.16649e-08	3.16649e-08	3.4407e-06	3.4407e-06	3.4407e-06	3.4407e-06	1.43202e-06	1.43202e-06	1.43202e-06	1.43202e-06	-8.64554e-11	-8.64554e-11	-8.64554e-11	-8.64554e-11	1.3893e-11	1.3893e-11	1.3893e-11	1.3893e-11		1.16968e-09	1.16968e-09
				278	278	278				1.14993e-09	1.14993e-09	1.14993e-09	1.06675e-09	1.06675e-09	1.06675e-09	1.06675e-09	3.50371e-08	3.50371e-08	3.50371e-08	3.50371e-08	3.74872e-06	3.74872e-06	3.74872e-06	3.74872e-06	1.45816e-06	1.45816e-06	1.45816e-06	1.45816e-06	-8.7946e-11	-8.7946e-11	-8.7946e-11	-8.7946e-11	1.41326e-11	1.41326e-11	1.41326e-11	1.41326e-11		1.54896e-09	1.54896e-09
				278	278	278				1.19675e-09	1.19675e-09	1.19675e-09	1.25152e-09	1.25152e-09	1.25152e-09	1.25152e-09	3.85237e-08	3.85237e-08	3.85237e-08	3.85237e-08	4.06041e-06	4.06041e-06	4.06041e-06	4.06041e-06	1.48755e-06	1.48755e-06	1.48755e-06	1.48755e-06	-9.09272e-11	-9.09272e-11	-9.09272e-11	-9.09272e-11	1.46116e-11	1.46116e-11	1.46116e-11	1.46116e-11		2.03683e-09	2.03683e-09
				278	278	278				1.24832e-09	1.24832e-09	1.24832e-09	1.45341e-09	1.45341e-09	1.45341e-09	1.45341e-09	4.21245e-08	4.21245e-08	4.21245e-08	4.21245e-08	4.37567e-06	4.37567e-06	4.37567e-06	4.37567e-06	1.51926e-06	1.51926e-06	1.51926e-06	1.51926e-06	-9.39085e-11	-9.39085e-11	-9.39085e-11	-9.39085e-11	1.50907e-11	1.50907e-11	1.50907e-11	1.50907e-11		2.66338e-09	2.66338e-09
				278	278	278				1.3043e-09	1.3043e-09	1.3043e-09	1.67289e-09	1.67289e-09	1.67289e-09	1.67289e-09	4.58397e-08	4.58397e-08	4.58397e-08	4.58397e-08	4.69445e-06	4.69445e-06	4.69445e-06	4.69445e-06	1.55295e-06	1.55295e-06	1.55295e-06	1.55295e-06	-9.68897e-11	-9.68897e-11	-9.68897e-11	-9.68897e-11	1.55698e-11	1.55698e-11	1.55698e-11	1.55698e-11		3.46698e-09	3.46698e-09
				278	278	278				1.36332e-09	1.36332e-09	1.36332e-09	1.91041e-09	1.91041e-09	1.91041e-09	1.91041e-09	4.96692e-08	4.96692e-08	4.96692e-08	4.96692e-08	5.01666e-06	5.01666e-06	5.01666e-06	5.01666e-06	1.5877e-06	1.5877e-06	1.5877e-06	1.5877e-06	-9.98709e-11	-9.98709e-11	-9.98709e-11	-9.98709e-11	1.60488e-11	1.60488e-11	1.60488e-11	1.60488e-11		4.49659e-09	4.49659e-09
				278	278	278				1.42448e-09	1.42448e-09	1.42448e-09	2.16628e-09	2.16628e-09	2.16628e-09	2.16628e-09	5.35558e-08	5.35558e-08	5.35558e-08	5.35558e-08	5.34205e-06	5.34205e-06	5.34205e-06	5.34205e-06	1.62292e-06	1.62292e-06	1.62292e-06	1.62292e-06	-1.01362e-10	-1.01362e-10	-1.01362e-10	-1.01362e-10	1.62884e-11	1.62884e-11	1.62884e-11	1.62884e-11		5.81472e-09	5.81472e-09
				278	278	278				1.48635e-09	1.48635e-09	1.48635e-09	2.44034e-09	2.44034e-09	2.44034e-09	2.44034e-09	5.73853e-08	5.73853e-08	5.73853e-08	5.73853e-08	5.66992e-06	5.66992e-06	5.66992e-06	5.66992e-06	1.65779e-06	1.65779e-06	1.65779e-06	1.65779e-06	-9.98709e-11	-9.98709e-11	-9.98709e-11	-9.98709e-11	1.60488e-11	1.60488e-11	1.60488e-11	1.60488e-11		7.50109e-09	7.50109e-09
				278	278	278				1.53098e-09	1.53098e-09	1.53098e-09	2.73276e-09	2.73276e-09	2.73276e-09	2.73276e-09	6.13862e-08	6.13862e-08	6.13862e-08	6.13862e-08	6e-06	6e-06	6e-06	6e-06	1.68249e-06	1.68249e-06	1.68249e-06	1.68249e-06	-1.04343e-10	-1.04343e-10	-1.04343e-10	-1.04343e-10	1.67674e-11	1.67674e-11	1.67674e-11	1.67674e-11		9.65735e-09	9.65735e-09
				278	278	278				1.56795e-09	1.56795e-09	1.56795e-09	3.04412e-09	3.04412e-09	3.04412e-09	3.04412e-09	6.55015e-08	6.55015e-08	6.55015e-08	6.55015e-08	6.33259e-06	6.33259e-06	6.33259e-06	6.33259e-06	1.70268e-06	1.70268e-06	1.70268e-06	1.70268e-06	-1.07324e-10	-1.07324e-10	-1.07324e-10	-1.07324e-10	1.72465e-11	1.72465e-11	1.72465e-11	1.72465e-11		1.24133e-08	1.24133e-08
				278	278	278				1.60623e-09	1.60623e-09	1.60623e-09	3.37487e-09	3.37487e-09	3.37487e-09	3.37487e-09	6.97311e-08	6.97311e-08	6.97311e-08	6.97311e-08	6.66775e-06	6.66775e-06	6.66775e-06	6.66775e-06	1.72335e-06	1.72335e-06	1.72335e-06	1.72335e-06	-1.10305e-10	-1.10305e-10	-1.10305e-10	-1.10305e-10	1.77256e-11	1.77256e-11	1.77256e-11	1.77256e-11		1.59346e-08	1.59346e-08
				278	278	278				1.64724e-09	1.64724e-09	1.64724e-09	3.72546e-09	3.72546e-09	3.72546e-09	3.72546e-09	7.4075e-08	7.4075e-08	7.4075e-08	7.4075e-08	7.00553e-06	7.00553e-06	7.00553e-06	7.00553e-06	1.74521e-06	1.74521e-06	1.74521e-06	1.74521e-06	-1.13286e-10	-1.13286e-10	-1.13286e-10	-1.13286e-10	1.82046e-11	1.82046e-11	1.82046e-11	1.82046e-11		2.04328e-08	2.04328e-08
				278	278	278				1.68779e-09	1.68779e-09	1.68779e-09	4.09615e-09	4.09615e-09	4.09615e-09	4.09615e-09	7.84703e-08	7.84703e-08	7.84703e-08	7.84703e-08	7.3458e-06	7.3458e-06	7.3458e-06	7.3458e-06	1.76656e-06	1.76656e-06	1.76656e-06	1.76656e-06	-1.14628e-10	-1.14628e-10	-1.14628e-10	-1.14628e-10	1.84202e-11	1.84202e-11	1.84202e-11	1.84202e-11		2.61776e-08	2.61776e-08
				278	278	278				1.69693e-09	1.69693e-09	1.69693e-09	4.48201e-09	4.48201e-09	4.48201e-09	4.48201e-09	8.31369e-08	8.31369e-08	8.31369e-08	8.31369e-08	7.684e-06	7.684e-06	7.684e-06	7.684e-06	1.77133e-06	1.77133e-06	1.77133e-06	1.77133e-06	-9.62751e-11	-9.62751e-11	-9.62751e-11	-9.62751e-11	1.05772e-11	1.05772e-11	1.05772e-11	1.05772e-11		3.35134e-08	3.35134e-08
				278	278	278				1.66636e-09	1.66636e-09	1.66636e-09	4.87837e-09	4.87837e-09	4.87837e-09	4.87837e-09	8.80546e-08	8.80546e-08	8.80546e-08	8.80546e-08	8.01656e-06	8.01656e-06	8.01656e-06	8.01656e-06	1.75531e-06	1.75531e-06	1.75531e-06	1.75531e-06	-1.0168e-10	-1.0168e-10	-1.0168e-10	-1.0168e-10	1.1222e-11	1.1222e-11	1.1222e-11	1.1222e-11		4.28793e-08	4.28793e-08
				278	278	278				1.59935e-09	1.59935e-09	1.59935e-09	5.28619e-09	5.28619e-09	5.28619e-09	5.28619e-09	9.33014e-08	9.33014e-08	9.33014e-08	9.33014e-08	8.34493e-06	8.34493e-06	8.34493e-06	8.34493e-06	1.71965e-06	1.71965e-06	1.71965e-06	1.71965e-06	-1.09285e-10	-1.09285e-10	-1.09285e-10	-1.09285e-10	1.22376e-11	1.22376e-11	1.22376e-11	1.22376e-11		5.48357e-08	5.48357e-08
				278	278	278				1.50151e-09	1.50151e-09	1.50151e-09	5.70614e-09	5.70614e-09	5.70614e-09	5.70614e-09	9.85473e-08	9.85473e-08	9.85473e-08	9.85473e-08	8.67007e-06	8.67007e-06	8.67007e-06	8.67007e-06	1.66622e-06	1.66622e-06	1.66622e-06	1.66622e-06	-1.09831e-10	-1.09831e-10	-1.09831e-10	-1.09831e-10	1.24214e-11	1.24214e-11	1.24214e-11	1.24214e-11		7.00982e-08	7.00982e-08
				278	278	278				1.38242e-09	1.38242e-09	1.38242e-09	6.13839e-09	6.13839e-09	6.13839e-09	6.13839e-09	1.03842e-07	1.03842e-07	1.03842e-07	1.03842e-07	8.99245e-06	8.99245e-06	8.99245e-06	8.99245e-06	1.59878e-06	1.59878e-06	1.59878e-06	1.59878e-06	-1.11227e-10	-1.11227e-10	-1.11227e-10	-1.11227e-10	1.26591e-11	1.26591e-11	1.26591e-11	1.26591e-11		8.95796e-08	8.95796e-08
				278	278	278				1.23227e-09	1.23227e-09	1.23227e-09	6.57878e-09	6.57878e-09	6.57878e-09	6.57878e-09	1.06561e-07	1.06561e-07	1.06561e-07	1.06561e-07	9.30945e-06	9.30945e-06	9.30945e-06	9.30945e-06	1.50946e-06	1.50946e-06	1.50946e-06	1.50946e-06	-5.56413e-11	-5.56413e-11	-5.56413e-11	-5.56413e-11	5.99673e-12	5.99673e-12	5.99673e-12	5.99673e-12		1.14445e-07	1.14445e-07
				278	278	278				1.0512e-09	1.0512e-09	1.0512e-09	7.02364e-09	7.02364e-09	7.02364e-09	7.02364e-09	1.09632e-07	1.09632e-07	1.09632e-07	1.09632e-07	9.61905e-06	9.61905e-06	9.61905e-06	9.61905e-06	1.39415e-06	1.39415e-06	1.39415e-06	1.39415e-06	-6.31847e-11	-6.31847e-11	-6.31847e-11	-6.31847e-11	6.88788e-12	6.88788e-12	6.88788e-12	6.88788e-12		1.46182e-07	1.46182e-07
				278	278	278				8.43524e-10	8.43524e-10	8.43524e-10	7.47581e-09	7.47581e-09	7.47581e-09	7.47581e-09	1.14109e-07	1.14109e-07	1.14109e-07	1.14109e-07	9.92385e-06	9.92385e-06	9.92385e-06	9.92385e-06	1.24887e-06	1.24887e-06	1.24887e-06	1.24887e-06	-9.36942e-11	-9.36942e-11	-9.36942e-11	-9.36942e-11	1.05757e-11	1.05757e-11	1.05757e-11	1.05757e-11		1.86686e-07	1.86686e-07
				278	278	278				6.117e-10	6.117e-10	6.117e-10	7.93861e-09	7.93861e-09	7.93861e-09	7.93861e-09	1.19185e-07	1.19185e-07	1.19185e-07	1.19185e-07	1.02264e-05	1.02264e-05	1.02264e-05	1.02264e-05	1.0635e-06	1.0635e-06	1.0635e-06	1.0635e-06	-1.07175e-10	-1.07175e-10	-1.07175e-10	-1.07175e-10	1.23071e-11	1.23071e-11	1.23071e-11	1.23071e-11		2.38381e-07	2.38381e-07
				278	278	278				3.60837e-10	3.60837e-10	3.60837e-10	8.41369e-09	8.41369e-09	8.41369e-09	8.41369e-09	1.24584e-07	1.24584e-07	1.24584e-07	1.24584e-07	1.0528e-05	1.0528e-05	1.0528e-05	1.0528e-05	8.16816e-07	8.16816e-07	8.16816e-07	8.16816e-07	-1.14593e-10	-1.14593e-10	-1.14593e-10	-1.14593e-10	1.32932e-11	1.32932e-11	1.32932e-11	1.32932e-11		3.04357e-07	3.04357e-07
				278	278	278				2.93732e-10	2.93732e-10	2.93732e-10	8.90185e-09	8.90185e-09	8.90185e-09	8.90185e-09	1.30136e-07	1.30136e-07	1.30136e-07	1.30136e-07	1.08291e-05	1.08291e-05	1.08291e-05	1.08291e-05	7.3696e-07	7.3696e-07	7.3696e-07	7.3696e-07	-1.18197e-10	-1.18197e-10	-1.18197e-10	-1.18197e-10	1.37909e-11	1.37909e-11	1.37909e-11	1.37909e-11		3.88559e-07	3.88559e-07
				278	278	278				2.94504e-10	2.94504e-10	2.97581e-10	9.40363e-09	9.40502e-09	9.40363e-09	9.40502e-09	1.3566e-07	1.35683e-07	1.3566e-07	1.35682e-07	1.11301e-05	1.11309e-05	1.11301e-05	1.11309e-05	7.37928e-07	7.41773e-07	7.37928e-07	7.41773e-07	-1.21978e-10	-1.281e-10	-1.21978e-10	-1.28099e-10	1.42988e-11	1.65134e-11	1.42987e-11	1.65115e-11		4.96022e-07	4.96022e-07
				278	278	278				2.94018e-10	2.94018e-10	3.07136e-10	9.91957e-09	9.92651e-09	9.91957e-09	9.92651e-09	1.41163e-07	1.41234e-07	1.41163e-07	1.4123e-07	1.14314e-05	1.14353e-05	1.14314e-05	1.14353e-05	7.37319e-07	7.53588e-07	7.37319e-07	7.53588e-07	-1.2591e-10	-1.38155e-10	-1.2591e-10	-1.38152e-10	1.48277e-11	1.92569e-11	1.48275e-11	1.92532e-11		6.33174e-07	6.33174e-07
				278	278	278				2.94473e-10	2.94473e-10	3.28084e-10	1.04502e-08	1.04696e-08	1.04502e-08	1.04696e-08	1.46649e-07	1.4679e-07	1.46648e-07	1.46782e-07	1.17331e-05	1.1744e-05	1.17331e-05	1.1744e-05	7.37889e-07	7.78863e-07	7.37889e-07	7.78863e-07	-1.29901e-10	-1.48268e-10	-1.29901e-10	-1.48263e-10	1.53599e-11	2.20037e-11	1.53597e-11	2.19982e-11		8.08213e-07	8.08214e-07
				278	278	278				2.96446e-10	2.96446e-10	3.64137e-10	1.09961e-08	1.10376e-08	1.09961e-08	1.10376e-08	1.52133e-07	1.52369e-07	1.52132e-07	1.52355e-07	1.20357e-05	1.20584e-05	1.20357e-05	1.20584e-05	7.40358e-07	8.20542e-07	7.40358e-07	8.20542e-07	-1.34211e-10	-1.587e-10	-1.34211e-10	-1.58694e-10	1.59247e-11	2.47831e-11	1.59244e-11	2.47758e-11		1.0316e-06	1.03161e-06
				278	278	278				3.1641e-10	3.1641e-10	4.3458e-10	1.1558e-08	1.16339e-08	1.1558e-08	1.16338e-08	1.57652e-07	1.58006e-07	1.57652e-07	1.57986e-07	1.23393e-05	1.23798e-05	1.23393e-05	1.23798e-05	7.64881e-07	8.96403e-07	7.64881e-07	8.96403e-07	-1.39345e-10	-1.69956e-10	-1.39345e-10	-1.69949e-10	1.6593e-11	2.76659e-11	1.65926e-11	2.76568e-11		1.31671e-06	1.31671e-06
				278	278	278				3.42302e-10	3.42302e-10	5.29877e-10	1.21363e-08	1.22617e-08	1.21363e-08	1.22616e-08	1.6315e-07	1.63645e-07	1.63149e-07	1.63617e-07	1.26443e-05	1.27094e-05	1.26443e-05	1.27094e-05	7.9556e-07	9.8982e-07	7.9556e-07	9.8982e-07	-1.43231e-10	-1.79964e-10	-1.43231e-10	-1.79956e-10	1.71108e-11	3.03984e-11	1.71104e-11	3.03875e-11		1.68056e-06	1.68057e-06
				278	278	278				3.61332e-10	3.61332e-10	6.39511e-10	1.27318e-08	1.29242e-08	1.27318e-08	1.2924e-08	1.68623e-07	1.69284e-07	1.68622e-07	1.69247e-07	1.29508e-05	1.30483e-05	1.29508e-05	1.30482e-05	8.17375e-07	1.08741e-06	8.17375e-07	1.08741e-06	-1.47078e-10	-1.89934e-10	-1.47078e-10	-1.89924e-10	1.76236e-11	3.31257e-11	1.76231e-11	3.3113e-11		2.14493e-06	2.14494e-06
				278	278	278				3.76374e-10	3.76374e-10	7.68391e-10	1.33448e-08	1.36246e-08	1.33448e-08	1.36244e-08	1.74096e-07	1.74945e-07	1.74094e-07	1.74897e-07	1.32589e-05	1.33972e-05	1.32589e-05	1.33971e-05	8.34216e-07	1.19195e-06	8.34216e-07	1.19195e-06	-1.51412e-10	-2.0039e-10	-1.51411e-10	-2.00378e-10	1.81943e-11	3.5911e-11	1.81937e-11	3.58964e-11		2.73756e-06	2.73759e-06
				278	278	278				3.90023e-10	3.90023e-10	9.20944e-10	1.3976e-08	1.43661e-08	1.3976e-08	1.43658e-08	1.79584e-07	1.80645e-07	1.79582e-07	1.80586e-07	1.35688e-05	1.37569e-05	1.35688e-05	1.37568e-05	8.49207e-07	1.30492e-06	8.49207e-07	1.30492e-06	-1.56131e-10	-2.11231e-10	-1.5613e-10	-2.11218e-10	1.88137e-11	3.8745e-11	1.88131e-11	3.87287e-11		3.4939e-06	3.49394e-06
				278	278	278				4.03222e-10	4.03222e-10	1.09976e-09	1.4626e-08	1.5152e-08	1.4626e-08	1.51515e-08	1.85094e-07	1.8639e-07	1.85091e-07	1.86318e-07	1.38808e-05	1.41282e-05	1.38808e-05	1.4128e-05	8.63457e-07	1.42599e-06	8.63457e-07	1.42599e-06	-1.60963e-10	-2.22186e-10	-1.60963e-10	-2.22172e-10	1.9451e-11	4.15969e-11	1.94503e-11	4.15787e-11		4.45916e-06	4.45922e-06
				278	278	278				4.16233e-10	4.16233e-10	1.28563e-09	1.52954e-08	1.59853e-08	1.52954e-08	1.59847e-08	1.9054e-07	1.92096e-07	1.90536e-07	1.92009e-07	1.41949e-05	1.45115e-05	1.41949e-05	1.45112e-05	8.77277e-07	1.54179e-06	8.77277e-07	1.54179e-06	-1.64215e-10	-2.3156e-10	-1.64214e-10	-2.31544e-10	1.99494e-11	4.43098e-11	1.99486e-11	4.42898e-11		5.69104e-06	5.69113e-06
				278	278	278				4.28939e-10	4.28939e-10	1.4712e-09	1.59847e-08	1.68691e-08	1.59846e-08	1.68683e-08	1.95855e-07	1.97694e-07	1.95851e-07	1.97592e-07	1.45112e-05	1.49072e-05	1.45112e-05	1.49069e-05	8.90566e-07	1.64932e-06	8.90566e-07	1.64932e-06	-1.66486e-10	-2.39953e-10	-1.66485e-10	-2.39936e-10	2.04408e-11	4.70159e-11	2.04399e-11	4.69941e-11		7.2632e-06	7.26332e-06
[truncated: 2,911 more rows]
